# Supplementary material for: CellRegMap: a statistical framework for mapping context‐specific regulatory variants using scRNA‐seq
Source: Mol Syst Biol. 2022 Aug 16;18(8):e10663. doi: 10.15252/msb.202110663 (PMC9380406; doi:10.15252/msb.202110663)
Supplement: Supplementary file 3 — Table EV1 [file MSB-18-e10663-s006.xls]

## Sheet: Table_EV_1_GxC_eQTL_endodiff
	gene_name	ensembl_gene_id	snp_id	pv_raw	pv	qv	beta_G	beta_GxC
1	AHSP	ENSG00000169877	16_31522723_T_C	4.44121e-52	8.88241e-52	2.8779e-48	-0.109105	0.459918
2	CRYGEP	ENSG00000229150	2_208977797_G_T	2.64964e-48	5.29929e-48	8.58485e-45	0.23569	0.543261
3	FAM65B	ENSG00000111913	6_24979164_T_A	5.86385e-44	5.86385e-44	6.33296e-41	0.145913	0.569824
4	UPK3B	ENSG00000243566	7_76137375_C_T	1.70007e-29	1.70007e-29	1.37706e-26	-0.119841	0.484276
5	SURF2	ENSG00000148291	9_136227260_A_G	8.50604e-27	8.50604e-27	5.51192e-24	-0.728975	0.721213
6	HLA-DQB1	ENSG00000179344	6_32634922_A_G	8.32404e-26	8.32404e-26	4.49498e-23	-0.707838	1.06449
7	IER3	ENSG00000137331	6_30639412_A_G	2.00802e-24	4.01605e-24	1.85886e-21	-1.12525	3.23075
8	PSPHP1	ENSG00000226278	7_55802063_T_C	1.1285e-21	3.38551e-21	1.37113e-18	1.03863	0.460635
9	DHDH	ENSG00000104808	19_49439728_C_T	7.10328e-21	1.42066e-20	5.11436e-18	0.149173	0.551186
10	SLC5A9	ENSG00000117834	1_48674912_T_C	4.29763e-20	4.29763e-20	1.39243e-17	-0.0863193	0.368732
11	KLKB1	ENSG00000164344	4_187174030_G_T	1.00112e-19	2.00224e-19	5.89752e-17	0.415003	0.989975
12	STMN2	ENSG00000104435	8_80509881_T_C	4.64829e-19	4.64829e-19	1.25504e-16	0.0532129	0.29818
13	ACTA1	ENSG00000143632	1_229550597_A_G	5.0759e-19	5.0759e-19	1.26507e-16	0.108414	0.765701
14	ZNF738	ENSG00000172687	19_21513408_G_A	4.55765e-19	9.11529e-19	2.10954e-16	0.468282	0.614826
15	C21orf88	ENSG00000184809	21_40912353_T_A	1.88621e-18	1.88621e-18	4.07422e-16	0.0870481	0.392895
16	VIPR2	ENSG00000106018	7_158882743_G_A	2.75328e-18	2.75328e-18	5.57539e-16	0.13353	0.863871
17	CRYBB1	ENSG00000100122	22_26996946_G_A	2.39898e-17	2.39898e-17	4.57217e-15	0.0377677	0.352943
18	HIST1H3B	ENSG00000124693	6_26020936_C_T	2.7703e-17	2.7703e-17	4.98654e-15	0.0464914	1.32873
19	GLIPR1L1	ENSG00000173401	12_75737206_G_A	1.73313e-16	3.46625e-16	5.91087e-14	0.218596	0.455877
20	CHST13	ENSG00000180767	3_126268953_T_G	4.51692e-16	4.51692e-16	7.3174e-14	0.0990111	0.243518
21	C8orf31	ENSG00000177335	8_144182157_C_T	6.43987e-16	6.43987e-16	9.9358e-14	0.0623601	0.348641
22	CD52	ENSG00000169442	1_26618829_C_T	1.73817e-15	1.73817e-15	2.55986e-13	0.0235093	0.316915
23	NIPAL1	ENSG00000163293	4_48019626_C_T	2.7991e-15	2.7991e-15	3.94308e-13	0.0757498	0.618306
24	PNRC2	ENSG00000189266	1_24364016_T_C	1.32291e-14	1.32291e-14	1.78593e-12	-0.621307	0.449107
25	ITGB3BP	ENSG00000142856	1_64073916_T_C	3.8116e-14	3.8116e-14	4.93983e-12	0.136342	0.353242
26	PPIP5K2	ENSG00000145725	5_102382751_T_C	2.28292e-14	4.56584e-14	5.68975e-12	0.229603	0.439503
27	NANOGP1	ENSG00000176654	12_7945871_C_T	3.81523e-14	7.63045e-14	9.15654e-12	0.148074	0.439086
28	EXOC6B	ENSG00000144036	2_73060015_A_G	8.35912e-14	8.35912e-14	9.66704e-12	0.0913617	0.719622
29	HES4	ENSG00000188290	1_958731_A_G	8.65259e-14	8.65259e-14	9.66704e-12	0.0549267	0.248788
30	CRHBP	ENSG00000145708	5_76219396_G_A	9.25941e-14	9.25941e-14	1.00002e-11	-0.0456967	0.219053
31	CPSF1P1	ENSG00000214076	22_32671073_G_A	1.49896e-13	2.99792e-13	3.13331e-11	-0.140419	0.455172
32	RIPK4	ENSG00000183421	21_43134878_G_A	3.19855e-13	3.19855e-13	3.23853e-11	-0.137656	0.368407
33	GGT1	ENSG00000100031	22_24996582_G_A	6.52248e-13	6.52248e-13	6.40389e-11	-0.0868151	0.328911
34	DNAJC15	ENSG00000120675	13_43597706_C_T	6.73309e-13	6.73309e-13	6.41624e-11	-0.597117	0.560018
35	TMEM177	ENSG00000144120	2_120438523_A_G	7.25285e-13	7.25285e-13	6.71407e-11	0.127789	0.480905
36	CECR1	ENSG00000093072	22_17680519_A_C	3.96937e-13	7.93875e-13	7.14487e-11	0.323492	0.327572
37	LIMCH1	ENSG00000064042	4_41339317_C_T	1.99172e-12	1.99172e-12	1.7441e-10	0.129745	0.824042
38	WBSCR27	ENSG00000165171	7_73258087_T_A	3.40046e-12	1.02014e-11	8.69802e-10	-0.363166	0.365019
39	GSTT2	ENSG00000099984	22_24323514_C_T	6.72759e-12	1.34552e-11	1.11782e-09	0.272919	0.368965
40	PDZD8	ENSG00000165650	10_119020736_A_C	8.05601e-12	1.6112e-11	1.30507e-09	-0.404753	0.450875
41	PPAPDC1A	ENSG00000203805	10_122218993_G_A	1.41875e-11	2.83751e-11	2.24232e-09	-0.15407	0.597131
42	PLAGL1	ENSG00000118495	6_144278262_T_C	1.61038e-11	3.22077e-11	2.48459e-09	0.0889319	0.309026
43	ACKR3	ENSG00000144476	2_237505617_G_T	1.16177e-11	3.48531e-11	2.62614e-09	0.153071	0.670494
44	GSTT2B	ENSG00000133433	22_24314006_G_T	1.30054e-11	3.90162e-11	2.87301e-09	-0.220185	0.399892
45	IGFBPL1	ENSG00000137142	9_38407767_C_A	2.48801e-11	4.97602e-11	3.58274e-09	0.240928	0.476238
46	POU5F1	ENSG00000204531	6_31132414_G_A	4.04123e-11	8.08247e-11	5.69287e-09	-0.682661	0.53187
47	ELP5	ENSG00000170291	17_7145981_T_C	9.60407e-11	1.92081e-10	1.32414e-08	0.632982	0.334552
48	TDRD7	ENSG00000196116	9_100191123_T_C	3.15975e-10	3.15975e-10	2.13283e-08	-0.0454565	0.260633
49	GSTT1	ENSG00000184674	22_24295427_C_T	3.46806e-10	3.46806e-10	2.29317e-08	0.740401	0.289287
50	C19orf33	ENSG00000167644	19_38808504_A_G	1.88307e-10	3.76613e-10	2.44045e-08	-0.149581	0.353105
51	DYDC2	ENSG00000133665	10_82116602_G_A	4.621e-10	4.621e-10	2.93569e-08	-0.0424191	0.186251
52	HLA-DRB1	ENSG00000196126	6_32604969_A_G	6.41467e-10	1.28293e-09	7.99367e-08	-0.731738	0.681972
53	CRYBB2P1	ENSG00000100058	22_25845855_C_G	8.46585e-10	1.69317e-09	1.03507e-07	0.961573	1.42483
54	CYBRD1	ENSG00000071967	2_172375786_C_T	1.94403e-09	1.94403e-09	1.16642e-07	0.0925562	0.434128
55	TVP23C-CDRT4	ENSG00000259024	17_15434991_C_T	2.51446e-09	5.02891e-09	2.96249e-07	-0.0652907	0.549129
56	CPZ	ENSG00000109625	4_8567600_T_A	4.62751e-09	9.25503e-09	5.35469e-07	0.0491049	0.301686
57	RRN3P1	ENSG00000248124	16_21818292_A_C	7.75399e-09	2.3262e-08	1.32226e-06	0.367023	0.847072
58	THNSL2	ENSG00000144115	2_88447437_G_A	9.3577e-09	2.80731e-08	1.55861e-06	0.18194	0.198635
59	MCM8	ENSG00000125885	20_5915922_A_C	9.46069e-09	2.83821e-08	1.55861e-06	0.474643	1.14291
60	ANKS1B	ENSG00000185046	12_99262556_G_A	4.70443e-08	4.70443e-08	2.54039e-06	0.0817314	0.324295
61	MTRNR2L4	ENSG00000232196	16_3508261_C_G	4.99834e-08	4.99834e-08	2.65486e-06	-0.275004	1.87904
62	SLC9A3R1	ENSG00000109062	17_72649002_G_A	8.55458e-08	8.55458e-08	4.45865e-06	0.041603	0.441941
63	PLA2G4C	ENSG00000105499	19_48563534_A_G	8.6696e-08	8.6696e-08	4.45865e-06	0.0706506	0.298469
64	GTF2A2	ENSG00000140307	15_59933789_T_C	8.94725e-08	8.94725e-08	4.52954e-06	0.0573537	0.385357
65	CHST4	ENSG00000140835	16_71550736_G_A	9.54266e-08	9.54266e-08	4.75665e-06	-0.0251912	0.222785
66	NAPRT1	ENSG00000147813	8_144676862_C_T	1.15376e-07	1.15376e-07	5.66392e-06	0.503772	0.318531
67	COBLL1	ENSG00000082438	2_165562893_T_C	1.35178e-07	1.35178e-07	6.47083e-06	0.0664393	0.257764
68	UCKL1	ENSG00000198276	20_62604493_G_A	4.52692e-08	1.35807e-07	6.47083e-06	0.249378	0.625784
69	CDRT4	ENSG00000239704	17_15434991_C_T	1.48066e-07	1.48066e-07	6.95266e-06	-0.0769562	0.410528
70	KCNK1	ENSG00000135750	1_233812902_G_A	1.58511e-07	1.58511e-07	7.33679e-06	-0.0617788	0.273532
71	IFITM3	ENSG00000142089	11_320394_C_T	8.19543e-08	1.63909e-07	7.47977e-06	-0.569431	0.423538
72	XAB2	ENSG00000076924	19_7675917_C_G	8.42561e-08	1.68512e-07	7.53852e-06	0.742587	0.332719
73	HES6	ENSG00000144485	2_239148813_A_C	1.69849e-07	1.69849e-07	7.53852e-06	-0.131971	0.308089
74	PEX6	ENSG00000124587	6_42932200_G_T	1.82538e-07	1.82538e-07	7.99219e-06	0.18957	0.143174
75	ZNF749	ENSG00000186230	19_57939619_C_T	1.00303e-07	2.00606e-07	8.66617e-06	0.441761	0.227389
76	PALLD	ENSG00000129116	4_169699346_G_T	2.32424e-07	2.32424e-07	9.90861e-06	-0.00579811	0.457796
77	LHFP	ENSG00000183722	13_40081401_T_A	1.23987e-07	2.47974e-07	1.04342e-05	-0.0656839	0.291404
78	PRAC1	ENSG00000159182	17_46780476_C_G	2.52177e-07	2.52177e-07	1.04751e-05	0.0579933	0.250187
79	C9orf135	ENSG00000204711	9_72433081_G_A	9.80524e-08	2.94157e-07	1.20642e-05	0.226036	0.618277
80	RPS26	ENSG00000197728	12_56401085_G_A	1.63978e-07	3.27957e-07	1.31652e-05	-0.39774	0.375239
81	SAR1A	ENSG00000079332	10_71910630_G_A	1.0971e-07	3.29129e-07	1.31652e-05	-0.302857	0.467014
82	RCAN3	ENSG00000117602	1_24814904_A_C	3.34786e-07	3.34786e-07	1.32281e-05	-0.11341	0.278412
83	IFI27	ENSG00000165949	14_94555248_A_G	3.51153e-07	3.51153e-07	1.35756e-05	0.0956694	0.40998
84	SPSB2	ENSG00000111671	12_6979010_G_A	1.1732e-07	3.51959e-07	1.35756e-05	0.194544	0.218556
85	RAB17	ENSG00000124839	2_238552006_C_T	1.90708e-07	3.81417e-07	1.45387e-05	0.149107	0.27161
86	TYW1B	ENSG00000254184	7_72200923_G_A	1.94921e-07	3.89843e-07	1.45689e-05	0.243318	0.329521
87	MLLT3	ENSG00000171843	9_20626809_A_T	3.91202e-07	3.91202e-07	1.45689e-05	-0.0546893	0.354061
88	CSNK2B	ENSG00000204435	6_31603591_A_G	4.77237e-07	4.77237e-07	1.7571e-05	-0.773014	0.346684
89	TTC23	ENSG00000103852	15_99667524_G_C	4.99875e-07	4.99875e-07	1.81977e-05	0.036865	0.259261
90	FBP1	ENSG00000165140	9_97408971_A_G	5.52742e-07	5.52742e-07	1.98987e-05	0.090446	0.65717
91	CRELD1	ENSG00000163703	3_9975386_C_G	7.20103e-07	7.20103e-07	2.56388e-05	0.118404	0.310649
92	HTR7	ENSG00000148680	10_92540879_C_A	3.80366e-07	7.60733e-07	2.6791e-05	-0.16503	0.447208
93	COL6A2	ENSG00000142173	21_47519720_A_G	4.14388e-07	8.28775e-07	2.88735e-05	-0.185705	0.262818
94	EPT1	ENSG00000138018	2_26599838_G_A	8.83662e-07	8.83662e-07	3.04581e-05	-0.075493	0.22593
95	TTC32	ENSG00000183891	2_20090677_G_A	4.54262e-07	9.08523e-07	3.07612e-05	0.362203	0.553215
96	S1PR1	ENSG00000170989	1_101636948_A_G	9.11444e-07	9.11444e-07	3.07612e-05	-0.0828409	0.273497
97	ZDHHC2	ENSG00000104219	8_17013199_T_C	1.23435e-06	1.23435e-06	4.12298e-05	0.0668696	0.5369
98	LYPD2	ENSG00000197353	8_143889429_G_A	1.82427e-06	1.82427e-06	6.03127e-05	0.0452983	0.472108
99	GRID2	ENSG00000152208	4_93343395_C_T	9.86116e-07	1.97223e-06	6.43418e-05	0.366857	0.276262
100	NSUN5	ENSG00000130305	7_72717933_C_T	1.98586e-06	1.98586e-06	6.43418e-05	-0.530621	0.378313
101	SNRNP25	ENSG00000161981	16_83807_G_C	1.11733e-06	2.23465e-06	7.16858e-05	0.281684	0.365589
102	PLEKHB1	ENSG00000021300	11_73339784_G_A	1.19815e-06	2.3963e-06	7.61176e-05	0.136852	0.367702
103	HSPA1A	ENSG00000204389	6_31785228_G_C	1.40704e-06	2.81408e-06	8.85206e-05	-0.541896	0.573816
104	RQCD1	ENSG00000144580	2_219391672_C_T	2.93919e-06	2.93919e-06	9.09303e-05	-0.0100644	0.276769
105	PDK1	ENSG00000152256	2_173341828_G_A	2.94681e-06	2.94681e-06	9.09303e-05	0.0678004	0.390782
106	METAP2	ENSG00000111142	12_95839933_G_T	3.23841e-06	3.23841e-06	9.89853e-05	-0.104001	0.73349
107	RDH10	ENSG00000121039	8_74216474_C_G	1.70242e-06	3.40484e-06	0.0001031	0.00296635	0.261789
108	CENPU	ENSG00000151725	4_185630880_T_C	1.43736e-06	4.31207e-06	0.000129362	-0.347	0.461978
109	NQO2	ENSG00000124588	6_3000303_A_C	2.55429e-06	5.10858e-06	0.000151851	-0.394137	0.370863
110	SP8	ENSG00000164651	7_20827194_G_A	5.42441e-06	5.42441e-06	0.000159774	0.100476	0.337462
111	DACT1	ENSG00000165617	14_59079971_T_C	2.82042e-06	5.64083e-06	0.000164651	-0.0529562	0.162001
112	SERPINF1	ENSG00000132386	17_1667794_A_G	3.10818e-06	6.21635e-06	0.00017983	0.0920858	0.242337
113	APOBEC3B	ENSG00000179750	22_39358037_A_C	3.27889e-06	6.55778e-06	0.000188029	-0.281859	0.697583
114	RBMS3	ENSG00000144642	3_29387631_G_A	7.00803e-06	7.00803e-06	0.000199176	0.0809284	0.201167
115	NTS	ENSG00000133636	12_86216905_G_C	2.47813e-06	7.4344e-06	0.000209456	0.392046	0.330994
116	FAM86B3P	ENSG00000173295	8_8107585_C_A	3.86597e-06	7.73195e-06	0.000215961	0.196643	0.20805
117	APOBEC3F	ENSG00000128394	22_39441096_G_T	4.03402e-06	8.06804e-06	0.000223423	-0.0578405	0.243442
118	LYNX1	ENSG00000180155	8_143903181_G_A	4.29842e-06	8.59684e-06	0.000236049	0.0990304	0.145812
119	GNA14	ENSG00000156049	9_80149918_G_A	2.93541e-06	8.80622e-06	0.000239766	-0.0695171	0.165334
120	FAM118A	ENSG00000100376	22_45789743_T_G	4.77834e-06	9.55668e-06	0.00025803	0.295592	0.537239
121	SHMT1	ENSG00000176974	17_18270686_C_T	3.22508e-06	9.67525e-06	0.000259073	-0.0799346	0.275798
122	GPM6A	ENSG00000150625	4_176970155_A_G	1.09102e-05	1.09102e-05	0.000289747	-0.0534918	0.467865
123	ZNF114	ENSG00000178150	19_48883003_T_C	1.1004e-05	1.1004e-05	0.000289861	0.0329725	0.180398
124	TNFRSF11A	ENSG00000141655	18_59990654_C_T	6.02092e-06	1.20418e-05	0.000314641	0.0250797	0.212207
125	HLA-E	ENSG00000204592	6_30457732_T_C	1.2329e-05	1.2329e-05	0.000319568	-0.398591	0.271965
126	ZNF726	ENSG00000213967	19_24069443_T_C	1.24754e-05	1.24754e-05	0.000320795	0.157474	0.208084
127	ARHGAP24	ENSG00000138639	4_86836149_T_C	1.30657e-05	1.30657e-05	0.000333329	0.0577071	0.317164
128	RBFA	ENSG00000101546	18_77855864_G_C	5.11113e-06	1.53334e-05	0.000388127	-0.172308	0.194349
129	WFIKKN1	ENSG00000127578	16_677854_G_T	5.35094e-06	1.60528e-05	0.000403187	0.140583	0.132496
130	SLC2A14	ENSG00000173262	12_8077588_T_G	1.89519e-05	1.89519e-05	0.000472341	0.203901	0.506197
131	TFB1M	ENSG00000029639	6_155635808_C_G	1.92578e-05	1.92578e-05	0.000476299	-0.167088	0.239618
132	C21orf119	ENSG00000256073	21_33728588_C_A	2.11562e-05	2.11562e-05	0.000519289	0.126989	0.209826
133	S1PR3	ENSG00000213694	9_91571095_T_C	1.10842e-05	2.21684e-05	0.000540042	0.101755	0.200346
134	TVP23C	ENSG00000175106	17_15478507_G_C	2.54395e-05	2.54395e-05	0.000611151	-0.117763	0.425795
135	IFNLR1	ENSG00000185436	1_24478013_C_A	2.54646e-05	2.54646e-05	0.000611151	0.118603	0.141932
136	SLC47A1	ENSG00000142494	17_19435278_C_A	1.455e-05	2.91001e-05	0.000693267	-0.0996684	0.196858
137	ARHGAP11A	ENSG00000198826	15_32947045_T_G	3.01929e-05	3.01929e-05	0.000714052	0.0875529	0.279729
138	PROCR	ENSG00000101000	20_33730464_A_G	3.17141e-05	3.17141e-05	0.000744593	-0.0764197	0.203236
139	MLPH	ENSG00000115648	2_238402830_G_A	3.23646e-05	3.23646e-05	0.000754399	-0.0178332	0.334022
140	KALRN	ENSG00000160145	3_124284325_T_C	1.66148e-05	3.32297e-05	0.00076903	0.0731254	0.172056
141	CCDC58	ENSG00000160124	3_122131777_C_G	3.43593e-05	3.43593e-05	0.000789533	0.532711	0.305165
142	ANKRD18CP	ENSG00000159712	9_100001077_G_C	1.81679e-05	3.63357e-05	0.000823375	0.0876733	0.235939
143	TYW3	ENSG00000162623	1_75189847_T_C	3.63403e-05	3.63403e-05	0.000823375	-0.511899	0.283716
144	RASL11B	ENSG00000128045	4_53656402_A_T	3.94039e-05	3.94039e-05	0.000886589	0.114089	0.438078
145	ZNHIT3	ENSG00000108278	17_34912744_G_C	1.37439e-05	4.12318e-05	0.000921318	0.425995	0.215064
146	COA6	ENSG00000168275	1_234511503_A_G	2.14788e-05	4.29577e-05	0.000953307	0.208658	0.25336
147	SBDSP1	ENSG00000225648	7_72300332_G_A	1.48233e-05	4.447e-05	0.000980156	-0.285863	0.301291
148	GPR137B	ENSG00000077585	1_236306535_A_C	5.58486e-05	5.58486e-05	0.00122263	-0.0563816	0.177642
149	CST1	ENSG00000170373	20_23666196_C_G	5.73152e-05	5.73152e-05	0.00124632	-0.0332878	0.120858
150	C20orf96	ENSG00000196476	20_265238_T_C	5.78247e-05	5.78247e-05	0.00124901	0.0503173	0.213338
151	GMCL1	ENSG00000087338	2_70033584_C_T	5.88115e-05	5.88115e-05	0.00126192	-0.0836025	0.343527
152	CD59	ENSG00000085063	11_33755956_C_T	5.99285e-05	5.99285e-05	0.00127742	-0.337651	0.290815
153	KDR	ENSG00000128052	4_55993468_T_C	3.16375e-05	6.3275e-05	0.00133994	0.129384	0.346239
154	NEK3	ENSG00000136098	13_52783120_G_A	6.60812e-05	6.60812e-05	0.0013887	0.0560264	0.211792
155	FAM26F	ENSG00000188820	6_116783619_T_G	6.64347e-05	6.64347e-05	0.0013887	-0.080693	0.301009
156	SPP1	ENSG00000118785	4_88896797_T_G	2.32521e-05	6.97563e-05	0.00144878	-0.110532	0.304185
157	NANOG	ENSG00000111704	12_7945559_T_C	2.3933e-05	7.17991e-05	0.00148171	-0.125204	0.286564
158	SLC25A1P5	ENSG00000267323	19_28298186_T_C	3.90004e-05	7.80008e-05	0.0015851	0.213003	0.249298
159	TNNI3	ENSG00000129991	19_55704270_A_G	7.82073e-05	7.82073e-05	0.0015851	0.158528	0.829084
160	RFTN1	ENSG00000131378	3_16378182_T_A	7.82765e-05	7.82765e-05	0.0015851	0.101009	0.167637
161	ST6GAL2	ENSG00000144057	2_107329516_A_C	2.69788e-05	8.09363e-05	0.00162331	-0.0855899	0.244687
162	PTGR1	ENSG00000106853	9_114366094_G_C	4.05827e-05	8.11653e-05	0.00162331	-0.330967	0.243326
163	CLGN	ENSG00000153132	4_141422855_T_C	8.58537e-05	8.58537e-05	0.00170654	0.121971	0.394616
164	CASP6	ENSG00000138794	4_110567473_G_A	4.51658e-05	9.03317e-05	0.0017846	0.0245951	0.254751
165	TRDN	ENSG00000186439	6_123897071_C_T	4.6237e-05	9.2474e-05	0.00181585	0.646945	0.612053
166	SORL1	ENSG00000137642	11_121434556_C_T	4.80571e-05	9.61142e-05	0.00187596	0.05933	0.90016
167	HIST1H3G	ENSG00000256018	6_26198845_G_C	0.000101741	0.000101741	0.0019739	0.0463215	0.193699
168	PLAC9	ENSG00000189129	10_81894448_T_C	0.000103038	0.000103038	0.00198715	-0.0373676	0.225192
169	VAMP4	ENSG00000117533	1_171667160_G_A	3.52898e-05	0.000105869	0.00202969	0.325903	0.207939
170	AURKC	ENSG00000105146	19_57752326_C_G	0.000106948	0.000106948	0.0020383	-0.0650221	0.11306
171	GLRX	ENSG00000173221	5_95152313_A_G	5.82664e-05	0.000116533	0.00220799	-0.115758	0.224341
172	CRHR1-IT1	ENSG00000204650	17_43751223_A_T	4.00974e-05	0.000120292	0.00226597	0.202162	0.269748
173	FBLN1	ENSG00000077942	22_45898592_G_C	6.1601e-05	0.000123202	0.00230737	0.163953	0.279999
174	C2orf40	ENSG00000119147	2_106685373_A_T	6.40538e-05	0.000128108	0.00238545	-0.0670687	0.105915
175	YEATS4	ENSG00000127337	12_69752200_A_G	6.49413e-05	0.000129883	0.00240468	0.120372	0.169952
176	BBC3	ENSG00000105327	19_47805348_C_G	0.00013901	0.00013901	0.00255905	0.0823108	0.554695
177	STEAP1B	ENSG00000105889	7_22746717_C_T	7.16933e-05	0.000143387	0.0026247	-0.0569887	0.267482
178	TDP2	ENSG00000111802	6_24653376_G_A	7.7125e-05	0.00015425	0.0028077	0.106185	0.211261
179	UBA6	ENSG00000033178	4_68480525_C_T	5.19652e-05	0.000155896	0.0028218	0.243323	0.209692
180	CBWD1	ENSG00000172785	9_193737_C_T	5.31657e-05	0.000159497	0.00287095	-0.721022	0.249994
181	SPINK5	ENSG00000133710	5_147348988_G_A	0.000161758	0.000161758	0.00289556	0.0835991	0.14713
182	SLC22A31	ENSG00000259803	16_89234110_G_C	0.000165612	0.000165612	0.00294827	0.0569004	0.144906
183	UPK1B	ENSG00000114638	3_118825697_T_C	0.000168011	0.000168011	0.00297463	-0.0860384	0.320104
184	CLDN11	ENSG00000013297	3_170402765_T_C	0.00019106	0.00019106	0.00336431	-0.121477	0.598697
185	FAH	ENSG00000103876	15_80441888_C_T	0.000199768	0.000199768	0.00349865	-0.128094	0.207592
186	NME7	ENSG00000143156	1_169305468_A_G	0.000107776	0.000215553	0.00375479	0.140188	0.211742
187	FAM167A	ENSG00000154319	8_11318284_C_G	0.000217457	0.000217457	0.0037677	-0.0412581	0.148462
188	RAD51C	ENSG00000108384	17_56672309_G_A	8.656e-05	0.00025968	0.00447533	0.324297	0.237589
189	CDC42EP3	ENSG00000163171	2_37884461_A_G	0.000142479	0.000284958	0.00488499	-0.0932332	0.224983
190	CRYZ	ENSG00000116791	1_75189847_T_C	0.000287804	0.000287804	0.00488883	-0.679914	0.234644
191	CD151	ENSG00000177697	11_838722_T_C	0.0001441	0.000288199	0.00488883	-0.176132	0.392461
192	C14orf119	ENSG00000179933	14_23549319_A_G	0.00030834	0.00030834	0.00520324	-0.0614141	0.242615
193	ADD2	ENSG00000075340	2_70877345_T_C	0.000159614	0.000319229	0.00535908	-0.168634	0.336852
194	ABHD12	ENSG00000100997	20_25307574_C_T	0.000111674	0.000335023	0.00559523	-0.213278	0.187597
195	SALL2	ENSG00000165821	14_22105050_T_C	0.000336993	0.000336993	0.00559927	0.182554	0.845104
196	MACROD2	ENSG00000172264	20_16009257_T_C	0.000349845	0.000349845	0.00578315	0.0673741	0.172018
197	CCHCR1	ENSG00000204536	6_31108485_G_A	0.000180926	0.000361853	0.00595129	-0.325872	0.2255
198	SNX25	ENSG00000109762	4_186118126_G_A	0.000370699	0.000370699	0.00604257	0.0350975	0.120092
199	CGNL1	ENSG00000128849	15_57692995_C_T	0.000371665	0.000371665	0.00604257	0.0758666	0.205
200	SPIRE1	ENSG00000134278	18_12386771_A_G	0.000372998	0.000372998	0.00604257	0.0277131	0.187137
201	MATN3	ENSG00000132031	2_20207619_G_A	0.000387916	0.000387916	0.00625297	0.153493	0.182972
202	BST2	ENSG00000130303	19_17525029_A_G	0.00040692	0.00040692	0.00652683	0.0940997	0.443089
203	CABIN1	ENSG00000099991	22_24335506_C_T	0.00044054	0.00044054	0.00703127	0.0208588	0.168391
204	TMEM101	ENSG00000091947	17_42095884_T_C	0.000446923	0.000446923	0.00709819	-0.116786	0.44555
205	ABHD6	ENSG00000163686	3_58195620_T_C	0.000460311	0.000460311	0.00727515	-0.0513448	0.198402
206	CCDC109B	ENSG00000005059	4_110648632_T_A	0.000240321	0.000480643	0.00755963	-0.00547798	0.151162
207	FN1	ENSG00000115414	2_216394251_A_C	0.000503143	0.000503143	0.00787527	0.0669098	0.210295
208	SLC2A8	ENSG00000136856	9_130168867_G_A	0.000262398	0.000524796	0.00817471	0.202566	0.174893
209	ZNF69	ENSG00000198429	19_11995508_C_T	0.000532028	0.000532028	0.0082477	0.040594	0.235402
210	VWDE	ENSG00000146530	7_12436050_T_C	0.000274956	0.000549913	0.00848437	-0.166664	0.325384
211	DPEP3	ENSG00000141096	16_68054788_A_G	0.000556292	0.000556292	0.00851294	0.0175846	0.188437
212	LANCL2	ENSG00000132434	7_55438501_G_A	0.00027851	0.00055702	0.00851294	0.110621	0.135609
213	SCG5	ENSG00000166922	15_32937244_G_A	0.000561614	0.000561614	0.00854287	0.110232	0.439852
214	ZNF418	ENSG00000196724	19_58359644_T_G	0.000577677	0.000577677	0.00874613	0.106771	0.372061
215	SRR	ENSG00000167720	17_2174781_G_A	0.000204761	0.000614283	0.0092571	-0.158781	0.205748
216	TRBC2	ENSG00000211772	7_142450556_G_A	0.000630489	0.000630489	0.00942319	0.0400167	0.139715
217	TMED8	ENSG00000100580	14_77812115_T_C	0.000631121	0.000631121	0.00942319	-0.076054	0.156265
218	TUBBP5	ENSG00000159247	9_141038018_G_A	0.000213203	0.000639608	0.00950568	-0.190362	0.253011
219	MYOCD	ENSG00000141052	17_12538710_T_C	0.000642514	0.000642514	0.00950568	-0.0639057	0.150212
220	RHOD	ENSG00000173156	11_66840299_C_T	0.000324721	0.000649443	0.00956452	-0.17953	0.579389
221	SYT3	ENSG00000213023	19_51132056_T_C	0.000219826	0.000659477	0.00966836	-0.137457	0.225203
222	POMZP3	ENSG00000146707	7_76177284_C_T	0.000221633	0.000664898	0.00970392	0.479647	0.155614
223	SMIM20	ENSG00000250317	4_25918516_A_G	0.000334699	0.000669399	0.00972579	-0.232857	0.265784
224	SMIM1	ENSG00000235169	1_3601123_A_G	0.000722576	0.000722576	0.0104515	0.00404115	0.0893746
225	UBE2Q2P6	ENSG00000237550	15_82629929_A_G	0.000744712	0.000744712	0.0107239	-0.0122341	0
226	RWDD2B	ENSG00000156253	21_30330451_G_A	0.000762433	0.000762433	0.0109305	0.352573	0.202925
227	HEXIM1	ENSG00000186834	17_43236109_T_C	0.000771536	0.000771536	0.0110122	0.226592	0.158567
228	PMS2P5	ENSG00000123965	7_74297551_T_A	0.000394365	0.00078873	0.0112083	-0.124959	0.228477
229	RHBG	ENSG00000132677	1_156358058_C_G	0.000863391	0.000863391	0.0122157	-0.0646089	0.470883
230	BLOC1S3	ENSG00000189114	19_45664218_A_G	0.000980832	0.000980832	0.0138169	0.204256	0.354489
231	ASRGL1	ENSG00000162174	11_62137245_G_A	0.00100115	0.00100115	0.0140421	-0.244507	0.492185
232	PELP1	ENSG00000141456	17_4553668_C_T	0.00102262	0.00102262	0.0142815	0.075447	0.475718
233	TMEM50B	ENSG00000142188	21_34786574_G_A	0.000351137	0.00105341	0.0146439	0.136952	0.161582
234	MDFI	ENSG00000112559	6_41527895_G_A	0.00105761	0.00105761	0.0146439	0.121402	0.482061
235	ITIH5	ENSG00000123243	10_7696937_T_A	0.00106351	0.00106351	0.0146629	0.069716	0.166068
236	DISP1	ENSG00000154309	1_223196453_G_A	0.00110752	0.00110752	0.0151752	0.0814029	0.138354
237	PELI1	ENSG00000197329	2_64342177_C_T	0.00111004	0.00111004	0.0151752	0.13776	0.247377
238	SPTSSB	ENSG00000196542	3_161094930_T_C	0.00113481	0.00113481	0.0154486	0.0547698	0.128418
239	CAMKK2	ENSG00000110931	12_121680460_G_C	0.000582418	0.00116484	0.0157911	0.159156	0.197748
240	STARD5	ENSG00000172345	15_81621812_A_G	0.00119949	0.00119949	0.0161931	0.0598585	0.227985
241	LAPTM4A	ENSG00000068697	2_20244954_C_T	0.00121271	0.00121271	0.0162761	-0.0915697	0.262423
242	TBXAS1	ENSG00000059377	7_139547370_G_A	0.00060784	0.00121568	0.0162761	-0.0787094	0.400619
243	GLB1L2	ENSG00000149328	11_134245284_T_C	0.0012792	0.0012792	0.0169891	0.0921813	0.136911
244	TMEM64	ENSG00000180694	8_91674716_G_C	0.00127942	0.00127942	0.0169891	0.0623413	0.189252
245	PRKCQ	ENSG00000065675	10_6682022_T_C	0.000642578	0.00128516	0.0169955	0.09008	0.172965
246	KDM7A	ENSG00000006459	7_139913409_G_A	0.00129944	0.00129944	0.0171146	0.0377251	0.142675
247	IFI30	ENSG00000216490	19_18282895_A_G	0.00138839	0.00138839	0.0181804	0.0659338	0.271481
248	ATG10	ENSG00000152348	5_81261923_A_G	0.000464501	0.0013935	0.0181804	0.208801	0.276027
249	CRYGD	ENSG00000118231	2_209004596_G_A	0.00139719	0.00139719	0.0181804	0.0763458	0.106963
250	HLA-C	ENSG00000204525	6_31239722_A_C	0.0014126	0.0014126	0.0183074	-1.32453	0.505259
251	RNF2P1	ENSG00000231381	9_6664708_G_T	0.00146328	0.00146328	0.0188886	0.0788306	0.270277
252	KRT7	ENSG00000135480	12_52627568_A_T	0.00149473	0.00149473	0.019218	0.0322708	0.123358
253	CUL4A	ENSG00000139842	13_113853035_A_G	0.00150392	0.00150392	0.0192597	0.153166	0.263171
254	DNAAF3	ENSG00000167646	19_55693666_G_A	0.00156519	0.00156519	0.0198716	0.054762	0.198539
255	LRRC69	ENSG00000214954	8_92215923_A_G	0.00156769	0.00156769	0.0198716	-0.0721558	0.212839
256	PXK	ENSG00000168297	3_58320298_C_A	0.0015701	0.0015701	0.0198716	0.0927522	0.285032
257	SLFN12	ENSG00000172123	17_33748939_G_A	0.00158061	0.00158061	0.0199268	0.0984619	0.165477
258	CRLF1	ENSG00000006016	19_18735221_G_T	0.000794909	0.00158982	0.019931	-0.056812	0.195709
259	WBSCR16	ENSG00000174374	7_74484042_T_C	0.0015993	0.0015993	0.019931	-0.0843527	0.165754
260	IFI16	ENSG00000163565	1_159084280_G_C	0.000799701	0.0015994	0.019931	0.0335078	0.323933
261	NKD2	ENSG00000145506	5_1026433_G_T	0.00176762	0.00176762	0.0219429	0.0581044	0.135708
262	BCKDHA	ENSG00000248098	19_41937095_G_A	0.000887375	0.00177475	0.0219473	-0.106809	0.193878
263	SEMA4C	ENSG00000168758	2_97495705_T_C	0.00178368	0.00178368	0.0219739	-0.127247	0.556389
264	ZDHHC19	ENSG00000163958	3_195926090_G_C	0.00182945	0.00182945	0.0224524	-0.053665	0.208915
265	ZNF331	ENSG00000130844	19_54024252_T_A	0.00183991	0.00183991	0.0224956	-0.0702702	0.160616
266	SLC16A9	ENSG00000165449	10_61464507_C_G	0.00191973	0.00191973	0.0233832	0.0824492	0.213158
267	ZNF816-ZNF321P	ENSG00000213801	19_53434217_G_A	0.00196626	0.00196626	0.0238603	0.0518014	0.161869
268	STEAP2	ENSG00000157214	7_89861832_G_A	0.00199745	0.00199745	0.0241483	0.0746798	0.158596
269	DUSP16	ENSG00000111266	12_12710877_G_T	0.0020147	0.0020147	0.0242663	-0.105349	0.354874
270	SLC25A24	ENSG00000085491	1_108739849_C_T	0.00103374	0.00206747	0.0248097	-0.261525	0.372579
271	ERICH1	ENSG00000104714	8_652847_C_T	0.00209458	0.00209458	0.024962	0.0801081	0.176367
272	DIS3L	ENSG00000166938	15_66552066_G_C	0.00104779	0.00209558	0.024962	0.358248	0.579067
273	TBK1	ENSG00000183735	12_64759820_A_G	0.0021406	0.0021406	0.0254049	-0.0720446	0.511491
274	GIGYF1	ENSG00000146830	7_100264893_A_G	0.00215118	0.00215118	0.0254373	0.159136	0.276454
275	DUS3L	ENSG00000141994	19_5799037_C_T	0.00108278	0.00216557	0.025448	-0.278464	0.289352
276	SIK3	ENSG00000160584	11_116843425_C_G	0.00216779	0.00216779	0.025448	0.0194125	0.53888
277	TGFB1I1	ENSG00000140682	16_31451699_G_A	0.00225338	0.00225338	0.0263572	0.0415783	0.138785
278	FLOT1	ENSG00000137312	6_30745804_A_C	0.00234827	0.00234827	0.0272863	0.0117132	0.204779
279	SCAMP5	ENSG00000198794	15_75323648_C_G	0.000783218	0.00234965	0.0272863	0.36982	0.893032
280	RBCK1	ENSG00000125826	20_411773_T_C	0.00237457	0.00237457	0.0274772	-0.0824186	0.287042
281	LYRM9	ENSG00000232859	17_26185418_G_T	0.00244501	0.00244501	0.0281915	0.0254735	0.0850657
282	ALCAM	ENSG00000170017	3_105174202_T_C	0.00248106	0.00248106	0.0283515	0.0777813	0.232976
283	AEN	ENSG00000181026	15_89067344_T_C	0.00124616	0.00249233	0.0283515	-0.0567394	0.234468
284	SH3BGR	ENSG00000185437	21_40822488_A_G	0.000831134	0.0024934	0.0283515	0.0742855	0.202427
285	ST6GALNAC3	ENSG00000184005	1_76520435_T_C	0.00249389	0.00249389	0.0283515	0.0801209	0.19962
286	LSS	ENSG00000160285	21_47547134_A_G	0.00134295	0.0026859	0.0304276	0.149955	0.36539
287	LRRC37A4P	ENSG00000214425	17_43726659_A_C	0.00135755	0.00271509	0.0306512	0.12129	0.153498
288	VASH2	ENSG00000143494	1_213079941_T_C	0.00273139	0.00273139	0.0307233	0.103189	0.253258
289	CD1D	ENSG00000158473	1_158159393_A_G	0.00274045	0.00274045	0.0307233	-0.0907428	0.155818
290	SH3YL1	ENSG00000035115	2_256116_G_T	0.00137525	0.00275049	0.0307296	-0.0647771	0.180016
291	GUSBP3	ENSG00000253203	5_68922087_T_G	0.00280556	0.00280556	0.0312371	-0.0629344	0.233591
292	RAB6A	ENSG00000175582	11_73548270_C_T	0.00292239	0.00292239	0.0324266	-0.0659965	0.231168
293	GSDMD	ENSG00000104518	8_144646352_C_T	0.00148616	0.00297233	0.0328681	0.20189	0.193362
294	HRAS	ENSG00000174775	11_537466_G_T	0.00155366	0.00310732	0.0341778	0.111764	0.265907
295	SNRNP27	ENSG00000124380	2_70110249_G_T	0.00155594	0.00311187	0.0341778	0.168605	0.226583
296	DNAJC18	ENSG00000170464	5_138688188_G_T	0.00321667	0.00321667	0.0352095	-0.0118272	0.123056
297	CTBS	ENSG00000117151	1_85034062_G_A	0.00323223	0.00323223	0.0352607	0.0704876	0.138755
298	ENTPD5	ENSG00000187097	14_74328905_G_T	0.00334071	0.00334071	0.0363218	0.04643	0.168202
299	CCBL2	ENSG00000137944	1_89373371_T_C	0.00182667	0.00365333	0.0394978	-0.172409	0.220412
300	SDSL	ENSG00000139410	12_113796856_A_C	0.00366283	0.00366283	0.0394978	0.114304	0.358963
301	STK39	ENSG00000198648	2_169120541_A_T	0.0036727	0.0036727	0.0394978	0.0799726	0.26925
302	RHOC	ENSG00000155366	1_113255212_G_T	0.00184079	0.00368158	0.0394978	0.0329076	0.223636
303	TMEM38B	ENSG00000095209	9_108447753_T_C	0.00378764	0.00378764	0.0405015	0.0567161	0.202997
304	USP18	ENSG00000184979	22_18600803_G_A	0.00392873	0.00392873	0.041872	0.0496396	0.383827
305	DPYSL4	ENSG00000151640	10_133991124_A_G	0.00133983	0.00401949	0.042677	0.278721	0.215785
306	VAMP5	ENSG00000168899	2_85801964_T_A	0.00403061	0.00403061	0.042677	0.100629	0.189518
307	CNTNAP2	ENSG00000174469	7_148106871_C_T	0.00411514	0.00411514	0.0434302	0.120888	0.215176
308	REEP3	ENSG00000165476	10_65392260_C_T	0.00208134	0.00416269	0.0437893	0.209682	0.255858
309	DECR2	ENSG00000242612	16_469188_A_C	0.00421106	0.00421106	0.0441548	0.0621746	0.0926962
310	ULK4	ENSG00000168038	3_41826877_G_C	0.00214298	0.00428595	0.0447951	0.179463	0.153198
311	MRPL28	ENSG00000086504	16_423420_C_T	0.00437268	0.00437268	0.0455546	-0.0546009	0.276467
312	LTC4S	ENSG00000213316	5_179172891_C_T	0.00220198	0.00440397	0.0457335	-0.0626923	0.261439
313	FAM117B	ENSG00000138439	2_203606215_G_A	0.00444575	0.00444575	0.0460199	-0.140042	0.164789
314	PTGR2	ENSG00000140043	14_74324671_T_C	0.00149962	0.00449886	0.0464214	0.240966	0.175885
315	C6orf57	ENSG00000154079	6_71178785_G_A	0.00152968	0.00458905	0.0472017	-0.260251	0.194764
316	NR4A1	ENSG00000123358	12_52541865_C_T	0.00461882	0.00461882	0.0473576	-0.0425348	0.139993
317	PLAU	ENSG00000122861	10_75672961_G_A	0.00468928	0.00468928	0.0479283	-0.0230578	0.270044
318	ZNF461	ENSG00000197808	19_37047472_G_A	0.00473492	0.00473492	0.0482254	-0.0229104	0.0824663
319	ADCK1	ENSG00000063761	14_78311319_G_A	0.00237501	0.00475001	0.0482254	0.0526229	0.151853
320	NAAA	ENSG00000138744	4_76878716_G_C	0.0023815	0.004763	0.0482254	0.144117	0.123701
321	SPATA6	ENSG00000132122	1_48965583_C_T	0.00480015	0.00480015	0.0484501	0.0621157	0.158566
322	MT1G	ENSG00000125144	16_56638021_G_A	0.00483994	0.00483994	0.0487	0.133178	0.591257

## Sheet: legend
List of CellRegMap results for iPSC differentiation toward endoderm (from Cuomo et al), eQTL with significant GxC effects, FDR < 5%.
gene_name	Hgnc (HUGO Gene Nomenclature Committee) symbol
ensembl_gene_id	Ensembl ID GRCh37
pv_raw	Raw (nominal) p-value
pv	P-value corrected at gene level (Bonferroni)
qv	Q-value (globally corrected p-value using Storey procedure)
beta_G	Estimated conventional (persistent) effect size
beta_GxC	Estimated magnitude of allelic effects due to GxC
