# Supplementary material for: CellRegMap: a statistical framework for mapping context‐specific regulatory variants using scRNA‐seq
Source: Mol Syst Biol. 2022 Aug 16;18(8):e10663. doi: 10.15252/msb.202110663 (PMC9380406; doi:10.15252/msb.202110663)
Supplement: Supplementary file 4 — Table EV2 [file MSB-18-e10663-s005.xls]

## Sheet: Table_EV_2_GxC_eQTL_neuroseq
	gene_name	snp_id	pv_raw	pv	qv	beta_G	beta_GxC	ensembl_gene_id
1	PRPH2	6_42672574_G_A	9.32977e-43	1.86595e-42	2.56382e-39	0.337522	0.954584	ENSG00000112619
2	CD36	7_80240689_T_C	4.83967e-42	4.83967e-42	3.32485e-39	0.230226	0.85911	ENSG00000135218
3	RPS26	12_56401085_G_A	9.75814e-39	9.75814e-39	4.46923e-36	-0.901559	0.918576	ENSG00000197728
4	CRYBB2	22_25845855_C_G	3.2153e-35	3.2153e-35	1.10445e-32	0.742858	1.77634	ENSG00000244752
5	HLA.DRB5	6_32551716_C_G	5.60413e-35	1.12083e-34	3.08003e-32	-0.540821	2.3994	NA
6	GPR171	3_150847047_A_G	3.39939e-34	3.39939e-34	7.78461e-32	0.510245	0.991615	ENSG00000174946
7	CD14	5_140006430_C_T	4.78259e-25	4.78259e-25	9.38753e-23	0.22654	0.621549	ENSG00000170458
8	KRTAP5.AS1	11_1623976_T_C	1.32591e-24	3.97772e-24	6.83174e-22	-0.463083	0.667067	NA
9	FAM153B	5_175511318_C_T	7.94267e-22	7.94267e-22	1.21258e-19	0.196577	1.26262	ENSG00000182230
10	PRR7.AS1	5_176904279_C_G	1.65237e-19	1.65237e-19	2.27036e-17	0.134126	0.456981	NA
11	UTS2	1_7929819_T_C	2.91621e-18	5.83242e-18	7.28522e-16	0.22771	0.640806	ENSG00000049247
12	ZP3	7_76177284_C_T	3.27268e-17	6.54535e-17	7.49443e-15	0.443981	0.52367	ENSG00000188372
13	MYO5B	18_47341538_C_T	6.76361e-16	1.35272e-15	1.42972e-13	-0.147795	0.426468	ENSG00000167306
14	ATE1.AS1	10_123688152_A_T	5.54294e-15	5.54294e-15	5.44e-13	-0.217807	0.446965	NA
15	THAP9.AS1	4_83821324_A_G	1.15447e-13	3.46341e-13	3.03873e-11	-0.410704	0.707995	NA
16	GSTT1	22_24338936_T_C	1.76927e-13	3.53855e-13	3.03873e-11	0.562078	0.497151	ENSG00000184674
17	CCZ1B	7_6884764_A_C	2.23074e-13	4.46149e-13	3.60593e-11	-0.423807	0.509217	ENSG00000146574
18	CEACAM21	19_42092815_T_A	7.30831e-13	7.30831e-13	5.57867e-11	0.286216	1.01286	ENSG00000007129
19	ZG16B	16_2871121_T_C	5.01848e-13	1.0037e-12	7.25831e-11	0.0827451	0.343224	ENSG00000162078
20	WNT3	17_44908263_C_T	1.34623e-12	1.34623e-12	9.24861e-11	-0.255497	0.552638	ENSG00000108379
21	SLC18A2	10_119020918_A_G	6.55439e-12	6.55439e-12	4.28845e-10	-0.198729	0.473103	ENSG00000165646
22	UBA6	4_68511316_G_A	3.81033e-12	7.62066e-12	4.75945e-10	0.284853	0.493274	ENSG00000033178
23	MAP1B	5_71496419_A_G	1.24178e-11	1.24178e-11	7.41826e-10	-0.391433	0.680803	ENSG00000131711
24	SRCIN1	17_36682571_T_C	2.07272e-11	2.07272e-11	1.18663e-09	0.480089	0.763664	ENSG00000017373
26	CNOT6L	4_78754433_T_C	8.66027e-12	2.59808e-11	1.38212e-09	0.451256	1.31035	ENSG00000138767
27	TSPAN15	10_71270363_C_A	2.61537e-11	2.61537e-11	1.38212e-09	0.120638	0.29666	ENSG00000099282
28	PRSS3	9_33803408_T_C	3.21999e-11	3.21999e-11	1.63862e-09	0.12171	0.350839	ENSG00000010438
29	FAM118A	22_45764874_T_C	3.33701e-11	6.67403e-11	3.27504e-09	0.669023	0.807016	ENSG00000100376
30	XKR9	8_71613089_A_G	1.0731e-10	2.1462e-10	1.01686e-08	0.111112	0.31026	ENSG00000221947
31	PTBP2	1_97153245_G_A	1.44048e-10	2.88095e-10	1.31948e-08	-0.0830146	0.49306	ENSG00000117569
32	CCDC80	3_112337467_T_C	1.15713e-09	1.15713e-09	5.1287e-08	0.0993271	0.339298	ENSG00000091986
33	SAR1A	10_71910630_G_A	8.63997e-10	1.72799e-09	7.41957e-08	-0.156792	0.645773	ENSG00000079332
34	DNAJA1	9_32986248_T_C	9.99478e-10	1.99896e-09	8.32292e-08	-0.625794	0.526361	ENSG00000086061
35	NEK3	13_52714837_C_A	1.14112e-09	2.28225e-09	9.22297e-08	0.217052	0.381165	ENSG00000136098
36	EYA3	1_28347450_C_A	8.1135e-10	2.43405e-09	9.55538e-08	-0.240934	0.619571	ENSG00000158161
37	KIF6	6_39584856_T_C	2.78882e-09	2.78882e-09	1.0644e-07	0.158023	0.805914	ENSG00000164627
38	RFPL2	22_32596595_A_G	2.09053e-09	4.18107e-09	1.55264e-07	0.364974	0.782134	ENSG00000128253
39	NAPRT1	8_144676862_C_T	4.70466e-08	4.70466e-08	1.7011e-06	0.346995	0.486575	ENSG00000147813
40	ABHD12B	14_51328222_C_T	5.55078e-08	5.55078e-08	1.95558e-06	-0.107834	0.379461	ENSG00000131969
41	ECHDC3	10_11841338_A_G	8.51036e-08	1.70207e-07	5.84662e-06	0.135082	0.316715	ENSG00000134463
42	BTBD9	6_38162310_A_G	6.13843e-08	1.84153e-07	6.17137e-06	-0.320021	0.581451	ENSG00000183826
43	CAMKK2	12_121671970_C_G	2.06893e-07	2.06893e-07	6.70426e-06	0.173809	0.380493	ENSG00000110931
44	CRB2	9_126155803_G_T	2.09813e-07	2.09813e-07	6.70426e-06	0.0980123	0.457166	ENSG00000148204
45	WFDC3	20_44385353_T_G	1.37102e-07	2.74203e-07	8.56262e-06	0.123356	0.233558	ENSG00000124116
46	RMI2	16_11426331_A_G	1.45799e-07	2.91597e-07	8.90343e-06	0.288757	0.273321	ENSG00000175643
47	THNSL2	2_88446892_G_T	3.764e-07	7.52799e-07	2.20074e-05	0.287746	0.348058	ENSG00000144115
48	SUN1	7_879573_G_A	1.00809e-06	1.00809e-06	2.88566e-05	-0.101539	0.332738	ENSG00000164828
49	GALNT10	5_153526051_G_A	1.2198e-06	1.2198e-06	3.42043e-05	0.257712	0.41796	ENSG00000164574
50	RWDD2B	21_30330451_G_A	6.5464e-07	1.30928e-06	3.56859e-05	0.292221	0.292902	ENSG00000156253
51	TSPYL1	6_116650558_A_G	1.32459e-06	1.32459e-06	3.56859e-05	-0.0719004	0.746483	ENSG00000189241
52	ZNF552	19_58315273_G_A	1.80603e-06	1.80603e-06	4.77209e-05	0.128037	0.287354	ENSG00000178935
53	APIP	11_34905987_T_C	9.33931e-07	1.86786e-06	4.84234e-05	0.201619	0.402875	ENSG00000149089
54	SLC35E2	1_1660978_C_A	1.01052e-06	2.02103e-06	5.1424e-05	0.165386	0.330196	ENSG00000215790
55	RGS14	5_176799992_T_C	2.07868e-06	2.07868e-06	5.1685e-05	-0.291554	0.446231	ENSG00000169220
56	PRPH	12_49685089_T_C	2.10652e-06	2.10652e-06	5.1685e-05	0.134643	0.42936	ENSG00000135406
57	BATF3	1_212852832_T_C	2.80898e-06	2.80898e-06	6.77113e-05	0.066359	0.515518	ENSG00000123685
58	C2orf40	2_106682705_A_G	3.99361e-06	3.99361e-06	9.46072e-05	-0.122361	0.295231	ENSG00000119147
59	TBCA	5_77079452_T_C	2.36268e-06	4.72536e-06	0.000110045	-0.156629	0.609582	ENSG00000171530
60	NDST4	4_115734311_A_G	2.68497e-06	5.36995e-06	0.000122972	0.164012	0.78559	ENSG00000138653
61	KIAA0513	16_85118494_T_G	3.01465e-06	6.02931e-06	0.000135808	-0.226732	0.40869	ENSG00000135709
62	CPNE1	20_34355608_T_C	3.72396e-06	7.44792e-06	0.000163188	-0.25588	0.74916	ENSG00000214078
63	AKAP7	6_131691964_C_A	7.48244e-06	7.48244e-06	0.000163188	0.176944	0.763341	ENSG00000118507
64	CDC42SE2	5_130921388_G_A	1.12378e-05	1.12378e-05	0.000241261	0.142447	0.663381	ENSG00000158985
65	CRYZ	1_75213088_G_A	6.74115e-06	1.34823e-05	0.000283738	-0.276014	0.362835	ENSG00000116791
66	NSUN2	5_6600793_T_C	1.36293e-05	1.36293e-05	0.000283738	0.0574715	0.28255	ENSG00000037474
67	TMEM38B	9_108456726_G_C	6.50314e-06	1.95094e-05	0.000400089	0.170676	0.377157	ENSG00000095209
68	ZNF738	19_21474173_G_A	2.09068e-05	2.09068e-05	0.000420847	0.0728474	0.569504	ENSG00000172687
69	NFATC4	14_24754023_G_A	1.05671e-05	2.11342e-05	0.000420847	-0.119921	0.31886	ENSG00000100968
70	DNAJC15	13_43597706_C_T	2.42554e-05	2.42554e-05	0.000476098	-0.758004	0.511877	ENSG00000120675
71	CECR1	22_17685194_T_A	9.07354e-06	2.72206e-05	0.000526776	0.329627	0.349088	ENSG00000093072
72	ANKRD18B	9_33524775_C_A	2.90061e-05	2.90061e-05	0.000553533	0.0739906	0.181452	ENSG00000230453
73	EIF5A	17_7207964_A_C	3.18781e-05	3.18781e-05	0.000600007	-0.949316	0.469889	ENSG00000132507
74	SUMF1	3_4393684_G_A	3.46494e-05	3.46494e-05	0.000643355	0.0659909	0.220165	ENSG00000144455
75	CBWD2	2_114235568_A_C	1.89613e-05	3.79226e-05	0.000694742	-0.23127	0.661658	ENSG00000136682
76	TMEM190	19_55888095_C_T	4.30021e-05	4.30021e-05	0.000777432	0.149542	0.211965	ENSG00000160472
77	GUCY2D	17_7922767_A_G	2.18711e-05	4.37422e-05	0.000780543	-0.0980967	0.236678	ENSG00000132518
78	VWC2	7_49627185_G_T	4.51686e-05	4.51686e-05	0.000795662	0.0530693	0.231408	ENSG00000188730
79	C17orf50	17_34107165_T_C	2.61043e-05	5.22085e-05	0.000889319	0.199685	0.30917	ENSG00000154768
81	TYW3	1_75189847_T_C	2.61975e-05	5.2395e-05	0.000889319	-0.33504	0.351497	ENSG00000162623
82	ROPN1B	3_125706012_G_A	5.24271e-05	5.24271e-05	0.000889319	-0.062026	0.193934	ENSG00000114547
83	PGBD5	1_230473103_A_C	3.169e-05	6.33801e-05	0.001062	0.146342	0.201792	ENSG00000177614
84	PHLDA2	11_2946522_G_A	3.34767e-05	6.69534e-05	0.00110836	0.245582	0.565883	ENSG00000181649
85	LSM6	4_147102472_T_C	2.44943e-05	7.3483e-05	0.00120197	0.201041	0.300327	ENSG00000164167
86	IGSF22	11_18728650_T_C	7.71389e-05	7.71389e-05	0.00124693	0.131347	0.26244	ENSG00000179057
87	KLRC2	12_10628822_T_C	9.28134e-05	9.28134e-05	0.00148286	-0.140891	0.431863	ENSG00000205809
88	CHEK1	11_125468231_T_C	0.000100196	0.000100196	0.0015824	0.303569	0.916687	ENSG00000149554
89	TNFRSF9	1_7929819_T_C	0.00010636	0.00010636	0.00166067	0.088762	0.212576	ENSG00000049249
90	THAP5	7_108179726_G_C	0.000121312	0.000121312	0.00184576	-0.11867	0.422149	ENSG00000177683
91	PRKCA	17_64807228_C_G	6.09965e-05	0.000121993	0.00184576	0.128662	0.280275	ENSG00000154229
92	KANK3	19_8379714_G_A	6.16891e-05	0.000123378	0.00184576	0.204658	0.376255	ENSG00000186994
93	MAST3	19_18275532_G_A	6.17941e-05	0.000123588	0.00184576	-0.144083	0.286941	ENSG00000099308
94	RBMS1	2_161519839_G_T	6.95335e-05	0.000139067	0.00203289	-0.0842103	0.380275	ENSG00000153250
95	C11orf24	11_68006555_G_A	6.99586e-05	0.000139917	0.00203289	0.0807014	0.312793	ENSG00000171067
96	TMEM97	17_26628747_G_A	4.71658e-05	0.000141497	0.00203289	0.193089	0.38049	ENSG00000109084
98	POMZP3	7_76247668_G_A	7.1018e-05	0.000142036	0.00203289	0.310175	0.334871	ENSG00000146707
99	RPL17.C18orf32	18_47029576_A_G	0.000156966	0.000156966	0.00222341	0.077823	0.166261	NA
100	DAAM1	14_59824445_C_A	5.51423e-05	0.000165427	0.00230094	-0.223868	0.518063	ENSG00000100592
101	VSTM2B	19_29852078_C_T	0.000165788	0.000165788	0.00230094	-0.087636	0.298152	ENSG00000187135
102	TUBB4B	9_140276433_G_A	0.000176902	0.000176902	0.00243063	0.132573	0.899096	ENSG00000188229
103	RHEBL1	12_49464449_A_G	0.000180286	0.000180286	0.0024526	0.0933077	0.160941	ENSG00000167550
104	MPHOSPH9	12_123604053_C_T	9.39272e-05	0.000187854	0.00253051	0.141534	0.37554	ENSG00000051825
105	YWHAE	17_1246420_G_A	0.000108783	0.000217566	0.00290229	-0.175942	0.406346	ENSG00000108953
106	ORAI2	7_102053414_C_A	0.000246481	0.000246481	0.00325639	0.0481532	0.202359	ENSG00000160991
107	TPD52L1	6_125475515_C_G	0.000177717	0.000355434	0.00461095	-0.179699	0.414899	ENSG00000111907
108	SENP2	3_185346714_C_A	0.000119484	0.000358451	0.00461095	-0.154008	0.363846	ENSG00000163904
109	ACKR2	3_42817129_C_T	0.000359077	0.000359077	0.00461095	-0.0969231	0.22427	ENSG00000144648
110	ZNF423	16_49599995_C_G	0.000396959	0.000396959	0.0050502	0.0711625	0.41154	ENSG00000102935
111	RBM26.AS1	13_79980340_C_T	0.000136115	0.000408344	0.00514738	0.26658	0.63506	NA
112	RNF24	20_3912637_G_T	0.000214288	0.000428576	0.0053533	-0.201304	0.320748	ENSG00000101236
113	COLGALT2	1_183906089_A_G	0.000441278	0.000441278	0.00546231	0.0994474	0.17626	ENSG00000198756
114	ABHD10	3_111697439_T_G	0.000156178	0.000468534	0.00574791	0.303408	0.755937	ENSG00000144827
115	STAT6	12_57509569_C_T	0.000251793	0.000503585	0.00609862	0.106817	0.153545	ENSG00000166888
116	ZNF77	19_2936535_G_A	0.000505999	0.000505999	0.00609862	0.16858	0.81113	ENSG00000175691
117	NINJ1	9_95902857_C_T	0.000259875	0.00051975	0.00620989	0.134038	0.227145	ENSG00000131669
118	HSPA4	5_132428503_T_C	0.000531379	0.000531379	0.0062941	-0.0315263	0.476361	ENSG00000170606
119	PRSS36	16_31117698_C_T	0.000576292	0.000576292	0.00676774	0.131926	0.201679	ENSG00000178226
120	EXT2	11_44237680_T_C	0.000640851	0.000640851	0.00746212	-0.0836631	0.254493	ENSG00000151348
121	C21orf119	21_33728588_C_A	0.000654843	0.000654843	0.00756096	0.406605	0.658587	ENSG00000256073
122	TUBGCP4	15_43597297_T_A	0.000344059	0.000688118	0.00787896	-0.215167	0.459428	ENSG00000137822
123	PRKCB	16_23914440_C_A	0.000348612	0.000697223	0.00791723	-0.124383	0.336916	ENSG00000166501
124	RPL10A	6_35422754_G_T	0.000361677	0.000723353	0.00814662	-0.10016	0.368646	ENSG00000198755
125	NEK8	17_27179518_A_G	0.000737408	0.000737408	0.00823738	-0.0596154	0.316707	ENSG00000160602
126	MIAT	22_27062038_T_C	0.000760313	0.000760313	0.00836679	0.0688529	0.291606	ENSG00000225783
127	PCDHA9	5_140186438_G_C	0.000762615	0.000762615	0.00836679	-0.123778	0.250796	ENSG00000204961
129	C22orf29	22_19833781_G_A	0.00076726	0.00076726	0.00836679	0.19533	0.314931	ENSG00000215012
130	MEIOB	16_1836393_G_A	0.000775743	0.000775743	0.00839268	0.0854098	0.224451	ENSG00000162039
131	REEP3	10_65347105_G_A	0.000412129	0.000824258	0.00884789	0.100619	0.369466	ENSG00000165476
132	OCLN	5_68792418_T_G	0.000934018	0.000934018	0.00991594	-0.192384	0.757786	ENSG00000197822
134	EFHB	3_19987539_G_T	0.00093819	0.00093819	0.00991594	0.144755	0.174492	ENSG00000163576
135	PSMD5.AS1	9_123517704_G_T	0.000315868	0.000947603	0.00993898	-0.318993	0.261048	NA
136	SLC25A27	6_46624656_A_T	0.000510432	0.00102086	0.0106263	0.327682	0.284332	ENSG00000153291
137	VWA5A	11_124087308_C_T	0.000535686	0.00107137	0.0110682	-0.139442	0.391782	ENSG00000110002
138	KNOP1	16_19706199_A_G	0.00055827	0.00111654	0.0114487	0.169235	0.407238	ENSG00000103550
139	CROCCP2	1_16849660_G_C	0.00118829	0.00118829	0.012019	-0.226268	0.224241	ENSG00000215908
140	CERS5	12_50506816_G_T	0.00118965	0.00118965	0.012019	0.11038	0.287035	ENSG00000139624
141	HSD17B4	5_118804583_C_A	0.00120395	0.00120395	0.0120747	-0.0775044	0.195226	ENSG00000133835
142	ZFR2	19_3840157_C_T	0.00122247	0.00122247	0.0121716	0.172286	0.227432	ENSG00000105278
143	PLEKHB1	11_73346041_C_T	0.000658817	0.00131763	0.0130247	0.256463	0.500177	ENSG00000021300
144	CENPP	9_94966486_T_G	0.00133673	0.00133673	0.0131191	0.11026	0.246445	ENSG00000188312
145	C20orf201	20_62715548_C_A	0.000674082	0.00134816	0.0131374	-0.147639	0.251838	ENSG00000171695
146	CHRNA3	15_78849034_T_C	0.00142704	0.00142704	0.0138081	-0.113456	0.2368	ENSG00000080644
147	KIF17	1_21041116_T_C	0.00144755	0.00144755	0.0138373	0.122191	0.286041	ENSG00000117245
148	C19orf10	19_4664038_T_C	0.0014502	0.0014502	0.0138373	0.135008	0.63471	ENSG00000074842
149	NQO2	6_3003970_A_G	0.00165175	0.00165175	0.0156518	-0.30203	0.291517	ENSG00000124588
150	CYP4V2	4_187120753_A_G	0.000905675	0.00181135	0.0170465	-0.101271	0.210288	ENSG00000145476
151	MAPT.AS1	17_43925297_C_T	0.00185905	0.00185905	0.0173764	-0.110905	0.231163	NA
152	IRF5	7_128580042_A_G	0.000941895	0.00188379	0.0174887	0.065674	0.126661	ENSG00000128604
153	RASSF4	10_45478876_T_C	0.00194109	0.00194109	0.0178997	-0.183139	0.702932	ENSG00000107551
154	TBCK	4_106945077_A_G	0.00205184	0.00205184	0.0187948	0.120478	0.342396	ENSG00000145348
155	FBP1	9_97408971_A_G	0.00207903	0.00207903	0.0189178	0.0896036	0.327398	ENSG00000165140
156	SEL1L3	4_25956490_G_A	0.00213099	0.00213099	0.019263	-0.154695	0.318062	ENSG00000091490
157	PPP1R9A	7_94927242_T_C	0.0010825	0.00216499	0.0194425	0.170823	0.249482	ENSG00000158528
158	AIM1L	1_26673825_C_T	0.00218726	0.00218726	0.0195149	0.0417507	0.146216	ENSG00000176092
159	MZT2A	2_132249372_C_T	0.000743667	0.002231	0.0197767	0.363159	0.784869	ENSG00000173272
160	TUB	11_8130176_T_C	0.000751844	0.00225553	0.019866	-0.128315	0.243846	ENSG00000166402
161	FN3K	17_80751292_T_G	0.00228772	0.00228772	0.0200212	-0.101348	0.264171	ENSG00000167363
162	PHGDH	1_120254506_A_G	0.00236909	0.00236909	0.0206021	-0.100554	0.229703	ENSG00000092621
163	DHRS4L2	14_24405051_G_A	0.00257199	0.00257199	0.0221861	-0.137938	0.943379	ENSG00000187630
164	FBXO27	19_39539632_G_A	0.00258354	0.00258354	0.0221861	-0.120084	0.214844	ENSG00000161243
165	KLK10	19_51518297_A_G	0.00268807	0.00268807	0.0229404	-0.0942465	0.237669	ENSG00000129451
166	SLC8A1	2_40332851_G_C	0.00136817	0.00273634	0.0231653	-0.194299	0.413726	ENSG00000183023
167	RNASEH1.AS1	2_3608756_T_C	0.00274814	0.00274814	0.0231653	-0.304004	0.29148	NA
168	LINC00339	1_22439520_T_C	0.000991576	0.00297473	0.0249224	0.21827	0.181733	ENSG00000218510
169	MUC20	3_195659169_A_G	0.00300862	0.00300862	0.0250247	0.0801271	0.117803	ENSG00000176945
170	HMBOX1	8_28909523_C_T	0.00302337	0.00302337	0.0250247	-0.299725	0.341667	ENSG00000147421
171	CYB5A	18_72011117_T_A	0.00152264	0.00304527	0.0250551	0.0790815	0.205354	ENSG00000166347
172	NIPAL1	4_48019626_C_T	0.00308949	0.00308949	0.025189	0.0244052	0.257158	ENSG00000163293
173	TES	7_115850462_T_C	0.00309821	0.00309821	0.025189	0.112296	0.197578	ENSG00000135269
174	SLC22A15	1_116540822_T_G	0.00316304	0.00316304	0.025367	0.0858634	0.188208	ENSG00000163393
175	ZC3HAV1	7_138730361_T_C	0.00317099	0.00317099	0.025367	-0.10574	0.186834	ENSG00000105939
176	CHDH	3_53855083_C_T	0.00317549	0.00317549	0.025367	-0.163441	0.194547	ENSG00000016391
177	ZBBX	3_167080934_T_G	0.00320234	0.00320234	0.0254336	-0.156724	0.597026	ENSG00000169064
178	FAHD1	16_1942931_C_T	0.00108636	0.00325907	0.0257354	0.239653	0.424074	ENSG00000180185
179	CTSF	11_66335308_T_C	0.00331445	0.00331445	0.0260232	0.356051	0.354964	ENSG00000174080
180	TTLL3	3_9645526_T_G	0.00345294	0.00345294	0.0269565	0.00830344	0.126563	ENSG00000214021
181	RESP18	2_220195257_G_T	0.00355312	0.00355312	0.0275819	-0.156482	0.228527	ENSG00000182698
182	ADSL	22_40757228_A_C	0.00373426	0.00373426	0.0287371	0.0948557	0.497657	ENSG00000239900
183	CCDC58	3_122131777_C_G	0.00374377	0.00374377	0.0287371	0.319222	0.180526	ENSG00000160124
184	PEX6	6_42918984_T_A	0.00190739	0.00381478	0.0291195	0.116184	0.198711	ENSG00000124587
185	PHOSPHO2	2_170529186_G_T	0.00196289	0.00392579	0.0298013	-0.120941	0.261118	ENSG00000144362
186	TRIT1	1_40342232_A_C	0.00412539	0.00412539	0.0311444	-0.187861	1.14364	ENSG00000043514
187	WDR11	10_122667130_A_T	0.00218396	0.00436793	0.032551	-0.0916569	0.215738	ENSG00000120008
188	DHDH	19_49441650_A_G	0.00437573	0.00437573	0.032551	0.0963618	0.195417	ENSG00000104808
189	SNX32	11_65595697_G_A	0.00438278	0.00438278	0.032551	0.04916	0.342398	ENSG00000172803
190	C9orf64	9_86632743_G_A	0.004493	0.004493	0.0331286	-0.196441	0.355236	ENSG00000165118
191	ATG10	5_81395824_T_G	0.00225438	0.00450876	0.0331286	0.143158	0.306591	ENSG00000152348
192	SMDT1	22_42504679_A_G	0.00155496	0.00466488	0.0340933	-0.201565	0.338341	ENSG00000183172
195	ITGB3BP	1_63958446_A_C	0.00158846	0.00476538	0.0346435	0.228096	0.224094	ENSG00000142856
196	PDZD7	10_102791911_C_A	0.00514425	0.00514425	0.0372011	0.157021	0.485855	ENSG00000186862
197	C15orf57	15_40835667_T_G	0.00261456	0.00522913	0.0376169	0.0856031	0.216455	ENSG00000128891
198	PCMTD1	8_52830648_T_G	0.0053367	0.0053367	0.0380733	0.0776384	0.511287	ENSG00000168300
199	SLC44A2	19_10813795_A_G	0.00536027	0.00536027	0.0380733	-0.2048	1.44338	ENSG00000129353
200	PDE4DIP	1_144894611_T_C	0.00537571	0.00537571	0.0380733	0.0583891	0.217937	ENSG00000178104
201	B4GALT5	20_48251139_G_A	0.00551511	0.00551511	0.0388603	0.111142	0.228493	ENSG00000158470
202	FAXC	6_99705415_C_T	0.00559721	0.00559721	0.0392376	0.129438	0.411101	ENSG00000146267
203	GM2A	5_150653612_C_G	0.00569619	0.00569619	0.0397288	0.130591	0.624407	ENSG00000196743
204	CKAP2	13_52993412_G_A	0.00287352	0.00574704	0.039881	-0.119438	0.23251	ENSG00000136108
205	GPR22	7_106914944_T_C	0.00580685	0.00580685	0.0400935	-0.120965	0.282794	ENSG00000172209
206	EPCAM	2_47590762_C_T	0.00591205	0.00591205	0.0406158	0.326267	1.42742	ENSG00000119888
207	SPATA20	17_48615329_G_A	0.00600847	0.00600847	0.0410728	-0.312964	0.407623	ENSG00000006282
208	IKBIP	12_99112323_A_G	0.00609968	0.00609968	0.0414899	0.100865	0.183089	ENSG00000166130
209	ALDH7A1	5_126011412_G_A	0.0031269	0.0062538	0.0423287	0.132576	0.541732	ENSG00000164904
210	SYCE3	22_51001271_G_A	0.0063609	0.0063609	0.0427973	0.165217	0.466066	ENSG00000217442
211	CHRNA5	15_78733390_A_T	0.00638534	0.00638534	0.0427973	-0.149548	0.270899	ENSG00000169684
212	ADD2	2_70894426_A_T	0.00320877	0.00641753	0.0428043	-0.145256	0.231775	ENSG00000075340
214	MGST3	1_165599649_C_T	0.0065679	0.0065679	0.0435956	-0.266416	0.234561	ENSG00000143198
215	DNPH1	6_43122062_C_A	0.00226022	0.00678065	0.0447914	-0.260587	0.69695	ENSG00000112667
216	QPRT	16_29692277_T_A	0.00689636	0.00689636	0.0453378	-0.160873	0.21741	ENSG00000103485
217	NUSAP1	15_41655523_G_C	0.00746026	0.00746026	0.0485163	0.0404695	0.119463	ENSG00000137804
218	TRAF3IP2.AS1	6_111941286_G_A	0.0037413	0.0074826	0.0485163	0.197318	0.706688	NA
219	MTERFD2	2_242019288_C_T	0.00748577	0.00748577	0.0485163	-0.10819	0.265033	ENSG00000122085
220	FAM21A	10_51813097_T_C	0.00385058	0.00770116	0.0496779	0.0921242	0.119848	ENSG00000099290

## Sheet: legend
List of CellRegMap results for iPSC differentiation toward dopaminergic neurons (from Jerber et al), eQTL with significant GxC effects, FDR < 5%.
gene_name	Hgnc (HUGO Gene Nomenclature Committee) symbol
ensembl_gene_id	Ensembl ID GRCh37
pv_raw	Raw (nominal) p-value
pv	P-value corrected at gene level (Bonferroni)
qv	Q-value (globally corrected p-value using Storey procedure)
beta_G	Estimated conventional (persistent) effect size
beta_GxC	Estimated magnitude of allelic effects due to GxC
