# Supplementary material for: CellRegMap: a statistical framework for mapping context‐specific regulatory variants using scRNA‐seq
Source: Mol Syst Biol. 2022 Aug 16;18(8):e10663. doi: 10.15252/msb.202110663 (PMC9380406; doi:10.15252/msb.202110663)
Supplement: Supplementary file 6 — Table EV4 [file MSB-18-e10663-s008.xls]

## Sheet: Table_EV_4_betaGxC_neuroseq
	ABHD10-3_111697439_T_G	ABHD12B-14_51328222_C_T	ACKR2-3_42817129_C_T	ADD2-2_70894426_A_T	ADSL-22_40757228_A_C	AIM1L-1_26673825_C_T	AKAP7-6_131691964_C_A	ALDH7A1-5_126011412_G_A	ANKRD18B-9_33524775_C_A	APIP-11_34905987_T_C	ATE1-AS1-10_123688152_A_T	ATG10-5_81395824_T_G	B4GALT5-20_48251139_G_A	BATF3-1_212852832_T_C	BTBD9-6_38162310_A_G	C11orf24-11_68006555_G_A	C15orf57-15_40835667_T_G	C17orf50-17_34107165_T_C	C19orf10-19_4664038_T_C	C20orf201-20_62715548_C_A	C21orf119-21_33728588_C_A	C22orf29-22_19833781_G_A	C2orf40-2_106682705_A_G	C9orf64-9_86632743_G_A	CAMKK2-12_121671970_C_G	CBWD2-2_114235568_A_C	CCDC58-3_122131777_C_G	CCDC80-3_112337467_T_C	CCZ1B-7_6884764_A_C	CD14-5_140006430_C_T	CD36-7_80240689_T_C	CDC42SE2-5_130921388_G_A	CEACAM21-19_42092815_T_A	CECR1-22_17685194_T_A	CENPP-9_94966486_T_G	CERS5-12_50506816_G_T	CHDH-3_53855083_C_T	CHEK1-11_125468231_T_C	CHRNA3-15_78849034_T_C	CHRNA5-15_78733390_A_T	CKAP2-13_52993412_G_A	CNOT6L-4_78754433_T_C	COLGALT2-1_183906089_A_G	CPNE1-20_34355608_T_C	CRB2-9_126155803_G_T	CROCCP2-1_16849660_G_C	CRYBB2-22_25845855_C_G	CRYZ-1_75213088_G_A	CTSF-11_66335308_T_C
HPSI0714i-iudw_1--DA--d30--0	-0.210862	0.00392448	0.0220644	0.0283421	0.223516	-0.0357503	-0.0947326	0.00690129	0.000673796	-0.0749912	-0.0120803	0.0604401	0.0327153	-0.172612	-0.202468	-0.0575253	-0.0243639	-0.0612747	-0.0796275	0.139201	-0.154617	0.0915864	0.0194581	0.0308635	0.123985	-0.214321	0.0147464	0.222847	-0.115461	-0.265337	-0.428861	0.200011	-0.617558	0.223123	-0.0577275	-0.00816358	-0.109684	-0.11311	0.11857	-0.112699	-0.0773976	0.280353	-0.0858847	-0.380162	0.351138	0.0759105	0.383457	-0.0521177	0.0671739
HPSI0714i-iudw_1--DA--d30--1	-0.228397	-0.0472177	0.105962	0.0251469	-0.19218	-0.0147177	0.0187896	-0.171039	-0.110547	-0.186866	-0.0245418	0.0183653	-0.122125	-0.206593	0.103625	-0.0866877	-0.0150231	-0.00790967	-0.417964	0.116214	-0.303644	0.0436163	0.196921	0.168211	0.216383	-0.0186125	-0.0187316	-0.0682166	-0.025138	-0.306239	-0.31312	0.00229504	-0.508394	0.0569582	-0.100824	0.0099008	0.00492923	-0.044808	0.0523836	-0.0609755	-0.133614	-0.202617	-0.0830057	-0.0721925	0.258457	-0.0084259	-0.399192	0.280265	-0.201648
HPSI0714i-iudw_1--DA--d30--2	-0.370267	-0.187987	0.110712	-0.0898694	0.0940502	0.00601037	0.272311	0.0689508	-0.0703046	-0.179306	0.0428729	-0.0332972	0.0357807	-0.017765	-0.270182	-0.0453335	-0.0057146	-0.0598114	-0.19625	0.181245	-0.472464	0.112576	0.114273	0.103876	0.103447	-0.145736	-0.039088	-0.01037	0.015831	-0.415075	-0.368459	0.481687	-0.501448	0.0193981	-0.130454	-0.0385686	-0.0894392	0.0361882	0.0601704	-0.0470955	-0.0389646	0.679003	-0.0267505	0.19372	0.191636	-0.00146641	-0.0975404	0.183741	-0.211846
HPSI0714i-iudw_1--DA--d30--3	-0.469004	0.0160384	0.0879005	0.0543218	-0.0430134	-0.0528576	-0.0838853	-0.114041	-0.0567015	-0.10449	0.0576345	0.00476056	-0.0520458	-0.230498	-0.0431228	-0.0781113	-0.0649676	-0.131796	-0.303698	0.14724	-0.248277	0.0622533	0.134625	0.166189	0.122026	-0.0119185	-0.0191481	0.0640425	-0.00786619	-0.327391	-0.401143	0.192076	-0.641057	0.188974	-0.0896596	-0.0295659	-0.0535812	-0.125497	0.114479	-0.0718482	-0.0763355	-0.0596199	-0.0949051	-0.310502	0.392316	0.0641681	-0.150278	0.072904	-0.0899747
HPSI0714i-iudw_1--DA--d30--4	0.350356	-0.236613	0.014872	-0.121349	0.0740279	0.0539925	-0.00519023	0.141903	-0.0635561	-0.0333147	-0.124079	0.104774	0.0941634	0.169696	-0.334457	0.0632744	0.0846689	0.209889	-0.14266	0.0661328	0.00891876	0.0232702	0.0393275	-0.140012	0.182258	-0.297471	0.0691524	-0.0104704	-0.206619	-0.0157077	-0.0401171	0.0406056	-0.271855	-0.0149386	-0.0307416	0.0607691	-0.0301524	0.32648	-0.0680101	-0.155862	-0.115981	0.619894	0.034716	0.363211	-0.0305317	-0.115272	1.11935	0.108455	-0.0924232
HPSI0714i-iudw_1--DA--d30--5	0.101283	-0.244239	0.0852045	-0.142951	0.0563283	0.0424551	0.208053	0.097543	-0.0595426	-0.115206	-0.08193	0.0720072	0.0656658	0.118016	-0.320138	0.00986277	0.0428481	0.140913	-0.153301	0.108568	-0.258121	0.0787068	0.0742082	-0.0677812	0.147074	-0.270604	0.0138268	-0.0434158	-0.0954993	-0.215844	-0.241038	0.198816	-0.341069	-0.026015	-0.0486908	0.0148465	-0.0350534	0.250502	0.00158779	-0.0859907	-0.0974923	0.723287	0.0126821	0.427317	-0.00780386	-0.056047	0.511198	0.17458	-0.163742
HPSI0714i-iudw_1--DA--d30--6	-0.107232	-0.167326	0.104123	-0.0728332	-0.102862	0.0338513	0.269659	-0.0246486	-0.0560032	-0.167926	-0.108461	0.0360043	-0.0170622	-0.0396691	-0.0379547	-0.0819837	0.00585638	0.0347189	-0.262557	0.0885497	-0.327849	0.0350027	0.158258	0.0431754	0.149714	-0.123142	-0.0220494	-0.0683394	-0.00264184	-0.289395	-0.30766	0.0155542	-0.351121	-0.0302072	-0.0455769	0.0348766	-0.00149191	0.210841	0.0522657	-0.0105016	-0.0797666	0.0645045	-0.015287	0.237738	0.0382881	-0.0314182	-0.13961	0.249378	-0.172503
HPSI0714i-iudw_1--DA--d30--7	-0.0621885	-0.117383	0.116013	-0.0645338	-0.00548207	0.0151557	0.137181	0.0227249	-0.0410224	-0.124433	-0.0607055	0.114283	0.00703507	-0.0754018	-0.127292	-0.00759269	0.047459	0.0942368	-0.211337	0.114865	-0.329785	0.0369033	0.166002	0.0263597	0.143411	-0.206478	0.00211657	-0.0739436	0.00368681	-0.293053	-0.430995	0.067148	-0.402884	-0.0333083	-0.0475995	-0.00862153	-0.0150737	0.389666	0.0585748	-0.0671823	-0.101335	0.326911	-0.0341407	0.250772	0.0567548	-0.00385865	0.0732429	0.217946	-0.158491
HPSI0714i-iudw_1--DA--d30--8	-0.183364	-0.160769	0.130419	-0.0437677	-0.198552	0.00667754	0.204296	-0.0133359	-0.105687	-0.141671	-0.0309911	-0.0222885	-0.0637396	-0.108873	0.00763536	-0.052418	-0.0396825	0.0121857	-0.348993	0.124909	-0.31481	0.000387999	0.196256	0.12035	0.156381	-0.00452586	-0.0526643	-0.0515684	0.0527519	-0.340009	-0.363427	0.00986162	-0.521046	0.0428859	-0.103196	-0.00823114	0.0242894	0.0183851	0.0413288	-0.0102382	-0.0950926	-0.0204842	-0.0398319	0.222149	0.0916602	-0.0249515	-0.251123	0.291761	-0.205357
HPSI0714i-iudw_1--DA--d30--9	0.0639516	-0.178652	0.104972	-0.0811286	-0.116102	0.0130238	0.155554	0.000794655	-0.0947475	-0.108372	-0.0627429	0.0572983	-0.0411891	-0.00474636	-0.119568	-0.00766039	-0.00238864	0.13755	-0.261835	0.0918267	-0.208979	0.0386287	0.116669	0.0140255	0.189237	-0.136684	-0.00367495	-0.0685994	-0.080711	-0.197765	-0.230785	-0.000922934	-0.403014	0.0397424	-0.0505294	0.0147354	0.0245411	0.00314631	0.00270109	-0.0703995	-0.149945	0.295757	-0.0271309	0.271976	0.0621919	-0.0313648	0.220973	0.231073	-0.171634
HPSI0714i-iudw_1--DA--d30--10	0.30028	-0.0868857	0.057976	-0.0311338	-0.201943	0.0300988	-0.108161	-0.121013	-0.0706514	-0.0828236	-0.150625	0.107115	-0.0479722	-0.0278884	0.0316432	-0.0179582	0.0311189	0.173782	-0.300944	0.0258741	-0.0211574	-0.00300589	0.124215	-0.0515745	0.18905	-0.13121	0.03012	-0.0576851	-0.0900358	-0.0765708	-0.186547	-0.28451	-0.270906	-0.00385957	-0.00758352	0.0483459	0.0543882	0.285077	-0.00170992	-0.0736166	-0.133813	-0.165216	-0.0229353	0.216425	-0.0312735	-0.0690193	0.242041	0.203634	-0.102247
HPSI0714i-iudw_1--DA--d30--11	-0.144922	-0.0174704	0.110733	0.0101223	-0.336127	-0.00241575	-0.18168	-0.342896	-0.108255	-0.18273	-0.030158	0.013421	-0.109457	-0.104196	0.102716	-0.0947117	-0.0272884	-0.0119699	-0.495985	0.0776552	-0.238131	0.080369	0.184098	0.105273	0.149375	0.0286361	-0.012466	-0.133315	0.0189098	-0.25639	-0.250197	0.00411983	-0.358654	-0.000563277	-0.0713503	-0.00772305	0.0314929	0.186425	0.0553871	-0.034226	-0.0822252	-0.29176	-0.0580131	0.110772	0.146605	-0.0417261	-0.561536	0.245402	-0.246367
HPSI0714i-iudw_1--DA--d30--12	-0.223852	-0.050049	0.00834415	0.0304116	0.178152	-0.011078	0.0369611	0.0758223	-0.0365373	-0.109987	-0.0221289	0.00525094	0.00855413	-0.175652	-0.0896087	-0.0566587	0.0140777	-0.0678916	-0.12892	0.132623	-0.1899	0.0323638	0.0763252	0.0988177	0.160632	-0.144803	0.00539601	0.152101	-0.095452	-0.250307	-0.289173	0.159519	-0.526209	0.125656	-0.104399	0.0237912	-0.0997925	-0.102527	0.0542	-0.0983361	-0.0680945	0.129526	-0.0628153	-0.313651	0.309093	0.0115564	0.236379	0.0741545	-0.00426459
HPSI0714i-iudw_1--DA--d30--13	-0.21474	-0.107929	0.0626075	-0.0332902	0.17642	0.010594	0.351205	0.141003	-0.0114895	-0.14368	-0.0558166	0.0540035	0.00777468	-0.139434	-0.077525	-0.0532014	0.0437429	0.0011602	-0.0519864	0.115392	-0.366363	0.0270874	0.111792	0.0856277	0.142294	-0.197043	-0.0134715	0.0290241	-0.028817	-0.296955	-0.352963	0.133237	-0.369165	0.00302609	-0.0624355	0.0236777	-0.0677172	0.0596149	0.0625324	-0.04196	-0.0771043	0.28708	-0.0410586	-0.0504703	0.15935	0.0296396	-0.011126	0.172045	-0.0655095
HPSI0714i-iudw_1--DA--d30--14	-0.122062	-0.217531	0.0845116	-0.0784975	-0.00484414	0.0163756	0.286465	0.152558	-0.098406	-0.114417	0.00731868	-0.0702006	-0.00108476	-0.0177654	-0.142504	-0.00640277	-0.0182996	0.0167166	-0.178172	0.139013	-0.291391	0.0129565	0.110349	0.0857382	0.124302	-0.0572993	-0.0517545	0.0203949	0.0173392	-0.300223	-0.257258	0.19544	-0.455534	0.0376501	-0.134121	-0.0183954	-0.0248726	-0.121133	-0.00462763	-0.0249177	-0.0618954	0.404158	-0.0127975	0.257434	0.0650798	-0.0400277	0.0342555	0.229873	-0.162228
HPSI0714i-iudw_1--DA--d30--15	-0.11952	-0.238552	0.0508151	-0.101355	0.0935688	0.0509701	0.458821	0.186312	-0.0408462	-0.145417	-0.0857308	-0.0332329	0.0465369	0.0335949	-0.134538	-0.0559681	0.0281779	0.00267132	-0.0779581	0.0949536	-0.320938	0.0156928	0.0902759	0.0366447	0.114351	-0.143733	-0.0298556	0.00145501	-0.0210682	-0.252233	-0.169938	0.168861	-0.257997	-0.0529083	-0.076341	0.0464062	-0.052346	0.0610256	0.00434397	-0.00166395	-0.0300439	0.355701	0.0214567	0.233542	0.00862691	-0.0512615	0.084303	0.20433	-0.12249
HPSI0714i-iudw_1--DA--d30--16	-0.535155	0.0682485	0.112888	0.0637008	-0.059496	-0.0676241	-0.0633943	-0.167976	-0.0303586	-0.097796	0.0574982	0.0839148	-0.0746644	-0.263471	-0.0161038	-0.0807602	-0.052905	-0.109451	-0.297598	0.125003	-0.280725	0.0730722	0.151068	0.171888	0.124969	-0.0381381	1.96806e-05	-0.0184675	-0.0207649	-0.296763	-0.411682	0.151555	-0.571477	0.171527	-0.0328656	-0.0232111	-0.0367413	-0.049373	0.13985	-0.0796255	-0.10928	-0.0980097	-0.107979	-0.367468	0.429008	0.106915	-0.200849	0.0593874	-0.0984997
HPSI0714i-iudw_1--DA--d30--17	-0.305214	0.00451095	0.116103	0.0245101	0.0126307	-0.0321563	0.11872	-0.0345978	-0.0173488	-0.118954	-0.0301629	0.134313	-0.0574448	-0.264336	0.00681887	-0.0564562	0.00868095	0.00627713	-0.211389	0.119423	-0.33804	0.0279048	0.178931	0.122814	0.164927	-0.151206	-0.00126399	-0.0202854	-0.00962799	-0.319392	-0.509315	-0.00164229	-0.525404	0.0823257	-0.0288816	-0.00259919	-0.0227619	0.137678	0.1209	-0.0697517	-0.134213	-0.0109014	-0.0936222	-0.179898	0.270167	0.084111	-0.124925	0.162951	-0.082317
HPSI0714i-iudw_1--DA--d30--18	-0.185408	-0.0584201	0.11565	-0.00959963	-0.120417	0.00479701	0.168542	-0.0826064	-0.044523	-0.159155	-0.076956	0.0736504	-0.0651415	-0.176802	0.0785453	-0.0799263	0.00790008	0.0183479	-0.278876	0.0906374	-0.339532	0.0170739	0.1951	0.101403	0.152765	-0.0886762	-0.0218513	-0.0736379	0.0361375	-0.31047	-0.41325	-0.0663352	-0.392866	-0.0083405	-0.0420874	0.0127915	0.010006	0.222775	0.0850927	-0.0157904	-0.097612	-0.151912	-0.0567875	0.0603103	0.112561	0.0154673	-0.367496	0.25029	-0.148416
HPSI0714i-iudw_1--DA--d30--19	-0.102879	-0.0881465	0.133044	-0.0422413	-0.183175	-0.0165257	-0.0584213	-0.140572	-0.111419	-0.126313	0.0375772	0.025655	-0.0669539	-0.0609958	-0.100254	-0.00635989	-0.0271529	0.0603154	-0.355249	0.125717	-0.276277	0.0833011	0.142798	0.0791477	0.137988	-0.0520927	-0.0213929	-0.0919027	0.011398	-0.286096	-0.333583	0.153742	-0.465231	0.0483238	-0.0927117	-0.0559377	0.0162371	0.0499436	0.0370621	-0.0654388	-0.112366	0.28118	-0.0568736	0.241378	0.133344	-0.00897634	-0.18859	0.220268	-0.230962
HPSI0714i-iudw_1--DA--d30--20	-0.0722831	-0.0429545	0.121416	-0.00560849	-0.336748	-0.00166267	-0.0591208	-0.272503	-0.101961	-0.159163	-0.0447069	0.0142597	-0.119164	-0.107511	0.122383	-0.0816198	-0.0428155	0.0299079	-0.428474	0.0673458	-0.230766	0.051738	0.173366	0.0895874	0.144159	0.032117	-0.0302402	-0.115082	0.0371234	-0.251121	-0.28238	-0.0901486	-0.35289	0.0159368	-0.0562218	-0.0103629	0.0584571	0.0873044	0.0533351	-0.006149	-0.0984502	-0.28523	-0.0561288	0.168988	0.0794886	-0.0235136	-0.553175	0.260623	-0.214527
HPSI0714i-iudw_1--DA--d30--21	0.0654071	-0.0697457	0.118453	-0.0204994	-0.338843	0.000779289	-0.00704519	-0.148711	-0.0803233	-0.0675434	-0.0708117	0.0362814	-0.0943511	-0.0853726	0.109756	-0.0350864	-0.056493	0.0898658	-0.33642	0.0418178	-0.106218	-0.0197205	0.157869	0.0311675	0.116929	0.0356051	-0.0331712	-0.0755488	0.0518184	-0.178331	-0.296177	-0.264144	-0.347209	0.0504371	-0.0188099	-0.00733159	0.095456	0.0975286	0.0416538	0.00919141	-0.105497	-0.324367	-0.0384194	0.249831	-0.0305489	-0.0144738	-0.240282	0.221189	-0.137267
HPSI0714i-iudw_1--DA--d30--22	0.0753861	-0.136968	0.149455	-0.0394926	-0.244372	-0.00781118	-0.0213885	-0.0114293	-0.126417	-0.0768169	-0.0228003	0.0363293	-0.0728111	-0.132308	-0.0311332	0.0278459	-0.0391021	0.135979	-0.376909	0.138668	-0.200522	-0.0234547	0.203864	0.061942	0.178185	-0.0439718	-0.0419568	-0.0152277	0.0553556	-0.32098	-0.509394	-0.134114	-0.659507	0.0990294	-0.109056	-0.0528248	0.0643029	0.101903	0.0328899	-0.0566053	-0.147965	0.0617687	-0.0627298	0.337655	0.0306073	-0.0221444	0.0229077	0.2948	-0.177831
HPSI0714i-iudw_1--DA--d30--23	-0.387524	-0.0788137	0.12562	-0.0147999	-0.0164574	-0.0210015	0.272732	-0.00988037	-0.0556618	-0.165539	0.0132607	0.0140803	-0.0615006	-0.192212	-0.0218513	-0.0772909	-0.0298017	-0.0495495	-0.221537	0.142552	-0.433414	0.0556371	0.159244	0.161337	0.136491	-0.070421	-0.047651	-0.019231	0.0385557	-0.391228	-0.441467	0.171636	-0.513314	0.0679009	-0.0856275	-0.0226271	-0.0304332	-0.0855703	0.0971192	-0.0178849	-0.0926077	0.142975	-0.0733488	-0.0387989	0.235738	0.0578302	-0.404588	0.214797	-0.152443
HPSI0714i-iudw_1--DA--d30--24	-0.233847	-0.0797024	0.0891602	-0.0245955	0.211129	-0.0194402	0.228547	0.0919785	-0.0251096	-0.146131	-0.0244681	0.115184	-0.00787241	-0.187735	-0.174829	-0.0366754	0.0348326	0.0380554	-0.102252	0.15706	-0.389648	0.0791292	0.109275	0.0865054	0.195819	-0.276464	0.00646183	0.0503268	-0.0952188	-0.3411	-0.474428	0.203497	-0.564214	0.0931951	-0.0654905	0.000733296	-0.081881	-0.0154174	0.0916263	-0.110362	-0.145477	0.493854	-0.0832075	-0.149881	0.29853	0.0707885	0.183671	0.146819	-0.0695312
HPSI0115i-paim_1--DA--d30--0	-0.570181	0.0118398	0.0921554	0.0729864	-0.205084	-0.052236	-0.0317076	-0.197877	-0.0867102	-0.126873	0.0563685	-0.0503221	-0.110786	-0.234988	0.0956411	-0.123224	-0.0966285	-0.182108	-0.411892	0.117005	-0.233458	0.0421913	0.163959	0.228404	0.135053	0.121929	-0.0330684	-0.00793693	-0.000772349	-0.290282	-0.24437	0.12105	-0.568604	0.177864	-0.0878186	0.000270076	-0.018399	-0.271301	0.0941427	-0.0355429	-0.075776	-0.397109	-0.0881935	-0.350472	0.414895	0.0423787	-0.420916	0.125086	-0.146452
HPSI0115i-paim_1--DA--d30--1	-0.643037	0.075833	0.0967129	0.038705	-0.010402	-0.0848734	-0.229869	-0.301631	-0.00509185	-0.0947143	0.0990868	-0.00215661	-0.00693624	-0.147392	-0.233768	-0.144672	-0.164766	-0.242222	-0.262194	0.149852	-0.237429	0.207426	0.0113634	0.0900539	0.0192857	-0.0361058	-0.0219643	0.156803	-0.0339749	-0.36119	-0.461571	0.44246	-0.693805	0.331457	-0.0258834	-0.0673683	-0.0947793	-0.284059	0.217353	-0.0516232	-0.0287696	0.150632	-0.107677	-0.442889	0.501863	0.148134	-0.169998	-0.159316	-0.0251543
HPSI0115i-paim_1--DA--d30--2	0.129976	-0.358343	0.0236449	-0.167468	0.046737	0.0685039	0.29115	0.245359	-0.0698207	-0.0414821	-0.115349	-0.0254626	0.126222	0.247891	-0.375126	0.0102825	0.0105493	0.090412	-0.123567	0.0792914	-0.0540748	0.00797536	0.0256554	-0.106649	0.127743	-0.190337	0.0151503	0.0295516	-0.152889	-0.0835444	0.0284107	0.16042	-0.307261	0.0199817	-0.050766	0.075142	-0.0397681	0.0921336	-0.0638682	-0.0739721	-0.0520058	0.612491	0.0742753	0.437879	-0.0537829	-0.12488	1.02223	0.103566	-0.109944
HPSI0115i-paim_1--DA--d30--3	-0.0311487	-0.151887	0.0720129	-0.0401768	-0.171777	0.0246524	-0.0337113	-0.0659731	-0.0943285	-0.11218	-0.0860557	0.0170458	-0.0087025	-0.0211189	-0.0716791	-0.0469312	-0.00353001	0.0312277	-0.37932	0.0945834	-0.133848	0.0134123	0.156407	0.0301958	0.173251	-0.0757851	0.00621783	-0.0278092	-0.0582497	-0.205979	-0.213844	-0.0134007	-0.45966	0.038307	-0.0748999	0.0367402	-0.00138928	0.217187	0.0144559	-0.0746932	-0.0857339	-0.0427257	-0.015445	0.173288	0.0998513	-0.0794255	0.237951	0.198807	-0.164717
HPSI0115i-paim_1--DA--d30--4	-0.360611	0.0201147	0.052414	0.0122891	0.140261	-0.0589723	0.0349896	-0.0798976	0.0534533	-0.0201867	-0.053143	0.158404	0.0174284	-0.126418	-0.232339	-0.107352	-0.0818426	-0.0621674	-0.0657669	0.0713597	-0.0855877	0.116279	-0.0178428	-0.0149954	0.117306	-0.223562	0.0460833	0.136825	-0.216936	-0.135665	-0.302227	0.100132	-0.527265	0.305701	0.0935614	0.0500992	-0.0700522	-0.239253	0.168366	-0.104844	-0.135489	0.139902	-0.0812912	-0.52471	0.437379	0.153509	0.633337	-0.177858	0.104935
HPSI0115i-paim_1--DA--d30--5	0.0582629	-0.246521	0.070257	-0.095724	-0.149896	0.0462652	0.141664	0.0816084	-0.0832448	-0.0642537	-0.111544	-0.00362464	0.0387156	0.0764665	-0.143272	-0.0178449	-0.0111987	0.0677391	-0.284594	0.0793075	-0.0927568	-0.028426	0.131618	-0.0261128	0.138548	-0.0819743	-0.00671379	-0.0156553	-0.0429172	-0.16648	-0.163367	-0.047534	-0.401037	0.0230855	-0.0572054	0.0471052	0.0146164	0.21834	-0.0132603	-0.0431648	-0.0668762	0.0931764	0.026767	0.365808	-0.0352008	-0.0979441	0.483733	0.189896	-0.14222
HPSI0115i-paim_1--DA--d30--6	-0.407454	-0.157699	0.12912	-0.0550363	-0.154106	-0.00406461	0.108642	-0.0979612	-0.105198	-0.168094	0.0298793	-0.0458594	-0.0218216	-0.0389745	-0.146906	-0.0784549	-0.0542844	-0.0867845	-0.400332	0.154365	-0.368505	0.0895293	0.165399	0.131137	0.124581	-0.016666	-0.0369485	-0.0667579	0.0176171	-0.370788	-0.30161	0.319739	-0.547351	0.062134	-0.113702	-0.0203763	-0.0345913	0.0288722	0.0625732	-0.0407112	-0.0570295	0.223698	-0.0340272	0.158301	0.226081	-0.0226631	-0.201045	0.204076	-0.257079
HPSI0115i-paim_1--DA--d30--7	-0.170622	-0.198172	0.109334	-0.0519772	-0.21484	0.012911	0.151661	0.0197077	-0.11883	-0.108091	-0.02474	-0.0613339	-0.0342482	-0.048469	-0.0450396	-0.0400571	-0.0529836	-0.00903072	-0.369508	0.123996	-0.223595	-0.016013	0.179531	0.102262	0.144455	0.0288659	-0.0478563	-0.025008	0.0330545	-0.294012	-0.269683	0.0362344	-0.538311	0.0669416	-0.11554	0.000989391	0.0184586	-0.00315317	0.0143558	-0.0206888	-0.0736916	-0.0147117	-0.0178841	0.248041	0.0854784	-0.0586812	-0.0171095	0.254851	-0.200148
HPSI0115i-paim_1--DA--d30--8	-0.591139	0.078699	0.0723846	0.0924645	-0.125699	-0.0725718	-0.0646774	-0.226517	-0.0294059	-0.0858225	0.0444583	-0.0216109	-0.0938516	-0.254748	0.066678	-0.151406	-0.136912	-0.214797	-0.292525	0.0943849	-0.162012	0.0706184	0.0864036	0.178471	0.0898172	0.0894821	-0.0283626	0.0915531	-0.0300674	-0.256611	-0.290311	0.0945737	-0.570153	0.273825	-0.0267977	0.000572927	-0.0320962	-0.400369	0.151631	-0.0214599	-0.0670671	-0.434306	-0.1041	-0.551253	0.461545	0.111655	-0.332807	-0.0224765	-0.020331
HPSI0115i-paim_1--DA--d30--9	-0.685731	0.109078	0.082401	0.0995038	-0.150386	-0.0824322	-0.154292	-0.317967	-0.011287	-0.0868881	0.0379114	0.0039431	-0.0802124	-0.254027	0.0269222	-0.18395	-0.160922	-0.257978	-0.342084	0.0960644	-0.156169	0.106545	0.0836789	0.162163	0.0761249	0.0757347	-0.0169425	0.0996755	-0.0449699	-0.273524	-0.336302	0.131182	-0.626694	0.316356	0.00260151	0.00287323	-0.0433791	-0.332455	0.196653	-0.0295468	-0.0607169	-0.488414	-0.112004	-0.625884	0.526118	0.133667	-0.297296	-0.0869094	-0.0115832
HPSI0115i-paim_1--DA--d30--10	-0.394914	-0.0743289	0.0794165	-0.00743301	0.100732	-0.0214044	0.264938	0.0630525	-0.00199492	-0.103166	-0.0322382	0.0369475	0.00260424	-0.171632	-0.100699	-0.0932015	-0.0444415	-0.0866136	-0.113612	0.123867	-0.301152	0.0409795	0.0977009	0.0960227	0.114388	-0.126651	-0.0239998	0.0965611	-0.0314725	-0.319096	-0.412516	0.133839	-0.542952	0.151643	-0.0354714	0.0159945	-0.063161	-0.10872	0.122406	-0.0323589	-0.0748859	0.103528	-0.0612802	-0.224201	0.278073	0.0801934	0.0521264	0.0652173	-0.0191163
HPSI0115i-paim_1--DA--d30--11	-0.540279	-0.0887027	0.101629	0.0122185	-0.1118	-0.0257793	0.209087	-0.0611896	-0.0822286	-0.156232	0.0314321	-0.0655997	-0.070379	-0.174397	0.0137807	-0.116585	-0.0748906	-0.153586	-0.328403	0.136037	-0.344394	0.0424939	0.160089	0.207392	0.135048	0.0525643	-0.0498611	-0.00570244	0.0133945	-0.34972	-0.276939	0.200581	-0.549587	0.122959	-0.103227	0.00559683	-0.0356927	-0.242598	0.0810569	-0.0145435	-0.0653104	-0.115828	-0.0621228	-0.171839	0.328955	0.0273786	-0.371462	0.178717	-0.167027
HPSI0115i-paim_1--DA--d30--12	-0.542265	0.0470928	0.0642656	0.0529817	0.00694125	-0.0713262	-0.0460491	-0.149875	0.0152096	-0.0399443	0.0185505	0.0292109	-0.0175613	-0.185062	-0.118424	-0.136873	-0.14279	-0.190539	-0.178845	0.100006	-0.118571	0.0986368	0.023428	0.082682	0.0649034	-0.0333026	-0.00853589	0.167986	-0.0857969	-0.239148	-0.349798	0.156843	-0.621464	0.331972	0.0184762	0.00429203	-0.0622325	-0.350181	0.180803	-0.0455619	-0.0671958	-0.140602	-0.0917576	-0.541491	0.456198	0.140724	0.127057	-0.140791	0.0593543
HPSI0115i-paim_1--DA--d30--13	-0.55026	-0.0326235	0.107434	-0.00584545	0.0142922	-0.0450757	0.00986365	-0.139518	-0.0511975	-0.148895	0.0871245	-0.00271447	-0.0164679	-0.117654	-0.195248	-0.0889714	-0.0630213	-0.145688	-0.272387	0.161491	-0.373693	0.150285	0.0941568	0.140859	0.0888609	-0.0701792	-0.0199265	0.0094913	-0.0188697	-0.367433	-0.363064	0.450489	-0.560881	0.143583	-0.0836388	-0.0455078	-0.085195	-0.111567	0.121683	-0.0665107	-0.0543872	0.34566	-0.0752433	-0.170134	0.389302	0.0679844	-0.211588	0.0531833	-0.157778
HPSI0115i-paim_1--DA--d30--14	-0.320652	-0.197476	0.103614	-0.0710056	0.00526217	0.0156487	0.462194	0.13669	-0.0390782	-0.130217	-0.0546193	-0.0200251	0.00720198	-0.0743665	-0.0895061	-0.080761	-0.0355288	-0.0478398	-0.15294	0.119747	-0.366388	0.00651061	0.137713	0.0949516	0.112069	-0.0810201	-0.0527108	0.0131208	0.027197	-0.340652	-0.342428	0.120974	-0.455815	0.0497351	-0.0635843	0.0229095	-0.029249	-0.0365944	0.069681	0.0145055	-0.0564696	0.163236	-0.0164313	0.113565	0.11069	0.0145782	-0.0665391	0.194667	-0.118505
HPSI0115i-paim_1--DA--d30--15	-0.621661	0.130949	0.0613069	0.104657	-0.11398	-0.0831667	-0.182485	-0.322646	0.0109206	-0.0693748	0.0232045	-0.00520157	-0.0680582	-0.246644	0.0247829	-0.193951	-0.178575	-0.265204	-0.271803	0.0814046	-0.101324	0.114294	0.0357249	0.124069	0.0471368	0.0681637	-0.021726	0.169629	-0.0465967	-0.253584	-0.348403	0.0994189	-0.605191	0.350032	0.0188071	-8.48313e-05	-0.0476038	-0.397062	0.211832	-0.011575	-0.0422534	-0.513657	-0.112715	-0.674504	0.499204	0.14942	-0.284956	-0.147608	0.0569803
HPSI0115i-paim_1--DA--d30--16	-0.633454	0.102525	0.0672225	0.0841632	-0.0617292	-0.0822847	-0.106591	-0.272635	0.0278836	-0.0582852	0.00379181	0.0247529	-0.0439069	-0.229702	-0.0432525	-0.194222	-0.179618	-0.250847	-0.232212	0.0859629	-0.111704	0.119109	0.0245474	0.0977724	0.0546226	0.0110628	-0.014067	0.184584	-0.0780707	-0.256301	-0.376795	0.110965	-0.641698	0.373268	0.0420492	0.0122433	-0.0567962	-0.39441	0.225237	-0.0218465	-0.0578741	-0.402656	-0.108952	-0.678047	0.512139	0.166084	-0.0876081	-0.174604	0.0795193
HPSI0115i-paim_1--DA--d30--17	-0.497668	0.0534325	0.0698548	0.0686874	-0.135956	-0.0453807	-0.115916	-0.232451	-0.0281187	-0.0958053	-0.00132803	0.0444673	-0.0610455	-0.194108	0.0332746	-0.127477	-0.0656262	-0.154724	-0.345756	0.0788569	-0.156266	0.0615793	0.128829	0.138217	0.116955	0.01424	0.0124978	-0.00883258	-0.0610277	-0.203524	-0.228887	0.0733137	-0.466664	0.162436	-0.00970044	0.0297279	-0.0329933	-0.0328479	0.120574	-0.0618422	-0.072897	-0.380856	-0.0766203	-0.403761	0.399704	0.0574372	-0.125723	0.0203039	-0.0789319
HPSI0115i-paim_1--DA--d30--18	-0.15912	-0.11862	0.106759	-0.0155013	-0.308481	0.00703047	0.00167994	-0.171588	-0.123002	-0.153671	-0.0413658	-0.0482727	-0.0847436	-0.0864036	0.0635384	-0.0867502	-0.0578628	-0.0249622	-0.458182	0.0994439	-0.217238	0.0243964	0.18391	0.113107	0.158366	0.0566891	-0.0392227	-0.0570822	0.023061	-0.282833	-0.25102	-0.0197387	-0.480611	0.0556334	-0.100116	0.00670553	0.0311274	0.0127823	0.0352372	-0.0158927	-0.0795573	-0.259955	-0.0397216	0.152335	0.12268	-0.0559251	-0.329472	0.26216	-0.217305
HPSI0115i-paim_1--DA--d30--19	-0.386732	-0.0316819	0.0933438	0.0439627	-0.175646	-0.027474	0.0184898	-0.14568	-0.078212	-0.13316	-0.0269151	0.0307173	-0.0919276	-0.214104	0.0744969	-0.105193	-0.0421946	-0.0774605	-0.40379	0.104807	-0.226004	0.0208364	0.188631	0.168393	0.192859	0.00358501	-0.00420011	-0.0378813	-0.0536269	-0.259833	-0.272123	-0.00757013	-0.548572	0.124518	-0.0600329	0.0368034	-0.00823847	-0.0576688	0.0784557	-0.067467	-0.120215	-0.341589	-0.0767629	-0.241978	0.342322	0.0171475	-0.143282	0.176721	-0.143853
HPSI0115i-paim_1--DA--d30--20	-0.141431	-0.0971652	0.0853598	0.00202713	-0.220282	0.00375994	-0.107503	-0.160618	-0.116945	-0.149184	-0.056758	0.0203502	-0.064212	-0.109717	0.00440902	-0.0696535	-0.0094752	0.00160162	-0.474252	0.110767	-0.180997	0.0316792	0.191131	0.101425	0.21445	-0.0403595	0.00753483	-0.0540178	-0.0677758	-0.244164	-0.238944	-0.00130817	-0.533102	0.0625336	-0.0950584	0.0317274	-0.00185263	0.13112	0.0285958	-0.0941167	-0.115741	-0.178721	-0.0504542	0.0240469	0.22126	-0.0627365	0.0227879	0.234366	-0.201173
HPSI0115i-paim_1--DA--d30--21	-0.387771	-0.210809	0.101267	-0.0545588	-0.112554	0.0116166	0.362426	0.0593548	-0.0977068	-0.155186	-0.00955594	-0.101413	-0.02872	-0.0623803	-0.0497765	-0.0922853	-0.0613398	-0.0983629	-0.2951	0.134156	-0.347125	0.0139389	0.15725	0.154841	0.130244	0.0303341	-0.0641513	-0.0116315	0.0295619	-0.346723	-0.232398	0.188539	-0.500031	0.0627498	-0.119405	0.0170448	-0.0238878	-0.172268	0.0356764	0.00936073	-0.0475486	0.0533829	-0.0170048	0.111666	0.167377	-0.0291839	-0.214082	0.239059	-0.195567
HPSI0115i-paim_1--DA--d30--22	-0.6058	0.0531474	0.087727	0.0647304	-0.050273	-0.0681322	0.0424329	-0.188945	-0.0132841	-0.106626	0.0263043	0.0300163	-0.076811	-0.242762	-0.00168863	-0.15052	-0.111125	-0.180964	-0.252731	0.103941	-0.243487	0.0946039	0.0879165	0.162053	0.111631	-0.00363401	-0.015662	0.0632892	-0.0626874	-0.280384	-0.332022	0.14746	-0.567565	0.250488	-0.00683942	0.0105629	-0.0476184	-0.336393	0.163449	-0.0391758	-0.0926706	-0.233104	-0.103961	-0.522844	0.47529	0.128367	-0.232514	-0.0121638	-0.0319687
HPSI0115i-paim_1--DA--d30--23	-0.211055	-0.256997	0.0912354	-0.113115	0.0339267	0.0278997	0.46288	0.185563	-0.0397948	-0.0996224	-0.067828	-0.0213965	0.0502058	0.0304105	-0.208777	-0.0562864	-0.0375671	-0.00944553	-0.115288	0.113417	-0.297963	0.0174373	0.0922692	0.0261044	0.102735	-0.123983	-0.0410719	0.0313287	-0.0179391	-0.286756	-0.270596	0.159995	-0.433861	0.0606207	-0.0511951	0.0300056	-0.0332819	-0.0386804	0.0451592	-0.000652672	-0.054624	0.37242	0.00999711	0.228427	0.0580559	-0.00803794	0.259374	0.151379	-0.106868
HPSI0115i-paim_1--DA--d30--24	-0.460828	0.0307663	0.0495118	0.0638057	0.0582981	-0.0636603	0.0108982	-0.0676236	0.00556267	-0.0509086	-0.00548155	0.0215281	-0.0276199	-0.238053	-0.0695159	-0.127652	-0.121221	-0.161557	-0.149095	0.112069	-0.124354	0.0622294	0.0378721	0.0986832	0.105595	-0.0551074	-0.015001	0.215527	-0.09055	-0.260232	-0.391755	0.0782975	-0.673063	0.329922	-0.0120334	0.0141069	-0.0656372	-0.398023	0.163792	-0.0515107	-0.0847487	-0.17711	-0.100189	-0.572216	0.443178	0.12937	0.153606	-0.0864307	0.0867187
HPSI0115i-paim_1--DA--d30--25	-0.295651	-0.205516	0.118148	-0.0856878	-0.0338665	0.00847374	0.29684	0.0537151	-0.0795895	-0.1473	-0.00753772	-0.0195768	0.00407338	-0.0220591	-0.186836	-0.0549237	-0.0318374	-0.0236597	-0.252533	0.146334	-0.373674	0.0628984	0.134836	0.0895426	0.132217	-0.0971047	-0.0376264	-0.0292844	-0.00568998	-0.348824	-0.316488	0.264596	-0.507297	0.0523665	-0.093708	-0.00443375	-0.0372652	-0.015932	0.0503138	-0.0344156	-0.074726	0.393568	-0.0219868	0.201398	0.156211	-0.00949805	0.00618391	0.20414	-0.197239
HPSI0115i-paim_1--DA--d30--26	0.154805	-0.141852	0.00753569	-0.0480928	-0.0825865	0.0466442	-0.137095	-0.0262997	-0.0549497	-0.0540994	-0.135238	0.0644743	0.055165	0.0777559	-0.132719	-0.0154307	0.050113	0.0754841	-0.276858	0.0403925	0.0385169	-0.00154839	0.0952144	-0.0701027	0.151279	-0.149882	0.0572923	-0.0209491	-0.136542	-0.03191	-0.0332094	-0.0653451	-0.258382	-0.0121405	-0.0242847	0.0772199	-0.0173528	0.409786	-0.0252683	-0.108685	-0.0622111	0.00487207	0.0230227	0.171432	0.0263767	-0.116349	0.684791	0.0986074	-0.092377
HPSI0115i-paim_1--DA--d30--27	0.0803614	-0.252839	0.0467221	-0.134871	0.0706082	0.0381432	0.0422129	0.147305	-0.0703724	-0.0443364	-0.0218813	-0.00223381	0.118225	0.185513	-0.409035	0.0482788	0.0194633	0.0781565	-0.145345	0.11807	-0.114924	0.0589457	0.0345627	-0.0813069	0.0862781	-0.195987	0.0144465	0.0250075	-0.0831256	-0.159814	-0.138439	0.306065	-0.36813	0.019789	-0.0840501	-0.00669308	-0.0572806	0.220642	-0.0298892	-0.0993328	-0.0357157	0.780626	0.0368707	0.425237	-0.00450859	-0.0897497	0.77944	0.0775926	-0.135764
HPSI0115i-paim_1--DA--d30--28	-0.592205	0.0776284	0.0758495	0.086223	-0.190822	-0.0555904	-0.136547	-0.304093	-0.0383406	-0.115335	0.0221245	0.0102325	-0.0889815	-0.215536	0.0798355	-0.156619	-0.0943436	-0.205012	-0.391926	0.0797811	-0.176822	0.0791434	0.130436	0.175599	0.107589	0.0765105	-0.000999839	-0.0140557	-0.0432872	-0.226128	-0.213179	0.104653	-0.476183	0.182898	-0.0182539	0.0225908	-0.0300996	-0.137803	0.133499	-0.0431266	-0.0627939	-0.491941	-0.0869996	-0.467295	0.44591	0.0671227	-0.345908	0.0199278	-0.0975521
HPSI0115i-paim_1--DA--d30--29	-0.469921	-0.0554908	0.0821224	0.0126094	-0.0120597	-0.01102	0.157623	-0.0728572	-0.0334771	-0.163653	-0.0386793	0.0375166	-0.0270295	-0.174817	-0.0216275	-0.122837	-0.0117273	-0.116241	-0.284934	0.117464	-0.3373	0.055159	0.162052	0.145467	0.153389	-0.0872885	-0.00346319	-0.0166628	-0.0424699	-0.312736	-0.313419	0.156732	-0.482351	0.0697059	-0.0530956	0.0401034	-0.0627733	0.069308	0.103065	-0.0536571	-0.0728868	-0.0906122	-0.0581996	-0.22368	0.32586	0.0290849	-0.14475	0.139423	-0.125256
HPSI0115i-paim_1--DA--d30--30	-0.429303	-0.150994	0.11085	-0.0256159	-0.155674	-0.0129169	0.134163	-0.0695272	-0.121069	-0.162784	0.0364158	-0.0773936	-0.0538717	-0.0902796	-0.0788302	-0.0862111	-0.0672974	-0.104594	-0.40218	0.153629	-0.3286	0.0618866	0.162833	0.173713	0.155131	0.0307975	-0.042988	-0.0311182	-0.00751578	-0.349711	-0.246733	0.263837	-0.587165	0.106125	-0.13177	-0.0049935	-0.0316881	-0.177356	0.0461321	-0.0435864	-0.0750666	0.0828692	-0.0463576	0.019401	0.285402	-0.0208509	-0.201364	0.214662	-0.231234
HPSI0115i-paim_1--DA--d30--31	-0.468687	-0.0549699	0.114836	0.00784927	-0.0382965	-0.0366154	0.162485	-0.048553	-0.0387094	-0.11974	-2.88225e-05	0.033036	-0.0428743	-0.200359	-0.060112	-0.0996073	-0.0680806	-0.0970422	-0.261903	0.136766	-0.322241	0.0533647	0.145284	0.141048	0.135471	-0.0617667	-0.0281451	0.0343659	-0.0138189	-0.350741	-0.432678	0.134633	-0.619948	0.168907	-0.050218	-0.000728874	-0.0377333	-0.114436	0.128253	-0.0418183	-0.0979986	-0.0114998	-0.0791657	-0.207488	0.33249	0.0772998	-0.111609	0.110721	-0.0947015
HPSI0115i-paim_1--DA--d30--32	-0.364185	-0.0840032	0.108721	0.026858	-0.280649	-0.0227284	0.0238642	-0.122551	-0.123099	-0.123366	0.0138684	-0.0562307	-0.103795	-0.174732	0.0885693	-0.0829232	-0.0763885	-0.086697	-0.459449	0.11902	-0.216585	-0.00467305	0.203732	0.191771	0.166641	0.111184	-0.0408916	-0.0420013	0.0188561	-0.289723	-0.25135	0.00996915	-0.580556	0.123174	-0.110898	0.00497565	0.0194832	-0.144718	0.0455273	-0.0330759	-0.0939393	-0.346811	-0.0618264	-0.0621111	0.26366	-0.0184407	-0.283604	0.232745	-0.197918
HPSI0115i-paim_1--DA--d30--33	-0.239575	-0.0706422	0.0847835	-0.0288767	-0.0140852	-0.0132903	-0.0458035	-0.107801	-0.0338529	-0.101162	-0.0460114	0.116887	0.0136733	-0.0563976	-0.205472	-0.0604531	-0.00440121	-0.00180734	-0.286453	0.106217	-0.20066	0.0958321	0.107819	0.0218578	0.157762	-0.191295	0.0405923	-0.0265686	-0.129834	-0.211609	-0.284484	0.163979	-0.487402	0.104868	-0.00906034	0.0283163	-0.0504701	0.188222	0.0863346	-0.120451	-0.11369	0.22458	-0.0473225	-0.0756534	0.283989	0.0193071	0.393601	0.0561996	-0.114645
HPSI0115i-paim_1--DA--d30--34	-0.621015	0.0618108	0.059117	0.0827265	-0.0726566	-0.0674584	-0.029608	-0.161069	0.00173481	-0.0471446	0.0227379	-0.00611903	-0.0460933	-0.226075	0.00904702	-0.150625	-0.1382	-0.23415	-0.237673	0.0862769	-0.114639	0.0513317	0.0718993	0.143943	0.0648543	0.0623561	-0.017932	0.123622	-0.0430154	-0.227164	-0.282508	0.0885997	-0.569799	0.290919	0.00181808	0.0185687	-0.0459933	-0.324936	0.162731	-0.0223311	-0.0475257	-0.424097	-0.0863487	-0.575633	0.4532	0.11717	-0.0805693	-0.0885321	0.0288133
HPSI0115i-paim_1--DA--d30--35	-0.188347	-0.1559	0.0756902	-0.060728	-0.0340017	0.00696715	-0.0974139	-0.0557007	-0.106262	-0.136005	0.031075	-0.0344094	0.0340337	0.028617	-0.267003	-0.0221529	-0.00855353	-0.0335473	-0.339995	0.159667	-0.247126	0.104837	0.106497	0.05439	0.125897	-0.104996	-0.00264049	0.00253453	-0.044894	-0.297103	-0.247015	0.382066	-0.526416	0.0550846	-0.137183	-0.0286637	-0.0706626	0.130059	0.0212103	-0.102608	-0.0444332	0.482397	-0.021736	0.187942	0.195146	-0.0643709	0.200433	0.140434	-0.21096
HPSI0115i-paim_1--DA--d30--36	-0.706328	0.0267311	0.113353	0.0468946	-0.102754	-0.0618727	-0.0125631	-0.24755	-0.0465363	-0.153562	0.0652396	0.00909965	-0.06988	-0.205211	-0.0513876	-0.148602	-0.0955655	-0.208594	-0.372199	0.135966	-0.340655	0.129113	0.134007	0.196885	0.113817	0.0110251	-0.0154543	-0.0174098	-0.0337448	-0.345202	-0.329892	0.314609	-0.588411	0.190362	-0.0486751	-0.00893123	-0.0623948	-0.182151	0.153231	-0.0549265	-0.0743446	-0.103529	-0.0958784	-0.39181	0.495725	0.0919915	-0.364282	0.046035	-0.14861
HPSI0115i-paim_1--DA--d30--37	-0.594066	-0.0903522	0.122955	-0.0139326	-0.0140013	-0.0419486	0.243857	0.00662841	-0.0633224	-0.121052	0.0875741	-0.0201313	-0.0390036	-0.145036	-0.124408	-0.0668364	-0.0634032	-0.125705	-0.243542	0.154989	-0.390079	0.068232	0.137096	0.191611	0.107052	-0.0106405	-0.0393058	-0.0327771	0.00850335	-0.351078	-0.316058	0.343331	-0.54864	0.127888	-0.0870555	-0.0266305	-0.0516601	-0.216695	0.0880705	-0.0411354	-0.0770534	0.252849	-0.0627925	-0.124891	0.351566	0.0658475	-0.187323	0.12847	-0.171839
HPSI0115i-paim_1--DA--d30--38	0.256917	-0.314192	-0.0966607	-0.152622	0.201789	0.0940658	0.0639944	0.261235	-0.0217597	0.0241299	-0.137931	-0.00462227	0.222194	0.39361	-0.465077	0.039928	0.092396	0.0699761	-0.00303311	0.00904872	0.191477	0.0106217	-0.0744878	-0.203642	0.0809789	-0.24951	0.0952923	0.0350769	-0.276266	0.178041	0.39852	0.236318	0.0202121	-0.0622237	-0.00803706	0.13348	-0.0995192	0.320598	-0.133117	-0.135784	0.0188749	0.672597	0.1313	0.31197	-0.0680391	-0.193084	1.57721	-0.0735948	-0.0285927
HPSI0115i-paim_1--DA--d30--39	-0.38194	-0.143071	0.0587263	-0.0209732	-0.00203016	0.0029429	0.330135	0.0441787	-0.0513486	-0.142784	-0.0402765	-0.0614882	-0.0209667	-0.100752	-0.0332356	-0.119402	-0.0524109	-0.116776	-0.195385	0.107287	-0.283628	0.0290959	0.101916	0.128824	0.131555	-0.0261393	-0.0395579	0.0546829	-0.0383578	-0.283631	-0.200782	0.146976	-0.447306	0.102082	-0.075435	0.0459284	-0.0509607	-0.241243	0.0609477	-0.0048218	-0.0515978	-0.0267365	-0.0308167	-0.137145	0.237837	0.00796816	-0.101668	0.140981	-0.0912309
HPSI0115i-paim_1--DA--d30--40	-0.639758	0.00636584	0.0819581	0.0415252	0.00361056	-0.0735004	-0.0659863	-0.122451	-0.0350174	-0.0721458	0.0985263	-0.039301	-0.016156	-0.172903	-0.175441	-0.109301	-0.138961	-0.223818	-0.250753	0.156105	-0.215251	0.114471	0.0550618	0.146871	0.0649448	0.0106791	-0.0289478	0.144664	-0.0380984	-0.329134	-0.365722	0.360746	-0.708538	0.307435	-0.0665073	-0.0381095	-0.0841414	-0.373126	0.152857	-0.0587402	-0.0468556	0.0800139	-0.0913852	-0.431519	0.487091	0.108851	-0.00308776	-0.0733301	-0.0380849
HPSI0115i-paim_1--DA--d30--41	-0.543434	-0.0514388	0.0590207	0.0401477	-0.0318674	-0.0324515	0.107143	-0.0396262	-0.0718453	-0.127843	0.0514298	-0.0696013	-0.0512485	-0.178642	-0.00724347	-0.102049	-0.0584034	-0.178851	-0.28259	0.13111	-0.262373	0.0393507	0.125781	0.205809	0.128414	0.0465866	-0.0288105	0.036543	-0.0279171	-0.286051	-0.1944	0.241607	-0.521988	0.141082	-0.108908	0.0125406	-0.0647313	-0.273911	0.0651395	-0.0459034	-0.050853	-0.102602	-0.0622984	-0.315486	0.386416	0.0232098	-0.193226	0.109596	-0.119176
HPSI0614i-liqa_1--DA--d30--0	-0.351892	0.0650056	0.0233009	0.0732214	0.140103	-0.0505776	-0.14638	-0.129775	-0.0080268	-0.112368	-0.0095619	0.0637107	-0.0236915	-0.235726	-0.0912164	-0.110714	-0.0366246	-0.116252	-0.180259	0.123691	-0.167539	0.110142	0.0439411	0.0926849	0.155444	-0.156538	0.0240278	0.172695	-0.144644	-0.251913	-0.359546	0.174922	-0.600771	0.235292	-0.0448233	0.0162661	-0.10458	-0.195346	0.134455	-0.116304	-0.0956928	-0.000452701	-0.107991	-0.572588	0.471236	0.0881161	0.149235	-0.0426236	0.0385517
HPSI0614i-liqa_1--DA--d30--1	-0.562266	0.0951877	0.0485276	0.112342	-0.0459606	-0.0749397	-0.167648	-0.222731	-0.0614645	-0.123442	0.0858031	-0.039913	-0.103568	-0.282013	0.04977	-0.126968	-0.0938887	-0.207914	-0.310572	0.127514	-0.194369	0.0947568	0.0853313	0.217018	0.131128	0.0602336	-0.0165979	0.102491	-0.0611952	-0.27599	-0.264809	0.216452	-0.598402	0.24892	-0.0920054	-0.0144054	-0.0688988	-0.435321	0.117116	-0.071545	-0.0755727	-0.267038	-0.120022	-0.608222	0.530568	0.0849469	-0.350066	0.0158963	-0.0523791
HPSI0614i-liqa_1--DA--d30--2	-0.188926	-0.014189	0.0396636	0.0552381	-0.048748	-0.00895027	-0.145996	-0.131624	-0.107192	-0.177405	-0.0122105	0.0329722	-0.0821669	-0.197976	0.0518834	-0.0552637	0.0556652	-0.0162484	-0.385346	0.119622	-0.222609	0.0447976	0.172969	0.164121	0.240907	-0.0810369	0.0294128	-0.0445715	-0.106781	-0.221638	-0.180722	0.0970278	-0.451237	0.0213127	-0.128189	0.0313268	-0.0527632	0.063399	0.0079305	-0.136848	-0.119825	-0.0935009	-0.0763264	-0.219526	0.3347	-0.0490342	-0.078977	0.230061	-0.175404
HPSI0614i-liqa_1--DA--d30--3	-0.0550178	-0.170872	0.135842	-0.0691381	-0.121455	0.000564444	0.101442	-0.000889968	-0.119322	-0.137999	0.00169227	0.00166568	-0.0436736	-0.0701378	-0.129561	-0.00306153	-0.0247737	0.0798353	-0.319226	0.15652	-0.32298	0.0490546	0.159272	0.0756095	0.166389	-0.0926473	-0.0420252	-0.0236415	0.021984	-0.359351	-0.429653	0.12524	-0.586101	0.0611578	-0.125841	-0.0473214	0.00666006	0.0172548	0.0320971	-0.0562418	-0.118427	0.364463	-0.0501716	0.31445	0.0898468	-0.0225917	-0.0651802	0.275595	-0.212302
HPSI0614i-liqa_1--DA--d30--4	-0.167013	-0.168624	0.119629	-0.0874882	0.0263044	0.0188723	0.398581	0.0966716	-0.0353194	-0.143758	-0.0552836	0.0571825	-0.00129481	-0.0584129	-0.112317	-0.0389316	0.0178436	0.053579	-0.131307	0.110928	-0.406378	0.0363767	0.140265	0.057142	0.125003	-0.167818	-0.0304846	-0.0645989	0.0199618	-0.319621	-0.377281	0.118327	-0.353074	-0.0283748	-0.0467018	0.00249568	-0.0171701	0.146921	0.0585149	-0.0131601	-0.0876525	0.368013	-0.0226643	0.244016	0.0483969	0.0156977	-0.0980407	0.23152	-0.154485
HPSI0614i-liqa_1--DA--d30--5	-0.49826	0.115422	0.0602184	0.0859828	0.0309274	-0.0739726	-0.298198	-0.267003	-0.0223249	-0.111228	0.0566636	0.0731181	-0.0446527	-0.235426	-0.10737	-0.109032	-0.0599737	-0.154317	-0.295153	0.132725	-0.194133	0.149139	0.0708373	0.125598	0.128129	-0.0966698	0.0279066	0.0899439	-0.112491	-0.269591	-0.368486	0.276199	-0.618594	0.241881	-0.0405629	-0.018502	-0.0934233	-0.125566	0.155467	-0.126487	-0.0915698	-0.00893454	-0.120474	-0.558857	0.537125	0.103289	-0.0163857	-0.0605676	-0.036825
HPSI0614i-liqa_1--DA--d30--6	-0.245506	0.0118528	0.0559007	0.0668977	-0.134764	-0.0146557	-0.173085	-0.21496	-0.11273	-0.193952	-0.000384967	0.00699665	-0.108828	-0.216044	0.114701	-0.0815695	0.0263955	-0.0520851	-0.435974	0.11464	-0.246215	0.0548657	0.185802	0.186943	0.217924	-0.0158602	0.010553	-0.0599284	-0.058391	-0.253845	-0.206325	0.0846694	-0.446053	0.0244293	-0.129114	0.0167957	-0.0357223	0.0400791	0.0278846	-0.103163	-0.102949	-0.24179	-0.0834948	-0.213185	0.328276	-0.0405861	-0.359198	0.242115	-0.197073
HPSI0614i-liqa_1--DA--d30--7	-0.534401	0.00905175	0.0608412	0.0566096	0.0555815	-0.0495161	-0.0904378	-0.118531	-0.0888586	-0.169353	0.108011	-0.0201262	-0.0593586	-0.208547	-0.0869454	-0.0710997	-0.00901391	-0.147778	-0.317584	0.170532	-0.331965	0.114284	0.122538	0.22149	0.166413	-0.0451247	0.00211515	0.00957475	-0.0738748	-0.320135	-0.24686	0.422263	-0.565017	0.121448	-0.144396	-0.0229769	-0.105568	-0.196873	0.0641846	-0.123479	-0.0812734	0.203434	-0.0954368	-0.372655	0.496324	0.0295319	-0.196792	0.113927	-0.167245
HPSI0614i-liqa_1--DA--d30--8	0.189648	-0.176483	0.0803679	-0.0776355	-0.100927	0.0249702	0.118872	0.0268971	-0.0878005	-0.0902096	-0.0948337	0.0686235	-0.030123	0.00730673	-0.0971912	0.00663727	0.0197528	0.170902	-0.231057	0.0719923	-0.138016	0.012904	0.107275	-0.0189639	0.193353	-0.154723	0.00772252	-0.0514992	-0.0947151	-0.143936	-0.194377	-0.0892543	-0.347787	0.0181147	-0.0433275	0.0293127	0.0299314	0.0719139	-0.0172457	-0.0758771	-0.146686	0.237228	-0.016993	0.28771	0.00584309	-0.0526013	0.337834	0.226864	-0.138128
HPSI0614i-liqa_1--DA--d30--9	-0.503151	0.102815	0.0470431	0.111721	-0.069561	-0.0582885	-0.24923	-0.258379	-0.0758102	-0.149211	0.0742077	0.0102216	-0.104313	-0.264096	0.0702639	-0.100228	-0.0196917	-0.158575	-0.383169	0.118048	-0.21452	0.089629	0.137239	0.221838	0.166366	0.0218907	0.0181193	-0.0149006	-0.0780669	-0.234016	-0.192684	0.216009	-0.487184	0.130795	-0.0978959	0.00054535	-0.0680467	-0.143305	0.0783246	-0.113378	-0.0868704	-0.249309	-0.108163	-0.513294	0.505363	0.0354346	-0.327412	0.0866015	-0.132426
HPSI0614i-liqa_1--DA--d30--10	-0.435287	0.0777664	0.0492589	0.073934	0.120952	-0.0530969	-0.169548	-0.15036	-0.0415781	-0.153103	0.0656477	0.0577084	-0.0470276	-0.246891	-0.0768557	-0.0731163	0.0109081	-0.11124	-0.242624	0.149353	-0.294697	0.123489	0.100041	0.16553	0.157951	-0.129499	0.022968	0.0476926	-0.0900613	-0.295146	-0.341815	0.323699	-0.533208	0.127905	-0.0956313	-0.0202885	-0.108916	-0.063224	0.102132	-0.132797	-0.0903111	0.160686	-0.110658	-0.456076	0.47899	0.0651616	-0.131583	0.0540538	-0.0860549
HPSI0614i-liqa_1--DA--d30--11	0.0648776	-0.160189	0.0701928	-0.0689077	-0.0146738	0.0242473	-0.0268786	-0.0300139	-0.108639	-0.154334	-0.0449966	0.0676848	-0.00513077	0.0111911	-0.193351	0.0067319	0.0692673	0.122312	-0.310439	0.121979	-0.236693	0.0804967	0.125166	0.0215511	0.219304	-0.213805	0.0342742	-0.0808324	-0.128308	-0.205707	-0.18792	0.180465	-0.395311	-0.0283827	-0.101342	0.0158956	-0.0384268	0.218836	-0.0231933	-0.141919	-0.130704	0.486421	-0.0257483	0.234729	0.133863	-0.0815398	0.334151	0.236057	-0.217408
HPSI0614i-liqa_1--DA--d30--12	0.318951	-0.231751	0.0338336	-0.120826	0.132433	0.0404585	0.0772969	0.181497	-0.0706895	-0.0537816	-0.0896678	0.108005	0.0695951	0.117361	-0.338446	0.0759342	0.0869413	0.228224	-0.100561	0.093253	-0.084256	0.0372966	0.0406209	-0.103288	0.199369	-0.319856	0.054319	-0.00373468	-0.194668	-0.0772874	-0.122614	0.0950108	-0.325782	-0.00276617	-0.0529646	0.035685	-0.0360179	0.197553	-0.0607393	-0.158218	-0.142883	0.777294	0.0112425	0.33986	0.00595462	-0.0827092	0.990446	0.144962	-0.10069
HPSI0614i-liqa_1--DA--d30--13	-0.367949	-0.087903	0.107962	-0.0244919	0.0449958	-0.0241778	-9.73668e-05	-0.0598903	-0.111103	-0.191418	0.0978388	0.00862847	-0.0323238	-0.112556	-0.202018	-0.0182458	0.0246908	-0.0332951	-0.323013	0.193244	-0.435981	0.130729	0.147748	0.166756	0.173021	-0.130272	-0.00501404	-0.0660642	-0.0384709	-0.377723	-0.334485	0.477653	-0.551908	0.0326086	-0.159577	-0.0525996	-0.0864601	0.0144046	0.0392037	-0.126022	-0.0982655	0.594668	-0.0722092	0.0199333	0.340247	-0.00334524	-0.141487	0.213573	-0.258729
HPSI0614i-liqa_1--DA--d30--14	-0.0747708	-0.16934	0.137833	-0.05921	-0.0928875	-0.00434136	0.181823	0.080502	-0.112165	-0.111591	0.00289804	0.0318451	-0.0519465	-0.111062	-0.0984268	0.0208415	-0.00452222	0.104048	-0.282375	0.151381	-0.31848	0.00469241	0.182407	0.099041	0.184937	-0.0973501	-0.0348078	-0.0484292	0.0152498	-0.329722	-0.418528	0.0583012	-0.575312	0.0526411	-0.115261	-0.0349129	0.0160153	0.0172026	0.0192349	-0.0672323	-0.143481	0.333102	-0.0523993	0.270603	0.101753	-0.0108183	0.0383741	0.29382	-0.199522
HPSI0614i-liqa_1--DA--d30--15	-0.252641	-0.0730754	0.118761	-0.00274365	-0.036922	-0.0202728	0.172555	-0.0393836	-0.0889657	-0.181571	0.00204495	0.0413554	-0.0933778	-0.213307	0.00297095	-0.054961	0.00146378	0.0195104	-0.284212	0.146295	-0.400595	0.0556571	0.174748	0.163461	0.206166	-0.103052	-0.0266953	-0.039992	-0.0180346	-0.360652	-0.412797	0.111451	-0.541238	0.0592559	-0.105928	-0.0139296	-0.021273	-0.0897357	0.0636046	-0.0665909	-0.143682	0.148847	-0.0881135	-0.0445202	0.259281	0.0310594	-0.308752	0.270976	-0.178089
HPSI0614i-liqa_1--DA--d30--16	-0.283627	-0.00695847	0.0493439	0.0376143	0.0854141	-0.0191986	-0.0383398	-0.0628956	-0.0483219	-0.152297	-0.0149302	0.0734758	-0.0320228	-0.202546	-0.0531237	-0.0642501	0.039526	-0.0408617	-0.250857	0.130328	-0.272062	0.0674427	0.134456	0.126896	0.194276	-0.16138	0.0266323	0.0186871	-0.100295	-0.265384	-0.310887	0.168415	-0.494391	0.0693865	-0.084839	0.0209974	-0.0819446	0.074706	0.0678709	-0.124117	-0.106227	0.0925611	-0.0801003	-0.283552	0.355886	0.0170295	0.0488963	0.132556	-0.0983746
HPSI0614i-liqa_1--DA--d30--17	-0.362879	0.0237958	0.0498787	0.0673217	-0.101874	-0.0251855	-0.16345	-0.236734	-0.115213	-0.203639	0.05336	-0.0203153	-0.110072	-0.189093	0.075632	-0.0858105	0.0206326	-0.0974846	-0.417194	0.118107	-0.278805	0.092906	0.155902	0.215432	0.196061	0.00841442	0.01132	-0.0855455	-0.0711115	-0.241801	-0.113444	0.241789	-0.38585	0.021337	-0.136267	0.00710869	-0.0574886	-0.0736564	0.020856	-0.105994	-0.0871145	-0.109962	-0.0818781	-0.268245	0.392187	-0.0308896	-0.439777	0.208302	-0.22295
HPSI0614i-liqa_1--DA--d30--18	-0.322856	-0.0392092	0.0908157	0.0418868	-0.229867	-0.0127381	-0.0709998	-0.169695	-0.133936	-0.178626	0.0423002	-0.0601868	-0.111384	-0.185557	0.125279	-0.0672399	-0.0114224	-0.0802994	-0.461686	0.12606	-0.290784	0.0238455	0.215574	0.219191	0.167136	0.0895616	-0.031441	-0.0929692	0.0441836	-0.305282	-0.22548	0.114359	-0.456232	0.00994676	-0.154831	-0.0155578	-0.00621322	0.0112258	0.0190094	-0.0485961	-0.0683658	-0.245678	-0.0649756	-0.0260667	0.245705	-0.0499673	-0.556975	0.288942	-0.252624
HPSI0614i-liqa_1--DA--d30--19	-0.124082	-0.0501778	0.0801457	0.0150188	-0.145078	-0.00639561	-0.190463	-0.163332	-0.126456	-0.162473	0.00778936	0.0331825	-0.0744363	-0.128669	-0.0136881	-0.024481	0.0361865	0.0267828	-0.43908	0.127106	-0.232178	0.0581532	0.18494	0.129028	0.212271	-0.0660647	0.0177271	-0.092673	-0.0588651	-0.244762	-0.231191	0.121629	-0.467665	0.00813296	-0.128271	-0.00512103	-0.0214525	0.164979	0.00521061	-0.125821	-0.117538	0.0466341	-0.0641471	0.0267559	0.243736	-0.0610408	-0.0895752	0.252727	-0.235291
HPSI0614i-liqa_1--DA--d30--20	-0.109362	-0.158707	0.10688	-0.0697705	0.0170418	-0.00396873	0.0589395	-0.0212849	-0.118801	-0.173192	0.0230621	0.04292	-0.0283563	-0.0381442	-0.238896	-0.00128739	0.0270144	0.0822206	-0.300978	0.1668	-0.35498	0.11877	0.120412	0.0790835	0.214657	-0.197182	0.00580492	-0.0586238	-0.103839	-0.310334	-0.296288	0.324935	-0.531583	0.0410317	-0.125846	-0.0233766	-0.051546	-0.0125734	0.0110774	-0.13378	-0.146913	0.663154	-0.0552277	0.170796	0.234159	-0.0262519	0.16002	0.235559	-0.236412
HPSI0614i-liqa_1--DA--d30--21	0.00520479	-0.104029	0.103105	-0.0472228	-0.0437135	-0.00226069	0.00501687	-0.0207422	-0.0688073	-0.0961091	-0.0439431	0.115824	-0.0205178	-0.0721348	-0.145665	0.00740367	0.0258208	0.121797	-0.258561	0.111315	-0.217148	0.0469413	0.135953	0.0189653	0.182954	-0.191191	0.0192433	-0.0512316	-0.074804	-0.223296	-0.348004	0.0358746	-0.466879	0.046415	-0.0479523	-0.00344379	-0.00413245	0.196703	0.0367376	-0.110279	-0.146371	0.316669	-0.0492901	0.15528	0.132887	-0.00555315	0.293218	0.183736	-0.144022
HPSI0614i-liqa_1--DA--d30--22	-0.243817	0.0440604	0.0245265	0.0728085	0.0409092	-0.0388103	-0.159954	-0.0999239	-0.0390124	-0.082763	-0.0182518	0.0968275	-0.0504451	-0.213132	-0.0204956	-0.0576599	0.0127672	-0.0343601	-0.247664	0.0916779	-0.095444	0.044454	0.0989287	0.105325	0.198024	-0.121862	0.0497816	0.0425902	-0.164325	-0.137333	-0.201172	0.0378035	-0.47897	0.150257	-0.0389358	0.0426745	-0.0590114	-0.0586786	0.0617847	-0.145111	-0.132525	-0.109987	-0.0873735	-0.452123	0.409259	0.0346593	0.296129	0.0426336	-0.028474
HPSI0614i-liqa_1--DA--d30--23	-0.118887	-0.141697	0.0918935	-0.0316094	-0.13058	0.0119182	0.136665	-0.0304098	-0.120392	-0.166642	-0.0215039	-0.00608403	-0.0736058	-0.0887241	0.0038805	-0.0352405	0.0192827	0.0425026	-0.34157	0.113538	-0.294221	0.0242978	0.174379	0.128798	0.201102	-0.048607	-0.0166509	-0.0971374	-0.0311395	-0.257799	-0.196264	0.0774528	-0.398924	-0.0149072	-0.117174	0.01381	-0.00077688	0.00740571	-0.00978402	-0.0633388	-0.114637	0.0948003	-0.0383359	0.14968	0.143765	-0.0571115	-0.161642	0.30387	-0.230622
HPSI0614i-liqa_1--DA--d30--24	-0.300733	-0.0972168	0.0765361	-0.00987422	0.0728373	-0.0036297	0.153802	-0.000560081	-0.0993899	-0.212868	0.0271517	0.0142798	-0.0539697	-0.151318	-0.0702556	-0.0438981	0.0598191	-0.0138004	-0.27178	0.157696	-0.424974	0.0802182	0.159511	0.180427	0.215231	-0.13804	-0.000639392	-0.0701837	-0.0672612	-0.326707	-0.248824	0.313073	-0.440574	-0.0189431	-0.145491	0.00365127	-0.0782205	-0.0159806	0.0147759	-0.107949	-0.111337	0.363062	-0.0641767	-0.0612992	0.305196	-0.0205675	-0.189594	0.269213	-0.222901
HPSI0614i-liqa_1--DA--d30--25	-0.555936	0.0420486	0.0924686	0.0790372	-0.061351	-0.0714394	-0.0773782	-0.166129	-0.11659	-0.163449	0.1507	-0.0356575	-0.134439	-0.269367	0.0248623	-0.061892	-0.0404702	-0.130783	-0.362487	0.163693	-0.344385	0.0963948	0.146841	0.278764	0.173143	0.0516923	-0.0216733	-0.0389895	-0.0310223	-0.323566	-0.252446	0.338493	-0.568817	0.142294	-0.150153	-0.0477908	-0.0562293	-0.377391	0.0588413	-0.0990886	-0.11377	0.0566371	-0.118836	-0.375709	0.502626	0.0539964	-0.488523	0.170078	-0.200569
HPSI0614i-liqa_1--DA--d30--26	-0.501352	0.0767536	0.0391993	0.055764	0.144598	-0.07135	-0.376152	-0.23966	-0.0425888	-0.131667	0.126547	-0.0121112	0.00844486	-0.148692	-0.279459	-0.0902367	-0.0705618	-0.199258	-0.251471	0.183039	-0.231627	0.219263	0.00272516	0.108311	0.08421	-0.117635	0.0121209	0.174131	-0.103839	-0.335343	-0.369775	0.576976	-0.673269	0.259335	-0.111895	-0.0681922	-0.152509	-0.225202	0.141896	-0.137787	-0.035726	0.422369	-0.110631	-0.478169	0.54768	0.0814584	0.0124368	-0.108849	-0.0523107
HPSI0914i-suop_5--DA--d30--0	0.152365	-0.310933	-0.0244858	-0.135325	0.0158138	0.0785582	0.24815	0.194949	-0.0510801	-0.0300077	-0.142026	-0.0472562	0.117173	0.261049	-0.260316	-0.0166192	0.0201574	0.0517456	-0.0986711	0.021599	0.0493576	-0.0154751	0.00104474	-0.109932	0.10179	-0.126082	0.026837	0.0168916	-0.163857	0.0294833	0.209612	0.0677764	-0.110655	-0.0210023	-0.0230773	0.111393	-0.033025	0.094392	-0.0849396	-0.0489233	-0.0145962	0.314891	0.092195	0.331795	-0.0818646	-0.14672	0.922601	0.0650883	-0.0721136
HPSI0914i-suop_5--DA--d30--1	-0.338267	-0.0803225	0.0345247	0.00390496	0.167094	-0.0212308	0.11288	0.0575039	-0.0146506	-0.103627	-0.0252572	-0.0331388	0.0349613	-0.150151	-0.174475	-0.106594	-0.0737278	-0.13645	-0.106927	0.151339	-0.219304	0.0713518	0.0360025	0.0681347	0.107811	-0.131054	-0.02979	0.249185	-0.0642775	-0.341619	-0.421422	0.223355	-0.671036	0.237948	-0.0834446	0.00534539	-0.10615	-0.258459	0.123885	-0.0486927	-0.0415728	0.168498	-0.0659104	-0.318376	0.323362	0.0608286	0.202128	-0.00771316	0.0426674
HPSI0914i-suop_5--DA--d30--2	-0.254112	-0.224068	0.0933541	-0.0745515	-0.140394	0.0195858	0.330532	0.032929	-0.102928	-0.146571	-0.0205188	-0.109973	-0.0280937	0.00081884	-0.0676288	-0.0827767	-0.0678445	-0.0590368	-0.276126	0.113337	-0.294677	0.0287562	0.11967	0.107549	0.117529	0.0288219	-0.0640051	-0.01196	0.0173517	-0.299903	-0.173602	0.165824	-0.425842	0.0546989	-0.108066	0.0137287	-0.00773206	-0.205711	0.0174519	0.0185744	-0.0455772	0.110511	-0.00495178	0.207356	0.0960869	-0.0439532	-0.190059	0.227805	-0.191711
HPSI0914i-suop_5--DA--d30--3	-0.357565	-0.238872	0.128893	-0.0956672	-0.163364	0.0138397	0.163595	-0.0308085	-0.123768	-0.162636	0.0296536	-0.102968	0.012203	0.0407051	-0.217017	-0.0658226	-0.0694154	-0.0871993	-0.39796	0.168375	-0.362696	0.0817236	0.154257	0.105744	0.103887	-0.000532207	-0.0560708	-0.0394756	0.0420194	-0.393461	-0.284947	0.374387	-0.572727	0.0570808	-0.142903	-0.0285587	-0.0359665	0.0173544	0.039482	-0.0221565	-0.0279037	0.355609	-0.00648359	0.330398	0.146156	-0.0589088	-0.110756	0.219547	-0.27679
HPSI0914i-suop_5--DA--d30--4	-0.0651363	-0.177737	0.123434	-0.0696976	-0.251714	0.0213589	0.084751	-0.153749	-0.113087	-0.180418	-0.0833989	-0.0148678	-0.0532546	-0.0234513	-0.0524314	-0.092723	-0.0539663	0.0298704	-0.421283	0.111888	-0.277881	0.0706805	0.157395	0.0459457	0.172615	-0.0562712	-0.0365122	-0.0395787	-0.0109464	-0.325982	-0.329473	0.0292361	-0.514162	0.0553735	-0.0826755	0.00880821	0.0201898	0.0552689	0.0524787	-0.0214793	-0.0986605	0.0122936	-0.0329241	0.281723	0.07782	-0.0505969	-0.190868	0.263836	-0.21824
HPSI0914i-suop_5--DA--d30--5	-0.502435	-0.083305	0.12516	0.0132266	-0.273632	-0.0317883	0.018641	-0.134439	-0.107905	-0.110534	0.057773	-0.0834096	-0.0715108	-0.141607	0.0103642	-0.0896433	-0.110592	-0.151634	-0.445397	0.135416	-0.253968	0.0234522	0.188271	0.190582	0.100688	0.138221	-0.0567337	-0.0284043	0.0694882	-0.338536	-0.300263	0.149853	-0.608041	0.146307	-0.109575	-0.0262785	0.00353092	-0.127263	0.077729	-0.00980829	-0.048848	-0.2361	-0.0550608	-0.0286723	0.273139	0.00390605	-0.348843	0.171646	-0.203982
HPSI0914i-suop_5--DA--d30--6	-0.494245	-0.107627	0.0753379	0.00942334	-0.0467846	-0.0220208	0.158319	0.0238123	-0.0662636	-0.110488	0.033243	-0.124873	-0.01279	-0.155568	-0.0523359	-0.107816	-0.110699	-0.197426	-0.252994	0.155314	-0.26638	0.0217201	0.117968	0.164786	0.076803	0.0655803	-0.0731097	0.145482	0.0580519	-0.384219	-0.367186	0.216243	-0.656976	0.192483	-0.128717	-0.0183538	-0.0573598	-0.273662	0.0973437	0.00881486	-0.00746057	-0.0849615	-0.0517617	-0.163015	0.27624	0.0258758	-0.216032	0.0995281	-0.0774066
HPSI0914i-suop_5--DA--d30--7	-0.158763	-0.222527	0.102839	-0.0871357	0.0272061	0.025315	0.436774	0.1637	-0.0428693	-0.128525	-0.0949293	0.0101329	0.0178639	-0.0660883	-0.123649	-0.0638761	-0.0219204	0.0203855	-0.144996	0.126055	-0.340601	0.00341175	0.133793	0.0467559	0.143906	-0.151094	-0.0451732	0.0494564	0.00029272	-0.345571	-0.41052	0.0496722	-0.51475	0.0597644	-0.0641551	0.0258721	-0.0242127	0.0161825	0.0656352	-0.00553462	-0.0836177	0.240379	-0.0189704	0.182331	0.0649151	0.003717	0.112601	0.212679	-0.096545
HPSI0914i-suop_5--DA--d30--8	-0.0327584	-0.306314	0.0788892	-0.166906	0.0249556	0.0497415	0.219165	0.137264	-0.0818566	-0.105811	-0.01338	-0.0775959	0.111133	0.205153	-0.390397	0.00333503	-0.0165135	0.0208977	-0.163356	0.13819	-0.265088	0.0823475	0.0497573	-0.0464097	0.0526248	-0.141906	-0.0351258	0.0173817	0.00319281	-0.283097	-0.203964	0.401292	-0.377758	-0.00784798	-0.113441	-0.0259986	-0.0562367	0.150983	-0.00808236	-0.028336	0.0048721	0.80509	0.0458001	0.558735	-0.0565871	-0.0896217	0.359691	0.14206	-0.193326
HPSI0914i-suop_5--DA--d30--9	-0.227727	-0.184667	0.139191	-0.0672498	-0.176746	0.0101696	0.252686	-0.0261424	-0.100816	-0.165995	-0.0269124	-0.0450857	-0.0462467	-0.0738304	-0.049337	-0.0737601	-0.0583211	-0.0147536	-0.334612	0.138063	-0.373273	0.0383795	0.175338	0.108424	0.134405	-0.0193423	-0.0661292	-0.0317313	0.0651525	-0.391863	-0.398391	0.109129	-0.537828	0.0501154	-0.107148	-0.0189501	0.00832646	-0.0132271	0.0611526	0.00840073	-0.0748132	0.1039	-0.0353555	0.266552	0.0872724	-0.0170741	-0.330277	0.276839	-0.214376
HPSI0914i-suop_5--DA--d30--10	-0.179826	-0.235232	0.132338	-0.100142	-0.198531	0.0290257	0.361637	0.0501976	-0.0774185	-0.117679	-0.0618548	-0.0534361	-0.007772	0.00615614	-0.0662545	-0.0657925	-0.0673603	-0.0065883	-0.271861	0.1028	-0.305823	-0.00406974	0.160259	0.057534	0.0881039	0.00132479	-0.0704734	-0.040906	0.0858421	-0.327047	-0.323562	0.0331568	-0.432247	0.0256962	-0.0681375	0.00153486	0.0295803	0.0585222	0.0474006	0.0461654	-0.0440699	0.0593502	0.00479745	0.392309	-0.0314455	-0.0323747	-0.173245	0.246507	-0.186908
HPSI0914i-suop_5--DA--d30--11	0.180811	-0.252915	0.0728204	-0.117071	-0.124842	0.049171	0.0715626	0.0174685	-0.0906809	-0.0951819	-0.132708	0.0316889	0.0392544	0.112592	-0.21703	-0.0199614	-0.00151858	0.124645	-0.298103	0.0862188	-0.104505	0.0319383	0.100318	-0.0761805	0.17261	-0.171765	0.00990436	-0.00721253	-0.104442	-0.172293	-0.189835	-0.00697926	-0.42429	0.0329236	-0.0508657	0.0449179	0.00542796	0.216779	-0.00863866	-0.0753807	-0.0999169	0.286534	0.0167946	0.405159	-0.0258904	-0.0992967	0.573395	0.18644	-0.150758
HPSI0914i-suop_5--DA--d30--12	0.115831	-0.259462	0.0702297	-0.10577	-0.137425	0.0518122	0.300495	0.0624656	-0.0652932	-0.096811	-0.186372	0.0342793	0.00854793	0.0615534	-0.095456	-0.0674376	-0.0193725	0.106185	-0.24302	0.0508018	-0.112978	-0.0121637	0.106906	-0.050618	0.187168	-0.140055	-0.00300509	-0.0062685	-0.112507	-0.147559	-0.150079	-0.166868	-0.36837	0.0457099	-0.00682129	0.0929629	0.027724	0.0660054	0.00567774	-0.028751	-0.116445	0.00921126	0.0172746	0.281375	-0.0239909	-0.0700106	0.469046	0.201248	-0.101676
HPSI0914i-suop_5--DA--d30--13	0.0770972	-0.155336	0.0866219	-0.0513406	-0.267423	0.0324904	0.0171568	-0.114441	-0.0909891	-0.112064	-0.134736	0.0409243	-0.0399372	-0.00844458	0.00394848	-0.06117	-0.0148479	0.0831598	-0.390618	0.0561172	-0.107633	0.00118552	0.160145	2.06111e-05	0.180661	-0.0626953	0.00210942	-0.0679649	-0.0555976	-0.16704	-0.196201	-0.174681	-0.380813	0.02195	-0.0328139	0.0534038	0.045384	0.216829	0.015538	-0.044091	-0.108821	-0.202536	-0.0112194	0.250632	0.0179033	-0.0772581	0.139109	0.230437	-0.164052
HPSI0914i-suop_5--DA--d30--14	0.0382508	-0.249275	0.132266	-0.102047	-0.224668	0.0302083	0.329672	0.123236	-0.0941049	-0.0697441	-0.0726975	-0.0459195	-0.0218861	-0.00707178	-0.0376727	-0.0109308	-0.0657188	0.0849492	-0.241859	0.0977326	-0.217176	-0.0572837	0.161014	0.0268079	0.103344	0.00514394	-0.0780408	-0.00596677	0.100245	-0.293223	-0.367985	-0.131131	-0.469569	0.0450382	-0.0785014	-0.0140678	0.0688202	0.0249597	0.0173133	0.0428748	-0.0738249	0.0470349	0.00167905	0.494001	-0.128307	-0.0428246	-0.0312666	0.280907	-0.152227
HPSI0914i-suop_5--DA--d30--15	-0.125771	-0.322132	0.0986913	-0.165955	-0.0581278	0.052955	0.428245	0.0598505	-0.0805544	-0.167895	-0.0849684	-0.0500276	0.0478737	0.167954	-0.273063	-0.0799448	-0.033739	0.0162673	-0.223804	0.105736	-0.334625	0.0930519	0.0744951	-0.0116894	0.12198	-0.137786	-0.0337111	-0.0504836	-0.0610251	-0.27679	-0.135432	0.279196	-0.338957	-0.00378932	-0.0612783	0.0402885	-0.0306951	-0.00717615	0.0125211	-0.00477253	-0.0525521	0.537486	0.0355102	0.43848	0.0111933	-0.0683935	0.174181	0.201577	-0.217516
HPSI0914i-suop_5--DA--d30--16	-0.188351	-0.316195	0.0481479	-0.127025	-0.021042	0.0641599	0.531402	0.168965	-0.0724469	-0.149835	-0.0897569	-0.11335	0.0460018	0.124635	-0.139283	-0.0876247	-0.0150695	-0.0486436	-0.159746	0.081432	-0.281555	0.01093	0.0850633	0.0468725	0.108073	-0.0475131	-0.0437451	-0.0259499	-0.0342358	-0.21987	0.00253391	0.201129	-0.231873	-0.0421176	-0.0831897	0.0744469	-0.0385221	-0.0759715	-0.0256496	0.0263248	-0.0081206	0.255606	0.0539591	0.306028	-0.00144002	-0.0946006	0.0997794	0.214114	-0.173717
HPSI0914i-suop_5--DA--d30--17	-0.0672226	-0.205693	0.111285	-0.0565941	-0.315317	0.0372368	0.225334	-0.0816004	-0.102478	-0.155115	-0.150522	-0.0201818	-0.0630238	-0.0537835	0.0761928	-0.114739	-0.0558015	0.0213643	-0.424793	0.0751845	-0.212621	-0.0192616	0.198499	0.0602614	0.188983	0.000627143	-0.0409435	-0.0466507	-0.00295305	-0.272821	-0.265084	-0.193883	-0.474479	0.0432523	-0.0557342	0.0635988	0.0522584	0.0737113	0.0392463	0.0118046	-0.0995364	-0.365258	-0.0141363	0.243127	0.0278169	-0.0683083	-0.133339	0.298618	-0.18364
HPSI0914i-suop_5--DA--d30--18	-0.30285	-0.103677	0.0974339	-0.0124937	-0.105469	-0.00800361	0.165674	-0.118448	-0.0782635	-0.183931	-0.0568945	0.0144967	-0.0717164	-0.139432	-0.0142901	-0.123974	-0.0428893	-0.0449342	-0.340952	0.115678	-0.313996	0.0751771	0.142758	0.122249	0.199744	-0.0771387	-0.0174436	-0.0115023	-0.0777493	-0.310097	-0.291757	0.0877339	-0.529239	0.107749	-0.064558	0.0381912	-0.0257458	-0.140952	0.0798093	-0.0502346	-0.121694	-0.0536061	-0.0650982	-0.113647	0.28683	0.0130829	-0.168279	0.197793	-0.153449
HPSI0914i-suop_5--DA--d30--19	-0.388976	-0.179831	0.160691	-0.0886132	-0.131664	0.00211631	0.139152	-0.0458446	-0.0734893	-0.136332	0.00435701	0.0273835	0.0267188	-0.0142726	-0.234865	-0.0515912	-0.0382396	-0.0433706	-0.374478	0.160036	-0.393681	0.0773066	0.192206	0.0775367	0.103269	-0.0952844	-0.0258115	-0.0917679	0.0434146	-0.39401	-0.431212	0.296287	-0.578583	0.0417007	-0.0754281	-0.0281278	-0.0286801	0.305682	0.0908639	-0.0475827	-0.0598993	0.353503	-0.0222048	0.298069	0.160663	-0.00752171	0.0134289	0.187538	-0.25275
HPSI0914i-suop_5--DA--d30--20	0.022239	-0.186187	0.0917152	-0.066	-0.247587	0.0308548	-0.0168464	-0.0211228	-0.0890086	-0.0586248	-0.0857075	-0.00933642	0.0162735	0.0257795	-0.0874473	-0.023288	-0.0395856	0.0387966	-0.364021	0.0867074	-0.0836792	-0.0263645	0.160634	-0.00788521	0.110842	-0.0196082	-0.0198833	-0.0120126	0.0238979	-0.211458	-0.270097	-0.0833661	-0.46879	0.0479675	-0.0653986	0.0116442	0.0336136	0.289574	0.0188704	-0.0286137	-0.0514148	-0.0817402	0.00690979	0.360807	-0.0312956	-0.0842054	0.260083	0.185897	-0.152293
HPSI0914i-suop_5--DA--d30--21	0.0471934	-0.209551	0.0877179	-0.0523042	-0.279293	0.0295034	0.0669024	-0.00647483	-0.123046	-0.0884314	-0.0974825	-0.0478672	-0.0360971	-0.0230676	-0.00215158	-0.0424433	-0.0542757	0.0485066	-0.395428	0.0921235	-0.0928879	-0.0433463	0.168839	0.037641	0.169604	0.0175305	-0.036252	0.0111888	-0.00290646	-0.225486	-0.23863	-0.157532	-0.527791	0.0804221	-0.0948089	0.0293848	0.0473623	0.0406093	-0.00170031	-0.0231279	-0.0888984	-0.202064	-0.00876421	0.289747	0.0054544	-0.0911821	0.157574	0.255572	-0.156883
HPSI0214i-eiwy_1--DA--d30--0	0.344189	-0.263685	-0.0292676	-0.137139	0.167662	0.0675252	0.070093	0.195244	-0.055421	-0.0375328	-0.113115	0.0590697	0.123447	0.248262	-0.379704	0.0605563	0.10178	0.179958	-0.0499578	0.0489351	0.0273602	0.0401847	-0.0215099	-0.150444	0.157995	-0.299867	0.0751376	-0.00273141	-0.244374	0.0494668	0.142517	0.162241	-0.119503	-0.0526359	-0.0359958	0.0798903	-0.0625261	0.224414	-0.105496	-0.150348	-0.079189	0.767789	0.0629134	0.341938	-0.0386151	-0.138111	1.18093	0.0674187	-0.0804463
HPSI0214i-eiwy_1--DA--d30--1	-0.0155648	-0.169412	0.114974	-0.0441402	-0.148929	0.00478344	0.157209	0.0257938	-0.128821	-0.131855	-0.0376062	0.0266588	-0.0816186	-0.108843	-0.0224577	-0.00557166	0.0027647	0.113059	-0.339015	0.124592	-0.259846	-0.00206858	0.183313	0.102705	0.230914	-0.0786937	-0.020423	-0.06632	-0.0426975	-0.267013	-0.295398	-0.0340467	-0.523757	0.0445206	-0.108633	0.006401	0.0272134	-0.04387	-0.00592564	-0.0767263	-0.164049	0.137125	-0.050107	0.203011	0.12077	-0.0404661	0.0480365	0.31939	-0.205091
HPSI0214i-eiwy_1--DA--d30--2	-0.353153	-0.159405	0.124243	-0.06873	0.0235248	0.00481449	0.316459	0.0256514	-0.0795667	-0.20475	0.0247853	-0.0135964	-0.0211686	-0.0806444	-0.136778	-0.0577451	0.00665041	-0.0321505	-0.233911	0.162232	-0.504575	0.0909216	0.154105	0.142584	0.136993	-0.115689	-0.0427792	-0.0701123	0.0290156	-0.409437	-0.364784	0.355129	-0.449057	-0.0169481	-0.122286	-0.0265285	-0.0571308	0.0248907	0.0555224	-0.0330593	-0.069721	0.473136	-0.0411491	0.17068	0.182705	0.00282791	-0.34087	0.260084	-0.236944
HPSI0214i-eiwy_1--DA--d30--3	-0.283285	-0.0648366	0.112961	0.0261991	-0.163666	-0.029155	0.00227569	-0.1039	-0.135786	-0.163535	0.0368594	0.000255176	-0.120352	-0.214444	0.0430943	-0.0446037	-0.0162744	-0.00812633	-0.426844	0.149136	-0.307606	0.0344496	0.204165	0.203541	0.225785	-0.00197687	-0.0204608	-0.0663088	-0.0280171	-0.318914	-0.309452	0.0955943	-0.596281	0.086557	-0.138534	-0.0134095	-0.00481935	-0.131991	0.0299519	-0.0919062	-0.146915	-0.033913	-0.0890288	-0.0733298	0.314025	-0.00888813	-0.262513	0.285507	-0.226245
HPSI0214i-eiwy_1--DA--d30--4	-0.0415129	-0.0361949	0.0913864	0.0304588	-0.263132	-0.0153071	-0.324953	-0.217588	-0.161321	-0.142834	0.0293585	0.00470571	-0.108601	-0.143925	0.0365658	-0.0050761	0.00724165	0.0466792	-0.519763	0.129592	-0.165362	0.040651	0.199648	0.136348	0.213919	0.00848704	0.00374905	-0.0845969	-0.0260734	-0.242903	-0.253169	0.0407998	-0.532236	0.0422445	-0.15236	-0.0315354	0.0144737	0.109934	-0.00750464	-0.121736	-0.126374	-0.0800066	-0.0749138	0.085042	0.214537	-0.0752599	-0.167837	0.279811	-0.252043
HPSI0214i-eiwy_1--DA--d30--5	-0.284197	0.0573308	0.0185872	0.0955835	0.140752	-0.0500227	0.00275199	-0.0280259	-0.0341787	-0.116344	-0.0124888	0.0661339	-0.0866995	-0.317385	0.0516559	-0.0811176	0.000627688	-0.0520487	-0.152617	0.112874	-0.181665	0.0396038	0.0834267	0.159464	0.2213	-0.126421	0.0185343	0.127593	-0.15253	-0.214121	-0.29455	0.0241331	-0.549604	0.193919	-0.0673467	0.0365647	-0.0738124	-0.339565	0.080691	-0.119276	-0.149397	-0.119355	-0.118986	-0.610937	0.460134	0.0791779	0.0640447	0.0741904	0.026942
HPSI0214i-eiwy_1--DA--d30--6	0.216883	-0.27892	0.0907976	-0.149659	-0.0187207	0.0342564	0.231479	0.135521	-0.095083	-0.0753157	-0.0698327	0.0486571	0.0271749	0.132084	-0.299147	0.0420353	0.011962	0.20056	-0.163272	0.0985878	-0.170937	0.0469861	0.0591334	-0.0696576	0.173677	-0.216823	0.00304345	-0.0387148	-0.119567	-0.158527	-0.170714	0.0940714	-0.372418	0.0282456	-0.0536833	0.0129143	0.00875871	0.0104542	-0.0378217	-0.0867836	-0.141958	0.705907	0.0109119	0.476034	-0.0342018	-0.0619353	0.633063	0.200234	-0.161256
HPSI0214i-eiwy_1--DA--d30--7	-0.457064	0.0303097	0.04005	0.0599602	0.118464	-0.0410443	-0.149176	-0.114758	-0.0461258	-0.149935	0.0478085	0.0258518	-0.0162997	-0.210279	-0.115866	-0.084882	-0.000398077	-0.141804	-0.264649	0.157897	-0.27267	0.112175	0.1019	0.154298	0.154357	-0.121339	0.0194174	0.0804082	-0.0940551	-0.306447	-0.324121	0.34514	-0.582525	0.141527	-0.107591	-0.00579973	-0.120939	-0.0428188	0.0979871	-0.129325	-0.068387	0.146193	-0.0930633	-0.426702	0.4707	0.0401426	0.00223019	0.0440584	-0.0837668
HPSI0214i-eiwy_1--DA--d30--8	-0.62832	0.0821357	0.0749357	0.0929072	-0.00529617	-0.0556171	0.0912972	-0.176158	-0.0258019	-0.174359	0.032031	0.0230159	-0.108149	-0.316874	0.121417	-0.151715	-0.0413643	-0.18427	-0.258174	0.111063	-0.357276	0.0779277	0.140759	0.237897	0.144835	-0.00312588	-0.0162218	0.00353454	-0.0293184	-0.316548	-0.316877	0.163115	-0.469061	0.131426	-0.0546919	0.0154928	-0.0641343	-0.232266	0.135465	-0.0403807	-0.0848439	-0.298235	-0.11191	-0.55094	0.476165	0.101381	-0.575209	0.101707	-0.0847623
HPSI0214i-eiwy_1--DA--d30--9	0.269546	-0.172855	0.047116	-0.0480044	-0.0303802	0.0169789	-0.0986209	0.0460836	-0.129312	-0.0873437	-0.0812873	0.0936766	-0.0257436	-0.025379	-0.168631	0.0471717	0.0627545	0.208355	-0.311939	0.111835	-0.0567299	0.0159039	0.116034	-0.00837255	0.288447	-0.224986	0.0518105	-0.00791637	-0.209151	-0.113652	-0.162115	-0.0455359	-0.513835	0.0650743	-0.0967558	0.0415689	-0.0074399	0.0639255	-0.0582328	-0.18766	-0.199912	0.359475	-0.0383903	0.150927	0.144822	-0.0908861	0.782676	0.229989	-0.141025
HPSI0214i-eiwy_1--DA--d30--10	-0.000883367	-0.185095	0.0832097	-0.0714933	-0.00853959	0.0247115	0.300396	0.0817714	-0.0722229	-0.138964	-0.0913308	0.0528512	-0.028317	-0.0498313	-0.0793297	-0.0327699	0.0280188	0.104842	-0.190968	0.0957061	-0.27502	0.0197605	0.125482	0.0426026	0.202285	-0.170939	-0.00596323	-0.0406158	-0.0824367	-0.227234	-0.240566	0.0046655	-0.376434	0.00541364	-0.0590524	0.041922	-0.00664629	0.01232	0.00779517	-0.0597844	-0.135419	0.257077	-0.0252325	0.170218	0.0818766	-0.0281594	0.16418	0.250621	-0.140747
HPSI0214i-eiwy_1--DA--d30--11	0.299434	-0.175194	0.113124	-0.0896743	-0.135435	0.0187148	0.042566	-0.0358525	-0.0951129	-0.104615	-0.123866	0.117805	-0.0428277	-0.0149181	-0.134885	0.00497377	0.00337619	0.23379	-0.282555	0.0918239	-0.156102	0.044402	0.115174	-0.060302	0.228261	-0.223578	0.00819453	-0.0217327	-0.108937	-0.205232	-0.365843	-0.1498	-0.494357	0.0699614	-0.034403	0.0117785	0.0455269	0.104607	0.0182458	-0.0939868	-0.193264	0.298924	-0.0427042	0.343267	0.00318309	-0.0321332	0.384779	0.243049	-0.134329
HPSI0214i-eiwy_1--DA--d30--12	-0.300394	-0.0294782	0.06518	0.00237648	0.186956	-0.0442793	0.0054709	0.00623393	-0.0448229	-0.122739	0.0805735	-0.0180165	-0.00350478	-0.160997	-0.213988	-0.0412437	-0.0464939	-0.0760901	-0.100073	0.179796	-0.316208	0.127682	0.0301245	0.100594	0.0994297	-0.14247	-0.0329461	0.172093	-0.0282197	-0.374794	-0.464266	0.388924	-0.626561	0.190795	-0.123837	-0.0706237	-0.1031	-0.283765	0.103682	-0.0762328	-0.0641664	0.529905	-0.0926058	-0.210346	0.330932	0.0791269	-0.0574771	0.0384216	-0.0387069
HPSI0214i-eiwy_1--DA--d30--13	-0.323944	-0.0771687	0.0541021	0.00437626	0.179279	-0.012767	0.150852	0.0637625	-0.0724656	-0.1884	0.0424229	-0.0230448	-0.0231494	-0.182927	-0.103385	-0.0491382	0.0309076	-0.0647665	-0.165	0.176048	-0.404322	0.0793228	0.112612	0.169458	0.170031	-0.140915	-0.0214424	0.0646484	-0.0374782	-0.371038	-0.347731	0.352185	-0.523007	0.0516756	-0.160318	-0.0194039	-0.107758	-0.13165	0.0463108	-0.0871881	-0.0733021	0.403719	-0.0736179	-0.167504	0.316661	0.0121766	-0.171988	0.190621	-0.128088
HPSI0214i-eiwy_1--DA--d30--14	-0.542154	0.0688787	0.0990272	0.0453334	-0.041994	-0.0345901	-0.040416	-0.26083	-0.0192643	-0.19342	0.0268214	0.0519258	-0.0562789	-0.211405	0.0145608	-0.133573	-0.015722	-0.154127	-0.304557	0.115471	-0.403228	0.128865	0.150112	0.164689	0.0941374	-0.0606941	-0.00669199	-0.0596815	0.0224209	-0.351415	-0.385844	0.269987	-0.398886	0.0402581	-0.04864	-0.0182278	-0.0675355	0.154014	0.146406	-0.0399013	-0.0416836	-0.0802571	-0.0869817	-0.263497	0.354479	0.0684457	-0.618774	0.103317	-0.154224
HPSI0214i-eiwy_1--DA--d30--15	-0.4654	0.195031	0.0486566	0.123517	0.0242579	-0.0829062	-0.22937	-0.34916	0.0104819	-0.137781	0.0138822	0.0849591	-0.104852	-0.319801	0.0565481	-0.167701	-0.0816416	-0.160181	-0.220545	0.0890959	-0.199111	0.158324	0.0373745	0.132246	0.127306	-0.0793808	0.0131297	0.125439	-0.110765	-0.255277	-0.389806	0.115105	-0.523722	0.263105	0.00435697	-0.00232539	-0.0719776	-0.315115	0.194053	-0.0744284	-0.104778	-0.296487	-0.148321	-0.742381	0.537477	0.15673	-0.39033	-0.072283	0.0413037
HPSI0214i-eiwy_1--DA--d30--16	0.0789468	-0.0596119	0.160536	-0.0231209	-0.36538	-0.0118633	-0.187996	-0.172324	-0.122958	-0.078914	0.00661977	0.0405353	-0.0962302	-0.111346	0.0407652	0.026905	-0.0392178	0.122739	-0.433509	0.105011	-0.185661	9.17049e-05	0.211889	0.0595264	0.119831	0.0272452	-0.0406513	-0.104566	0.120531	-0.285508	-0.467662	-0.13699	-0.497415	0.032143	-0.0891148	-0.0815807	0.0923504	0.267588	0.0385939	-0.0298088	-0.111294	-0.0779242	-0.0596089	0.416867	-0.0291688	-0.0274741	-0.324145	0.286919	-0.225925
HPSI1113i-podx_1--DA--d30--0	-0.510079	0.116248	0.0910355	0.0730229	-0.0479819	-0.0788665	-0.218708	-0.309882	-0.0141979	-0.11224	0.0527484	0.0571878	-0.06823	-0.234897	-0.0650692	-0.132704	-0.107981	-0.15924	-0.284759	0.119485	-0.22597	0.156212	0.0639173	0.118548	0.09165	-0.0491225	-0.00346504	0.0881711	-0.0554116	-0.305273	-0.433135	0.220582	-0.607202	0.263326	-0.0160725	-0.0362212	-0.0593271	-0.212134	0.186783	-0.0683493	-0.0852408	-0.0929618	-0.123862	-0.489423	0.477615	0.134753	-0.271591	-0.0564231	-0.0329015
HPSI1113i-podx_1--DA--d30--1	0.278352	-0.208678	0.00575334	-0.107151	0.076475	0.0589688	0.00651583	0.139862	-0.0375336	-0.0289367	-0.127608	0.0894765	0.109939	0.15606	-0.284706	0.045538	0.0854852	0.155626	-0.114838	0.0528001	0.00211023	0.00500532	0.0483748	-0.130305	0.134762	-0.26078	0.0605273	-0.00692083	-0.150874	-0.0227822	-0.0495628	0.0306033	-0.205682	-0.046797	-0.0223464	0.0607633	-0.0357339	0.431636	-0.0507984	-0.121379	-0.0671167	0.475413	0.0445325	0.339717	-0.0624063	-0.112124	0.963698	0.0867326	-0.072734
HPSI1113i-podx_1--DA--d30--2	-0.269172	-0.0826117	0.107393	0.0042909	-0.119168	-0.00283569	0.217617	-0.0273849	-0.0699703	-0.156738	-0.044731	0.0102456	-0.0792688	-0.204025	0.0969245	-0.0829249	-0.0164894	-0.0265901	-0.293198	0.111592	-0.335924	-0.00479371	0.19791	0.155192	0.164878	-0.0243464	-0.040596	-0.0332269	0.0387419	-0.332263	-0.378439	-0.0313763	-0.47639	0.037583	-0.0835926	0.0122331	0.00236041	0.0174911	0.0685342	-0.0119705	-0.0950548	-0.191959	-0.061299	-0.015214	0.170052	0.0100102	-0.377705	0.264922	-0.149155
HPSI1113i-podx_1--DA--d30--3	-0.412788	0.0847147	0.106135	0.091603	-0.172056	-0.0552508	-0.0827431	-0.243155	-0.0712423	-0.155923	0.0331872	0.0286352	-0.14718	-0.320421	0.17591	-0.105805	-0.0505726	-0.093122	-0.371936	0.111915	-0.29425	0.0515358	0.182725	0.216027	0.160231	0.0422379	-0.0268078	-0.0261794	0.0225612	-0.320346	-0.398181	0.00824869	-0.529434	0.126339	-0.0772339	-0.0219575	-0.00236397	-0.13461	0.113688	-0.042415	-0.112488	-0.393848	-0.12087	-0.337411	0.365252	0.0702446	-0.646845	0.181985	-0.131259
HPSI1113i-podx_1--DA--d30--4	-0.0992402	-0.161088	0.138278	-0.0546809	-0.233522	0.0112253	0.0261646	-0.0339618	-0.113126	-0.115023	-0.0167151	-0.0213634	-0.027209	-0.0698593	-0.0600303	-0.0161079	-0.0380574	0.0279485	-0.394162	0.141456	-0.270577	0.000634845	0.207751	0.0780384	0.1225	-0.00921504	-0.0507764	-0.0368061	0.0987308	-0.360403	-0.445705	0.0341392	-0.576711	0.0356642	-0.122092	-0.0442601	0.0265111	0.234701	0.0425756	-0.0224834	-0.0662887	0.0581077	-0.0310857	0.375339	0.0233893	-0.0503943	-0.150335	0.2756	-0.219736
HPSI1113i-podx_1--DA--d30--5	0.369644	-0.218025	-0.0774663	-0.112582	0.20877	0.0809202	-0.0579306	0.170255	-0.0165634	-0.0129592	-0.15808	0.0923811	0.16782	0.266864	-0.367638	0.0489859	0.137774	0.150782	-0.0292722	0.0135167	0.13465	0.0244411	-0.0330486	-0.192891	0.137756	-0.328628	0.112569	0.00953832	-0.277392	0.139729	0.226673	0.111195	-0.0116016	-0.0879262	-0.00111782	0.116871	-0.0854059	0.458114	-0.104873	-0.16874	-0.0410567	0.597142	0.0818421	0.239127	-0.0434622	-0.161065	1.37608	-0.0112352	-0.0248823
HPSI1113i-podx_1--DA--d30--6	0.126739	-0.13829	0.0523511	-0.0581109	-0.0742472	0.032311	-0.0196609	-0.0384949	-0.0667396	-0.10114	-0.108167	0.0732333	0.00783724	0.0195886	-0.11415	-0.0195467	0.0382094	0.107252	-0.261921	0.0678276	-0.110765	0.0325187	0.106545	-0.0319813	0.171284	-0.170123	0.0298316	-0.0382958	-0.103733	-0.133877	-0.170405	-0.0264947	-0.318145	-0.00489502	-0.0392639	0.0428281	-0.00621298	0.267309	-0.000373028	-0.0909703	-0.100819	0.151689	-0.00851565	0.205226	0.0426812	-0.0712759	0.372653	0.168659	-0.126794
HPSI1113i-podx_1--DA--d30--7	-0.183669	0.0312931	-0.00278001	0.0737972	0.147948	-0.050539	-0.167719	-0.012833	-0.0187251	-0.0384156	-0.0153098	0.0233541	-0.0111963	-0.224044	-0.100768	-0.0688517	-0.0653208	-0.0797977	-0.116592	0.120179	-0.0155192	0.0496609	0.00770074	0.055333	0.148354	-0.12274	0.0101876	0.28155	-0.146796	-0.200049	-0.350438	0.0484563	-0.675811	0.312172	-0.0605136	0.0106839	-0.0842808	-0.359775	0.10412	-0.111741	-0.0978481	-0.0324532	-0.100427	-0.551268	0.403776	0.0760673	0.438519	-0.0742693	0.121195
HPSI1113i-podx_1--DA--d30--8	-0.0211135	-0.148657	0.100268	-0.0845581	-0.0803792	0.0359762	0.166896	-0.0567627	-0.0571923	-0.165321	-0.0851049	0.0596417	-0.00462663	0.00784128	-0.0913417	-0.0472986	0.0364705	0.0753586	-0.247158	0.0841549	-0.320971	0.0649813	0.139139	0.0124044	0.13441	-0.159996	-0.00516629	-0.108666	-0.00811474	-0.255803	-0.275316	0.0865548	-0.262951	-0.0792641	-0.045879	0.0137314	-0.00644355	0.324794	0.0336979	-0.0330634	-0.0746738	0.253288	-0.00952373	0.328672	0.00210087	-0.0442693	-0.113458	0.238823	-0.198625
HPSI1113i-podx_1--DA--d30--9	-0.189584	-0.0510511	0.0817816	0.0174613	-0.1971	0.00755186	0.075934	-0.149702	-0.083295	-0.176006	-0.0565387	-0.00703616	-0.096731	-0.160337	0.155686	-0.0989977	-0.00554355	-0.0304248	-0.353872	0.0772923	-0.26932	0.0156209	0.183037	0.140539	0.161438	0.0147372	-0.0262085	-0.0740063	0.0199879	-0.260244	-0.238453	-0.0523885	-0.339793	-0.00947953	-0.0801831	0.0253025	0.0114002	0.0653602	0.0428379	-0.0114261	-0.0762471	-0.334647	-0.0507392	-0.00424476	0.143075	-0.0300145	-0.503775	0.26478	-0.175984
HPSI1113i-podx_1--DA--d30--10	0.0362803	-0.129747	0.091907	-0.0358882	-0.168019	0.0119009	0.0316604	-0.0581138	-0.106994	-0.12304	-0.0636398	0.0452501	-0.0637547	-0.0699567	-0.0166293	-0.0204024	0.0104898	0.102698	-0.342424	0.0919546	-0.185902	0.0149774	0.159003	0.056565	0.203828	-0.0865189	5.03829e-05	-0.071749	-0.0586191	-0.203748	-0.234149	-0.0603566	-0.421404	0.0229847	-0.0755558	0.0192182	0.0247057	0.0883665	0.000634721	-0.0769834	-0.137519	0.0371445	-0.0387467	0.183818	0.094369	-0.0522424	0.0747546	0.260373	-0.181749
HPSI1113i-podx_1--DA--d30--11	0.216743	-0.158533	-0.00530667	-0.0473614	-0.0105522	0.0545003	-0.110251	0.0188342	-0.078684	-0.0990797	-0.124703	0.0334877	0.0452753	0.0521427	-0.123802	-0.00497278	0.078881	0.0931227	-0.25671	0.0687139	-0.027015	0.00664829	0.0956339	-0.0435158	0.183437	-0.177902	0.0469145	0.0096918	-0.134782	-0.0847804	-0.0613518	-0.00677095	-0.285328	-0.0409906	-0.0820446	0.065354	-0.0393127	0.345511	-0.0490437	-0.119053	-0.0658506	0.137868	0.0134893	0.185591	0.0255428	-0.136143	0.575061	0.164734	-0.108534
HPSI1113i-podx_1--DA--d30--12	-0.033687	-0.0823208	0.0898929	-0.00796799	-0.222586	0.0143869	-0.0167191	-0.153271	-0.0919117	-0.153044	-0.0865619	0.0286715	-0.0750051	-0.113381	0.0775359	-0.0726173	-0.0047326	0.0382457	-0.386633	0.0813431	-0.205659	0.0194021	0.178773	0.0736779	0.180279	-0.0427241	-0.0115479	-0.0579755	-0.0109818	-0.244197	-0.285516	-0.105122	-0.409978	0.0135222	-0.069996	0.0229296	0.0244385	0.167144	0.0382436	-0.0406152	-0.101115	-0.235452	-0.0456835	0.114866	0.0950695	-0.0473965	-0.220342	0.25704	-0.171634
HPSI1113i-podx_1--DA--d30--13	-0.259289	-0.190254	0.121964	-0.0857874	-0.0337713	0.00903164	0.19037	-0.0183058	-0.0959482	-0.183505	-0.00018316	0.000254465	-0.00281389	-0.0170186	-0.21397	-0.0517376	-0.00836573	-0.00227549	-0.309165	0.160365	-0.407975	0.104288	0.14167	0.0870808	0.158441	-0.138829	-0.022744	-0.056887	-0.0289694	-0.367959	-0.331009	0.331281	-0.51804	0.0272422	-0.110656	-0.0140721	-0.0497408	0.0624677	0.0469152	-0.0669189	-0.0883909	0.497525	-0.0323299	0.224666	0.184839	-0.0236866	-0.0309272	0.227827	-0.24069
HPSI1113i-podx_1--DA--d30--14	0.116179	-0.148898	0.0520183	-0.0841634	0.0324106	0.037368	-0.0875046	-0.0382168	-0.0758214	-0.138336	-0.0616315	0.0865864	0.0457768	0.0739126	-0.252009	0.0125424	0.0887075	0.119398	-0.254675	0.104189	-0.203813	0.0959055	0.0959968	-0.0387585	0.170037	-0.256443	0.0487898	-0.075595	-0.119786	-0.171924	-0.173587	0.218672	-0.294554	-0.0699365	-0.0760215	0.0144736	-0.0547518	0.41373	-0.0161093	-0.137875	-0.0878139	0.565691	-0.00381656	0.297294	0.0679728	-0.0910222	0.42262	0.173899	-0.191736
HPSI1113i-podx_1--DA--d30--15	-0.0764682	-0.204349	0.133971	-0.0885069	-0.115479	0.0162647	0.188763	0.0955171	-0.0860382	-0.0869678	-0.0285662	0.0169505	0.00812372	-0.0300778	-0.148943	0.0104297	-0.0160282	0.0708494	-0.269413	0.136064	-0.281995	-0.00751124	0.177337	0.0437189	0.122378	-0.0890143	-0.0388279	-0.037751	0.0580781	-0.322838	-0.417467	0.060958	-0.526833	0.0271584	-0.0917399	-0.028701	0.0145058	0.216793	0.0322192	-0.0336941	-0.0835349	0.298531	-0.015632	0.400727	0.00327667	-0.0324018	0.127961	0.246461	-0.186074
HPSI1113i-podx_1--DA--d30--16	-0.241793	-0.11466	0.101883	-0.0351767	-0.0166792	0.014688	0.307817	-0.0112395	-0.0284836	-0.175659	-0.111648	0.0820799	-0.0287892	-0.143525	-0.00945202	-0.105698	0.0138488	0.00256074	-0.23049	0.0999924	-0.370744	0.035133	0.170238	0.0835776	0.179084	-0.165342	-0.00992869	-0.0396428	-0.0353631	-0.31632	-0.380974	0.00642303	-0.425674	0.0127079	-0.0289829	0.0506307	-0.0264793	0.16288	0.0912233	-0.0322098	-0.106945	-0.00855439	-0.0457841	-0.0048528	0.167586	0.0188963	-0.120953	0.220655	-0.124521
HPSI1113i-podx_1--DA--d30--17	0.147573	-0.252302	0.0266681	-0.105869	-0.0134208	0.0633967	0.245036	0.120585	-0.0673264	-0.10301	-0.140136	0.00374782	0.044502	0.108056	-0.145889	-0.0269896	0.0391624	0.0962944	-0.167715	0.0572473	-0.117711	-0.000559289	0.0766251	-0.0452975	0.161199	-0.160758	0.0105755	-0.0141802	-0.112306	-0.110575	-0.0367315	9.48085e-05	-0.231945	-0.0392964	-0.0508251	0.0786143	-0.0163934	0.143226	-0.0438034	-0.0520698	-0.0702668	0.247839	0.0363722	0.308368	-0.0434156	-0.10846	0.489975	0.191213	-0.117234
HPSI1113i-podx_1--DA--d30--18	0.0905996	-0.159116	0.0905091	-0.0754624	-0.146204	0.0387123	0.0979336	-0.0181872	-0.0585767	-0.103066	-0.114952	0.0509334	0.0046202	0.00615872	-0.0610781	-0.0291923	0.0111879	0.0945891	-0.259781	0.0695783	-0.182376	0.00360275	0.144359	-0.0225113	0.125895	-0.117784	-0.00949476	-0.0508496	0.00658447	-0.212113	-0.293985	-0.0872773	-0.327161	-0.028294	-0.0372785	0.0197021	0.0246072	0.342078	0.0268064	-0.0245953	-0.0721637	0.0503281	-0.00141409	0.355415	-0.0625007	-0.0586907	0.0951804	0.216163	-0.142713
HPSI1113i-podx_1--DA--d30--19	-0.452489	-0.0204497	0.120294	0.012726	-0.0251533	-0.0415353	-0.00448472	-0.12161	-0.0764971	-0.163926	0.0768539	0.0278861	-0.0580233	-0.19012	-0.0947228	-0.0579551	-0.0204021	-0.0770703	-0.321211	0.166631	-0.399208	0.106046	0.158631	0.176151	0.142506	-0.0727544	-0.0172468	-0.0403465	0.00180365	-0.378693	-0.414089	0.323408	-0.573031	0.0900905	-0.109477	-0.0478417	-0.0583799	-0.0124163	0.0953844	-0.0839279	-0.0937593	0.246007	-0.0902834	-0.120486	0.356881	0.048684	-0.307047	0.16498	-0.194684
HPSI1113i-podx_1--DA--d30--20	-0.407844	-0.0431727	0.0736866	0.0211262	0.0683266	-0.0299086	0.138181	0.0143888	-0.0398858	-0.123766	0.0186582	0.00574937	-0.0293961	-0.203584	-0.0586113	-0.07603	-0.0303885	-0.0978555	-0.186362	0.141381	-0.307894	0.0471546	0.118182	0.149386	0.132953	-0.077579	-0.0237921	0.0718329	-0.0211315	-0.327726	-0.375469	0.191972	-0.556128	0.133311	-0.0872915	-0.0053148	-0.0675447	-0.140432	0.0944575	-0.0554606	-0.0755888	0.0890202	-0.0754276	-0.250302	0.324914	0.0564801	-0.0996998	0.109156	-0.0706737
HPSI1113i-podx_1--DA--d30--21	-0.071587	-0.115008	0.072708	-0.0186913	-0.108379	0.00976786	-0.087996	-0.112355	-0.122251	-0.174703	-0.0307302	-0.00163387	-0.0453262	-0.080432	-0.0685648	-0.0472883	0.0133579	0.0225094	-0.396486	0.134347	-0.239072	0.0678843	0.152151	0.0888618	0.207572	-0.0956729	0.000831923	-0.0196727	-0.0677527	-0.279615	-0.258168	0.134161	-0.513303	0.0363847	-0.132426	0.00539951	-0.0325567	0.0834583	0.0126845	-0.1019	-0.103233	0.128049	-0.0500305	0.0862726	0.197338	-0.0687021	-0.00921924	0.242539	-0.203852
HPSI1113i-podx_1--DA--d30--22	-0.232534	-0.150187	0.109082	-0.0112082	-0.19022	-0.00408396	0.124766	-0.0437176	-0.127225	-0.155923	-0.0335587	-0.0338281	-0.0822663	-0.153799	0.0162221	-0.0760655	-0.0489437	-0.0191233	-0.417582	0.141122	-0.271746	0.0086528	0.195433	0.152014	0.215275	-0.00272021	-0.0378997	-0.0039979	-0.0232649	-0.334215	-0.323724	0.0163154	-0.642406	0.112791	-0.124601	0.016508	0.00290763	-0.130944	0.03843	-0.0528771	-0.124366	-0.117672	-0.0600213	0.0251089	0.228251	-0.0307787	-0.11168	0.27855	-0.191229
HPSI1113i-podx_1--DA--d30--23	0.244687	-0.184402	0.0827851	-0.056617	-0.140035	0.0287647	0.0580343	0.0588941	-0.096874	-0.0745727	-0.140569	0.0883089	-0.0296871	-0.0592487	-0.0513796	0.00942313	0.0215546	0.188147	-0.30168	0.0868658	-0.0862001	-0.0431198	0.162365	-0.0180234	0.236794	-0.161498	0.0109026	-0.00280408	-0.0914062	-0.172364	-0.306357	-0.249508	-0.509546	0.0552801	-0.0565683	0.0441944	0.0420073	0.18013	-0.00860835	-0.0945826	-0.168152	0.0219106	-0.0275956	0.259652	0.00754039	-0.0679405	0.507739	0.261191	-0.110711
HPSI1113i-podx_1--DA--d30--24	0.080604	-0.214338	0.0762765	-0.073022	-0.0832084	0.0240127	0.225478	0.0797283	-0.0916273	-0.10341	-0.102408	0.00141998	-0.0248409	-0.0257959	-0.088613	-0.0353401	-0.0269625	0.0970491	-0.228583	0.0977134	-0.163343	0.000414873	0.10435	0.0125685	0.193267	-0.114823	-0.0236568	0.0454222	-0.0781424	-0.221429	-0.252674	-0.0728014	-0.490064	0.0918622	-0.071429	0.0366075	0.0128296	-0.117164	0.00624369	-0.045504	-0.127869	0.143426	-0.0216465	0.197276	0.051203	-0.0424878	0.293425	0.220793	-0.102385
HPSI1113i-podx_1--DA--d30--25	0.0407556	-0.196734	0.115746	-0.117613	-0.0126443	0.0271292	-0.0218361	-0.00600961	-0.0997429	-0.146289	-0.0107192	0.0579386	0.0458954	0.0661514	-0.319923	0.0321427	0.0482109	0.11895	-0.29553	0.15909	-0.326633	0.106255	0.132783	-0.0144782	0.14671	-0.233591	0.00652636	-0.0728234	-0.0264454	-0.317867	-0.373119	0.312141	-0.46804	-0.039818	-0.115141	-0.045665	-0.0417348	0.399454	0.011808	-0.112782	-0.0867193	0.762736	-0.0141319	0.485105	0.038309	-0.0697464	0.265112	0.227444	-0.250481
HPSI1113i-podx_1--DA--d30--26	0.176144	-0.195311	0.0864398	-0.0852167	-0.0401012	0.0170548	-0.00174152	0.0987175	-0.0824556	-0.0397349	-0.0768423	0.0911108	0.0319601	0.012446	-0.243194	0.0465896	0.0149248	0.168076	-0.241488	0.116404	-0.0947368	0.00369281	0.115939	-0.0519508	0.183758	-0.209175	0.0192611	0.0206979	-0.0957061	-0.185159	-0.329108	-0.024889	-0.546132	0.084158	-0.0599088	0.00567096	0.0035879	0.213499	0.00189074	-0.121722	-0.141386	0.412879	-0.0185087	0.307584	0.0388506	-0.0498674	0.745206	0.16511	-0.108355
HPSI1113i-podx_1--DA--d30--27	-0.464564	0.0632583	0.119169	0.0598539	-0.154595	-0.0443595	-0.0842938	-0.272992	-0.0517541	-0.168536	0.0121356	0.0789989	-0.103714	-0.255734	0.077024	-0.114177	-0.0279817	-0.0928812	-0.397191	0.111459	-0.335549	0.0866172	0.191769	0.178065	0.153942	-0.0303667	-0.00112117	-0.0847827	-0.00402897	-0.320195	-0.393483	0.0974775	-0.494398	0.0842626	-0.0447884	-0.00743056	-0.0210801	0.094304	0.129444	-0.0634676	-0.105897	-0.252236	-0.102868	-0.263282	0.369479	0.0629709	-0.494432	0.156616	-0.168434
HPSI0114i-eipl_1--DA--d30--0	0.331957	-0.0397854	-0.0350308	-0.064236	0.177993	0.0697039	-0.697603	-0.180175	-0.0156145	-0.105615	-0.126062	0.258436	0.192437	0.192891	-0.446644	0.0646098	0.246338	0.160845	-0.305043	0.0739449	-0.00105701	0.149586	0.0831396	-0.202627	0.159861	-0.490538	0.188305	-0.120261	-0.247262	0.00688037	-0.0744895	0.316908	-0.115063	-0.212693	-0.0272123	0.0494589	-0.140871	1.34029	-0.0311317	-0.295166	-0.0337416	0.724371	0.0318282	0.280409	0.0709945	-0.181376	1.18033	0.00687158	-0.167565
HPSI0114i-eipl_1--DA--d30--1	-0.440601	0.0401848	0.083468	0.0476962	-0.0284166	-0.0511899	-0.177134	-0.268304	-0.0444529	-0.160103	0.00416869	0.0714425	-0.0536782	-0.202161	-0.100196	-0.130825	-0.0553156	-0.115443	-0.358256	0.136723	-0.262469	0.151659	0.103508	0.115851	0.170894	-0.122263	0.0192366	0.0510555	-0.119153	-0.31308	-0.384363	0.234455	-0.637154	0.204408	-0.0457651	0.00341603	-0.076852	-0.0844171	0.146724	-0.113889	-0.113607	-0.00279966	-0.108874	-0.407458	0.480781	0.0734222	-0.063877	0.0317032	-0.0938266
HPSI0114i-eipl_1--DA--d30--2	-0.205317	0.00133294	0.109484	-0.000268466	-0.207319	0.00905403	-0.197073	-0.276839	-0.0568058	-0.17081	-0.0361199	0.0809979	-0.0319817	-0.0973306	0.0157452	-0.0693811	0.0350506	-0.0222243	-0.427254	0.0897551	-0.298406	0.0761695	0.210445	0.0764967	0.106872	-0.0706566	0.0123312	-0.155879	0.0554464	-0.283308	-0.35008	0.0938916	-0.312384	-0.0824797	-0.0547281	-0.0151926	-0.00981425	0.598787	0.0803098	-0.0542119	-0.0395246	-0.12439	-0.0418901	0.15967	0.115904	-0.0379266	-0.417044	0.206821	-0.236681
HPSI0114i-eipl_1--DA--d30--3	-0.234182	0.0355191	0.0570954	0.0456189	-0.0525599	-0.00934124	-0.142446	-0.143757	-0.00100798	-0.0956018	-0.0773592	0.0944991	-0.00488654	-0.186625	0.0222927	-0.0897264	0.00202284	-0.0663149	-0.270649	0.0799566	-0.157382	0.0238703	0.150926	0.0563172	0.110267	-0.102335	0.0190461	0.0331841	-0.0116732	-0.23356	-0.390879	-0.0462943	-0.438645	0.0702665	-0.0164864	0.0234869	-0.0369028	0.358096	0.118006	-0.0609398	-0.049527	-0.308466	-0.0599624	-0.202032	0.214773	0.0224762	-0.0154358	0.0650134	-0.0374319
HPSI0114i-eipl_1--DA--d30--4	-0.0695903	-0.145639	0.135363	-0.0745298	-0.0993119	0.0117345	0.184551	0.00944379	-0.0678413	-0.117869	-0.0505487	0.105323	-0.0257166	-0.0556818	-0.102055	-0.00152048	0.0306868	0.116264	-0.267599	0.104532	-0.317871	0.0248317	0.181668	0.0456116	0.163268	-0.15565	-0.00179098	-0.135119	-0.00724726	-0.261688	-0.352628	0.0289296	-0.388506	-0.0295434	-0.0421308	-0.00117566	0.0175549	0.29154	0.0350745	-0.0638587	-0.130054	0.282544	-0.0298631	0.306773	0.0554094	-0.0124721	0.0646141	0.257743	-0.20573
HPSI0114i-eipl_1--DA--d30--5	0.431006	-0.111145	-0.114471	-0.121231	0.488862	0.102707	-0.611392	0.0332157	0.0255872	-0.0804284	-0.114203	0.225147	0.323052	0.354281	-0.6782	0.115018	0.313195	0.157743	-0.0512374	0.0786085	0.0251122	0.176173	-0.032527	-0.290178	0.0964671	-0.621503	0.210453	-0.0379384	-0.298406	0.0763356	0.0782877	0.589623	0.0645526	-0.285484	-0.0468914	0.0545382	-0.230589	1.40716	-0.0843925	-0.318459	0.0453497	1.30988	0.0885795	0.359963	-0.00624015	-0.220527	1.62877	-0.103013	-0.101296
HPSI0114i-eipl_1--DA--d30--6	-0.181281	0.0419817	0.0891952	0.0433917	-0.240202	-0.028753	-0.466585	-0.395049	-0.129102	-0.171144	0.0297923	0.0993551	-0.101142	-0.117475	-0.0301793	-0.04202	0.0354939	0.0183151	-0.572056	0.107457	-0.184115	0.131297	0.181923	0.119274	0.224689	-0.0723864	0.0628515	-0.180778	-0.125714	-0.179862	-0.158488	0.17413	-0.428075	0.0207609	-0.0852924	-0.00421106	-0.0191273	0.268422	0.0262493	-0.178578	-0.143782	-0.0184191	-0.0839447	-0.0812153	0.362674	-0.0500312	-0.0903547	0.189524	-0.282649
HPSI0114i-eipl_1--DA--d30--7	0.229779	0.0253542	0.0227667	-0.0518865	0.136181	0.0287219	-0.766572	-0.243515	-0.0491043	-0.120184	0.0287034	0.193798	0.135111	0.131143	-0.437275	0.105529	0.199502	0.137602	-0.302175	0.125629	-0.146626	0.199241	0.082266	-0.122227	0.0894159	-0.387637	0.129181	-0.133449	-0.0986602	-0.132907	-0.248172	0.507684	-0.179697	-0.193388	-0.095409	-0.0737083	-0.125165	1.14711	-0.00829613	-0.254586	-0.0140706	0.961631	-0.00973274	0.380297	0.0737546	-0.125818	0.558317	0.0451062	-0.235893
HPSI0114i-eipl_1--DA--d30--8	-0.178501	-0.126152	0.0650369	-0.0512056	0.0237026	0.0231046	-0.078083	-0.13682	-0.0720925	-0.20248	-0.0754444	0.0928413	0.0320554	-0.00777669	-0.236255	-0.0758481	0.0638555	0.00542634	-0.377412	0.134512	-0.298994	0.13618	0.138002	0.0304633	0.216377	-0.260495	0.0563476	-0.0647059	-0.163539	-0.264685	-0.233167	0.301698	-0.461722	-0.007509	-0.0751241	0.0481578	-0.0945878	0.375123	0.045823	-0.156368	-0.0998467	0.377905	-0.031711	0.0367521	0.277457	-0.0636311	0.330816	0.16047	-0.21141
HPSI0114i-eipl_1--DA--d30--9	0.11624	0.0328928	0.0121699	0.0346235	-0.124997	0.0323158	-0.381548	-0.257115	-0.0459635	-0.132998	-0.133852	0.154193	-0.0175967	-0.073969	0.0576358	-0.0433691	0.120872	0.0746538	-0.385337	0.0268484	-0.0480511	0.0347506	0.166415	-0.00447419	0.19042	-0.170733	0.0903511	-0.127448	-0.118565	-0.0524995	-0.108218	-0.122259	-0.159764	-0.11276	-0.0196508	0.0697739	-0.020038	0.697482	0.00715641	-0.140729	-0.0815022	-0.286582	-0.0274851	-0.0113656	0.114239	-0.101106	0.164862	0.161242	-0.141818
HPSI0114i-eipl_1--DA--d30--10	-0.0512902	-0.169208	0.0471518	-0.118131	0.154305	0.0565258	0.0273003	-0.0663315	-0.0283263	-0.197868	-0.111459	0.169905	0.104287	0.140521	-0.368962	-0.0372303	0.148481	0.0871864	-0.239517	0.0957055	-0.322497	0.164071	0.0958798	-0.0643895	0.188763	-0.402859	0.099042	-0.166222	-0.212214	-0.161591	-0.0948404	0.396226	-0.174183	-0.154745	-0.0184363	0.0732213	-0.115378	0.672972	0.00955811	-0.175194	-0.084212	0.76554	0.018665	0.238846	0.153681	-0.0896875	0.596381	0.133461	-0.230339
HPSI0114i-eipl_1--DA--d30--11	0.317174	0.0127186	0.0855224	-0.0207036	-0.0339521	0.0207971	-0.48298	-0.146992	-0.0373649	-0.0820796	-0.096943	0.258808	0.0401281	-0.0800041	-0.157652	0.0749431	0.144376	0.225608	-0.324808	0.100609	-0.12991	0.0458168	0.193457	-0.0901243	0.168749	-0.335717	0.0849036	-0.0915553	-0.0357468	-0.190596	-0.52372	-0.0756165	-0.392455	-0.0963365	-0.0373508	-0.0330603	-0.0120619	1.02698	0.0455672	-0.184186	-0.117142	0.288962	-0.0492645	0.323315	-0.00594533	-0.060927	0.449338	0.177318	-0.142659
HPSI0114i-eipl_1--DA--d30--12	-0.509509	-0.0100459	0.122757	0.00225237	-0.0901212	-0.0351685	-0.192497	-0.149469	-0.0479797	-0.0863682	0.0804878	0.0729029	0.0189641	-0.100671	-0.190667	-0.0262367	-0.00909277	-0.105613	-0.381652	0.146381	-0.286215	0.0824751	0.185763	0.118382	0.0724742	-0.0606001	0.0183166	-0.105112	0.0273249	-0.301282	-0.368826	0.343686	-0.518296	0.0549154	-0.0642373	-0.0466141	-0.0564956	0.415556	0.100803	-0.105406	-0.0409826	0.199809	-0.0508936	-0.00627315	0.310247	0.0200401	0.0355146	0.0701663	-0.211354
HPSI0114i-eipl_1--DA--d30--13	0.262519	-0.0477447	0.0188242	-0.0493325	0.00225742	0.0640495	-0.535964	-0.268493	-0.0815563	-0.214192	-0.0854464	0.118782	0.0727348	0.0853765	-0.219218	0.0059396	0.176661	0.113067	-0.402083	0.105498	-0.200726	0.155011	0.135392	-0.0755218	0.163229	-0.31467	0.0908461	-0.11834	-0.0904554	-0.190874	-0.216124	0.284974	-0.19442	-0.216981	-0.116568	-0.00478513	-0.0925319	0.992129	-0.0159324	-0.183759	-0.0238564	0.476189	-0.00411027	0.375796	0.0209168	-0.171849	0.182453	0.198936	-0.257348
HPSI0114i-eipl_1--DA--d30--14	0.0113419	-0.062811	0.0761125	0.00141051	0.0212678	0.022941	-0.227931	-0.0217442	-0.0754495	-0.149771	-0.0816823	0.161625	0.020581	-0.168944	-0.099371	0.0195807	0.136847	0.103704	-0.385389	0.155517	-0.262809	0.00893421	0.253023	0.0557064	0.239878	-0.271678	0.0581997	-0.0570693	-0.0516712	-0.300009	-0.481443	0.0338799	-0.562509	-0.0683947	-0.118879	0.00949428	-0.0590176	0.761548	0.0309496	-0.183017	-0.118098	0.171291	-0.0561289	0.11702	0.166136	-0.078946	0.352579	0.269571	-0.184251
HPSI0214i-pelm_3--DA--d30--0	-0.463462	0.0193442	0.115884	0.0650378	-0.167954	-0.0645731	-0.0965042	-0.129373	-0.119555	-0.113816	0.14929	-0.0764559	-0.122061	-0.255685	0.0582183	-0.0360127	-0.0808577	-0.120331	-0.366828	0.161885	-0.294159	0.0401294	0.169036	0.250261	0.109071	0.132476	-0.0610529	-0.00269659	0.090137	-0.359992	-0.371636	0.214566	-0.6141	0.151807	-0.159675	-0.0866881	-0.0103416	-0.284878	0.0666888	-0.0400467	-0.0732196	-0.0738311	-0.104115	-0.164812	0.340505	0.0443789	-0.585047	0.18661	-0.185066
HPSI0214i-pelm_3--DA--d30--1	0.357887	-0.268406	-0.0689928	-0.146881	0.225911	0.0636661	-0.0253834	0.258279	-0.0405244	0.0486176	-0.068032	0.0409161	0.181836	0.352316	-0.501342	0.109098	0.0989932	0.162488	0.030895	0.0291982	0.177841	0.0334621	-0.0896992	-0.198776	0.0970133	-0.281701	0.0974588	0.0165554	-0.278844	0.176771	0.315801	0.259226	-0.0247458	-0.0323226	-0.0195059	0.0763363	-0.0797652	0.208969	-0.141887	-0.173131	-0.0404986	0.937142	0.0954534	0.341563	-0.0478137	-0.152581	1.57451	-0.0604484	-0.0390844
HPSI0214i-pelm_3--DA--d30--2	0.155196	-0.268391	0.0807147	-0.165066	0.149604	0.0254486	0.16418	0.223116	-0.0724458	-0.0420768	0.00733085	0.0554415	0.0990186	0.174346	-0.474001	0.0999603	0.0408117	0.180805	-0.0571898	0.135075	-0.202493	0.0779064	0.0224356	-0.0874231	0.113343	-0.280663	0.0141397	-0.0121451	-0.099973	-0.178776	-0.213203	0.340224	-0.372857	0.0137418	-0.07697	-0.03495	-0.0460601	0.129633	-0.0372348	-0.120455	-0.0990737	1.13668	0.0190235	0.509724	-0.0154567	-0.0487022	0.828665	0.117577	-0.150967
HPSI0214i-pelm_3--DA--d30--3	-0.180657	0.0262718	0.0290343	0.0332971	0.219468	-0.0641875	-0.0800257	0.0240199	0.00597266	-0.0167256	0.0253358	0.0556202	0.00611263	-0.182378	-0.216895	-0.0376636	-0.0791413	-0.0390918	-0.00108578	0.127968	-0.0821808	0.0931565	-0.0391607	0.0172665	0.101778	-0.179332	0.000320079	0.272361	-0.127226	-0.223082	-0.428557	0.156149	-0.647262	0.324969	-0.0312446	-0.0317494	-0.0829426	-0.413902	0.127593	-0.0996087	-0.106004	0.327958	-0.103161	-0.447746	0.368249	0.130446	0.445144	-0.11979	0.130144
HPSI0214i-pelm_3--DA--d30--4	-0.0104987	-0.217531	0.131743	-0.124364	0.0584541	-0.000782842	0.213489	0.169309	-0.0878652	-0.0766319	0.0453727	0.0328019	0.026658	0.0263533	-0.331503	0.0705087	-0.000968969	0.133957	-0.128454	0.164846	-0.326797	0.0632141	0.0904599	0.0135792	0.118043	-0.18985	-0.0304562	-0.0156285	0.00022571	-0.314529	-0.404341	0.28606	-0.513452	0.0513227	-0.105738	-0.0721134	-0.0195172	0.0151921	0.011952	-0.0773196	-0.112999	0.89864	-0.0256329	0.432075	0.0404299	0.00133545	0.318258	0.196066	-0.178991
HPSI0214i-pelm_3--DA--d30--5	-0.442089	0.0947002	0.0674187	0.0872076	-0.0379079	-0.0837192	-0.203592	-0.198794	-0.0435893	-0.0704702	0.093244	-0.0172408	-0.0821028	-0.250298	-0.0297823	-0.0916828	-0.12437	-0.155478	-0.237976	0.127847	-0.148785	0.101688	0.0460052	0.147708	0.0867271	0.0305237	-0.0276127	0.152848	-0.0321232	-0.279544	-0.379282	0.183224	-0.641192	0.300418	-0.0666559	-0.0533935	-0.0481726	-0.439754	0.139696	-0.0584693	-0.0782544	-0.107408	-0.122	-0.493857	0.449122	0.1178	-0.225898	-0.0406131	-0.00211479
HPSI0214i-pelm_3--DA--d30--6	0.135436	-0.220404	0.0938222	-0.107188	-0.0487751	0.0221374	0.178517	0.160917	-0.0804632	-0.0345686	-0.0387599	0.0350141	0.0223649	0.0509809	-0.205299	0.0575369	0.00467652	0.153756	-0.155797	0.0986964	-0.147851	-0.0128395	0.0999884	-0.02628	0.126151	-0.133563	-0.0139107	-0.0244724	-0.0234279	-0.177216	-0.250626	0.0180877	-0.389952	0.0275855	-0.0639564	-0.012289	0.02207	0.104394	-0.0214286	-0.0591758	-0.105293	0.471591	0.00328589	0.425335	-0.0533822	-0.0460834	0.470915	0.192887	-0.132904
HPSI0214i-pelm_3--DA--d30--7	0.0378462	-0.185124	0.122458	-0.0737454	-0.0772479	0.00251807	0.196257	0.131472	-0.101661	-0.0752674	-0.0041588	0.00689261	-0.032426	-0.0689759	-0.113715	0.0387154	-0.0192991	0.122638	-0.202733	0.135658	-0.251719	-0.0123657	0.141205	0.054256	0.146092	-0.0853423	-0.0474869	0.00210415	0.0364724	-0.296664	-0.405179	0.0142916	-0.529912	0.063704	-0.108839	-0.0447956	0.0270669	-0.0307392	0.00873402	-0.0405371	-0.120335	0.365574	-0.037276	0.343129	0.00971356	-0.0139476	0.100376	0.260014	-0.150429
HPSI0214i-pelm_3--DA--d30--8	-0.542249	0.116509	0.0857554	0.115455	-0.152445	-0.0906791	-0.256258	-0.240447	-0.0727053	-0.0752805	0.131399	-0.0483866	-0.117874	-0.297546	0.0671054	-0.0879103	-0.129251	-0.192116	-0.345114	0.134369	-0.166869	0.0683531	0.1105	0.219293	0.0844117	0.13545	-0.0405478	0.0912488	0.03121	-0.301997	-0.37039	0.160907	-0.655711	0.273443	-0.0978278	-0.0673595	-0.0261471	-0.391273	0.128173	-0.0472462	-0.0671342	-0.315286	-0.126997	-0.478736	0.462769	0.100025	-0.462546	0.0218019	-0.0668965
HPSI0214i-pelm_3--DA--d30--9	-0.155746	-0.163593	0.121929	-0.0605887	-0.010733	-0.00931993	0.305815	0.119598	-0.0909122	-0.118066	0.0288104	-0.0172807	-0.0472956	-0.10675	-0.10091	-0.000833718	-0.0272207	0.0500252	-0.167415	0.147948	-0.358496	0.0241581	0.128083	0.113675	0.140179	-0.0745392	-0.0581674	0.000262769	0.0342294	-0.34423	-0.388987	0.148894	-0.512186	0.0684274	-0.116143	-0.0437196	-0.00482156	-0.185885	0.0309403	-0.0262099	-0.10965	0.408267	-0.0507315	0.193854	0.110733	0.0200765	-0.133891	0.248889	-0.157889
HPSI0214i-pelm_3--DA--d30--10	0.0972645	-0.204658	0.103923	-0.0874114	-0.0168566	0.00798325	0.226212	0.154231	-0.0946703	-0.0747572	-0.0299808	0.0335888	-0.0199843	-0.0333389	-0.16485	0.0392037	-0.00251195	0.15464	-0.163366	0.124802	-0.222181	0.00364713	0.107969	0.0213148	0.174419	-0.149192	-0.0254893	0.00774971	-0.0401161	-0.244161	-0.331721	0.0224644	-0.495353	0.0691444	-0.0885339	-0.0176421	0.0141913	-0.076354	-0.00531234	-0.0676679	-0.144522	0.475748	-0.0313553	0.305552	0.0312006	-0.0173451	0.32381	0.234777	-0.129529
HPSI0214i-pelm_3--DA--d30--11	-0.358879	0.0161478	0.0965132	0.0520859	-0.0504318	-0.0524119	0.0229631	-0.0717167	-0.0700707	-0.111189	0.0639493	0.0073725	-0.0994551	-0.258814	0.0406332	-0.05089	-0.0473148	-0.0611903	-0.249398	0.133138	-0.280197	0.0387566	0.137903	0.185996	0.140485	0.00106189	-0.0336157	0.0251468	0.0124352	-0.31022	-0.384926	0.104994	-0.553527	0.146777	-0.0961218	-0.0390606	-0.0205676	-0.235311	0.0839339	-0.05299	-0.107701	-0.0401968	-0.102178	-0.244427	0.325026	0.0698825	-0.336546	0.151281	-0.102016
HPSI0214i-pelm_3--DA--d30--12	-0.165294	-0.169348	0.146834	-0.0932685	0.0222582	-0.017628	0.174504	0.0718712	-0.104443	-0.128523	0.092043	-0.0055825	-0.0150812	-0.040034	-0.268524	0.0347026	-0.0220307	0.0643674	-0.19465	0.187787	-0.420339	0.099141	0.109923	0.0871914	0.115612	-0.130508	-0.0504819	-0.0235384	0.0398442	-0.396922	-0.453001	0.378477	-0.561636	0.0620365	-0.139613	-0.0968136	-0.030621	-0.0832615	0.0379316	-0.0623325	-0.101595	0.816131	-0.0530097	0.333382	0.127712	0.020528	-0.0780953	0.222685	-0.220392
HPSI0214i-pelm_3--DA--d30--13	-0.0763151	-0.148726	0.149664	-0.0468501	-0.134876	-0.0216995	0.153764	0.0864613	-0.126966	-0.0872332	0.0648858	-0.0402503	-0.0753905	-0.139331	-0.0623283	0.0374325	-0.0572089	0.0774503	-0.254225	0.166067	-0.311117	-0.00522052	0.163711	0.124647	0.130311	0.00158231	-0.0800873	0.0113448	0.10644	-0.379538	-0.494762	0.0673193	-0.629428	0.103463	-0.151173	-0.0920019	0.0362014	-0.170943	0.0269484	-0.0204797	-0.114999	0.314201	-0.0655646	0.30759	0.0603371	0.0114521	-0.225347	0.288498	-0.181325
HPSI0214i-pelm_3--DA--d30--14	-0.369656	0.0682394	0.0990848	0.0780044	-0.110465	-0.0641445	-0.129373	-0.182376	-0.086808	-0.123977	0.0870087	0.0216652	-0.130316	-0.279492	0.0742599	-0.0519026	-0.0422592	-0.0625503	-0.330656	0.129874	-0.263643	0.0626931	0.149838	0.205786	0.156032	0.0231269	-0.0189415	-0.0176687	-0.002777	-0.290625	-0.353817	0.116329	-0.543247	0.143004	-0.0998675	-0.0469621	-0.0149819	-0.211419	0.0815931	-0.0776196	-0.121544	-0.111523	-0.118105	-0.296188	0.379564	0.0657947	-0.433239	0.155415	-0.137413
HPSI0214i-pelm_3--DA--d30--15	-0.318893	-0.091564	0.146812	0.00472978	-0.159131	-0.0400932	0.117427	0.0263908	-0.126411	-0.105904	0.0987847	-0.0636037	-0.0997631	-0.221862	0.0154418	-0.00359511	-0.0713473	-0.0286119	-0.322554	0.175821	-0.343725	-0.00748582	0.198281	0.210406	0.130202	0.0757114	-0.0816206	0.00133137	0.120363	-0.409292	-0.479214	0.11647	-0.673403	0.126034	-0.16408	-0.0842858	0.0170459	-0.216646	0.0514212	-0.0198707	-0.0981039	0.0792656	-0.0840871	0.0906486	0.197319	0.028621	-0.423547	0.274732	-0.193883
HPSI0214i-pelm_3--DA--d30--16	-0.594463	0.0479691	0.108389	0.0450294	-0.0230852	-0.084761	-0.171943	-0.190752	-0.0725213	-0.10996	0.182569	-0.0556777	-0.0584318	-0.190281	-0.157353	-0.064889	-0.116301	-0.186487	-0.281918	0.181744	-0.314655	0.154397	0.0696321	0.188774	0.0535674	0.035717	-0.0446865	0.0771335	0.0300566	-0.385616	-0.416279	0.481092	-0.664294	0.241175	-0.122288	-0.107326	-0.0754066	-0.356639	0.132127	-0.0624576	-0.0471096	0.288201	-0.111745	-0.294422	0.457781	0.104602	-0.395335	0.00557126	-0.127864
HPSI0214i-pelm_3--DA--d30--17	0.122926	-0.208323	0.0468427	-0.0895842	0.0441557	0.0253593	0.227833	0.214824	-0.0594773	-0.0234651	-0.0501368	0.0176833	0.0348698	0.0498227	-0.186363	0.0448087	0.0165551	0.122198	-0.0653083	0.0782527	-0.0951035	-0.0248726	0.0569918	-0.0249176	0.122716	-0.137214	-0.00408574	0.0208599	-0.0676751	-0.112697	-0.136219	0.0190017	-0.308269	0.0329304	-0.0554856	0.0180321	-0.00295833	-0.00882287	-0.0364513	-0.0594871	-0.0894055	0.426274	0.0111704	0.270702	-0.021127	-0.0453985	0.56531	0.141519	-0.0700617
HPSI0214i-pelm_3--DA--d30--18	-0.180122	-0.0661741	0.131475	0.00572297	-0.0859352	-0.0323802	0.141193	0.0726773	-0.093684	-0.0873072	0.0579118	0.000388267	-0.0905233	-0.235839	0.0369278	0.0183409	-0.0291171	0.0389302	-0.224164	0.149338	-0.315209	-0.0275299	0.185294	0.16684	0.135485	0.000693041	-0.0630645	0.00143332	0.102844	-0.355831	-0.495991	0.0068648	-0.57727	0.0866327	-0.128633	-0.0713559	0.0227642	-0.105356	0.0480161	-0.0272644	-0.114031	0.0954031	-0.0830567	0.0879953	0.134805	0.0397074	-0.320218	0.266441	-0.139641
HPSI0214i-pelm_3--DA--d30--19	0.314923	-0.252902	-0.0210826	-0.116234	0.0511381	0.0506913	0.0743671	0.21576	-0.0680767	0.0281811	-0.0765112	0.0082131	0.0906327	0.227606	-0.295327	0.0766422	0.0454765	0.157457	-0.0577626	0.0295861	0.12356	-0.0195785	-0.0179697	-0.120828	0.119518	-0.157953	0.0470822	0.00633131	-0.187225	0.0923298	0.185707	0.0448589	-0.128069	0.00404966	-0.0326992	0.0642572	-0.0140332	0.0462559	-0.116551	-0.108883	-0.0705228	0.531882	0.0642822	0.336052	-0.0703841	-0.12591	1.10687	0.0537286	-0.0588931
HPSI0214i-pelm_3--DA--d30--20	-0.468049	0.0466514	0.0944324	0.0733999	-0.0431246	-0.0773606	-0.0779923	-0.0973675	-0.082738	-0.0916578	0.133574	-0.0260589	-0.104548	-0.2729	-0.00247724	-0.0423745	-0.0786305	-0.11302	-0.266964	0.155368	-0.258151	0.0615078	0.115876	0.218354	0.121624	0.048354	-0.0378314	0.0566925	0.0103317	-0.319343	-0.373427	0.222263	-0.63101	0.213404	-0.119337	-0.0674594	-0.0369462	-0.386147	0.0898879	-0.0693446	-0.099733	0.0252397	-0.117479	-0.347829	0.421252	0.088936	-0.327589	0.0957148	-0.100341
HPSI0214i-pelm_3--DA--d30--21	-0.0170097	-0.198475	0.0972847	-0.0892749	-0.0395744	0.0183739	0.295389	0.135678	-0.0739411	-0.0840265	-0.0257099	-0.00472354	-0.00590395	-0.00224267	-0.121344	0.00940576	-0.00781185	0.0834198	-0.142451	0.101807	-0.251956	-0.000100259	0.108378	0.0370274	0.114337	-0.086938	-0.0385882	-0.0278947	0.0160162	-0.238576	-0.261084	0.0667192	-0.357847	0.0120354	-0.0762483	-0.0116274	0.0103806	-0.00859632	0.000956512	-0.0171568	-0.0832978	0.361172	-0.00756937	0.327595	-0.0116933	-0.0239282	0.0881704	0.21959	-0.143505
HPSI0214i-pelm_3--DA--d30--22	-0.433028	0.00885507	0.0750088	0.0136594	0.15491	-0.07197	-0.101064	-0.0662809	-0.0295677	-0.0751905	0.113341	0.0151215	0.00378542	-0.144014	-0.288596	-0.0470594	-0.0859267	-0.113936	-0.133487	0.172311	-0.246208	0.157133	0.00587077	0.0892524	0.0794884	-0.128185	-0.0110984	0.160473	-0.0755365	-0.323366	-0.423306	0.442705	-0.670842	0.274498	-0.0764702	-0.0704016	-0.104637	-0.336374	0.133169	-0.103137	-0.0771913	0.528704	-0.100419	-0.335855	0.442105	0.117458	0.153653	-0.07393	-0.0227216
HPSI0214i-pelm_3--DA--d30--23	0.236837	-0.25641	0.0449062	-0.12577	0.0269771	0.0363277	0.202252	0.205198	-0.0729299	-0.0160971	-0.0712082	0.0387056	0.0511077	0.139953	-0.272379	0.0613046	0.0248457	0.179657	-0.0871779	0.0678289	-0.0456624	-0.00309994	0.0332146	-0.0803383	0.14525	-0.184729	0.0172514	-0.00881331	-0.132884	-0.0541842	-0.0491506	0.0332643	-0.277628	0.0270071	-0.0387685	0.0337895	0.00332985	0.0126211	-0.0640773	-0.0885126	-0.113562	0.583913	0.028955	0.379112	-0.0488701	-0.0729677	0.828261	0.134365	-0.0942669
HPSI0214i-pelm_3--DA--d30--24	-0.272923	-0.0222635	0.0997838	0.0047295	0.0964042	-0.0519726	0.119461	0.0340438	-0.0286844	-0.0751446	0.0424627	0.0602802	-0.0411685	-0.205416	-0.124621	-0.02661	-0.0493513	-0.00530564	-0.0988455	0.141374	-0.281465	0.064572	0.0747161	0.0983603	0.122081	-0.13029	-0.0258929	0.0941881	-0.0274685	-0.31277	-0.477536	0.150273	-0.59094	0.192579	-0.0557779	-0.0459773	-0.0400526	-0.246505	0.10935	-0.064698	-0.123111	0.316626	-0.0963039	-0.194089	0.290705	0.111035	0.0193732	0.0701488	-0.0266636
HPSI0214i-pelm_3--DA--d30--25	-0.0593262	-0.187776	0.0889822	-0.0847331	-0.0732165	0.0176542	0.12848	0.0846372	-0.0958982	-0.0810169	0.0301973	-0.0520389	0.013839	0.0433213	-0.165866	0.0271843	-0.0084184	0.0372445	-0.206261	0.117265	-0.229962	0.0192737	0.108675	0.0482721	0.0764432	-0.0338074	-0.0380794	-0.0420237	0.0489867	-0.241833	-0.211742	0.204933	-0.348888	-0.00924399	-0.116255	-0.0415827	-0.00592829	0.0774096	-0.0169819	-0.0279582	-0.036173	0.425858	0.00351432	0.389748	-0.00752387	-0.0586969	0.0421116	0.200605	-0.192613
HPSI0214i-pelm_3--DA--d30--26	-0.134385	-0.0990241	0.113072	-0.0540064	0.0809683	-0.018507	0.223682	0.136326	-0.0234759	-0.0519015	0.0148532	0.0733862	0.0048995	-0.106133	-0.168015	0.0227416	-0.00979499	0.0661968	-0.0563674	0.124994	-0.291035	0.0226147	0.0984008	0.0432539	0.0879454	-0.155363	-0.028207	0.0221804	0.0288426	-0.287228	-0.458849	0.113039	-0.458988	0.0788453	-0.0466985	-0.048487	-0.0155045	0.0318512	0.0713255	-0.0416511	-0.0968742	0.462027	-0.0492742	0.133145	0.0936208	0.0652994	0.12312	0.125476	-0.0686966
HPSI0214i-pelm_3--DA--d30--27	-0.129399	-0.0469637	0.141242	-0.0133924	-0.00230764	-0.0305363	0.173613	0.0772038	-0.0464139	-0.0822031	0.0186851	0.0891993	-0.061265	-0.229356	-0.0253123	0.0199642	-0.00489609	0.0869213	-0.141828	0.138387	-0.345933	-0.00194766	0.16758	0.105367	0.128628	-0.117372	-0.0422842	-0.00252212	0.0793925	-0.35296	-0.588044	-0.0114226	-0.540073	0.0723295	-0.0724358	-0.0665115	0.0143605	0.0531526	0.0850514	-0.0378911	-0.130707	0.235407	-0.0860892	0.0974376	0.111212	0.0769108	-0.192865	0.222425	-0.0980381
HPSI0214i-pelm_3--DA--d30--28	-0.264259	-0.0742254	0.124815	0.00583626	-0.184892	-0.0289264	-0.00407507	-0.054339	-0.13835	-0.125658	0.103963	-0.0695299	-0.0978273	-0.165296	0.0174751	-0.000707213	-0.0412693	-0.0258322	-0.363864	0.156834	-0.313127	0.0197107	0.186869	0.197548	0.126636	0.0808624	-0.0609888	-0.0533586	0.0983605	-0.350703	-0.349814	0.17215	-0.542324	0.060085	-0.169842	-0.0783998	0.00984248	-0.114232	0.0199934	-0.0365276	-0.0788294	0.0950348	-0.0697156	0.133113	0.180263	-0.0127173	-0.468765	0.276321	-0.23731
HPSI0214i-pelm_3--DA--d30--29	0.257289	-0.139815	0.00133253	-0.075263	0.0649071	0.0383983	-0.0833189	0.130209	-0.0273882	0.019674	-0.0727291	0.085967	0.0949095	0.122829	-0.241277	0.0764738	0.0763913	0.14277	-0.0729212	0.0392969	0.0569792	-0.0139928	0.0363842	-0.111979	0.0875753	-0.197347	0.0562964	-0.0106617	-0.106409	0.0193675	-0.0371145	0.012868	-0.15019	-0.036123	-0.0168895	0.0293218	-0.0213504	0.399275	-0.051784	-0.111744	-0.050664	0.41143	0.035347	0.285325	-0.0651247	-0.0872825	0.866928	0.0428474	-0.0460302
HPSI0214i-pelm_3--DA--d30--30	-0.456858	-0.0168875	0.124218	0.00653087	0.0449057	-0.0641893	-0.0591418	-0.0430041	-0.081653	-0.108427	0.164449	-0.00547589	-0.036156	-0.176754	-0.203438	0.00101103	-0.0471845	-0.0786895	-0.240192	0.199417	-0.376211	0.113548	0.114206	0.172952	0.0918509	-0.0555897	-0.0348232	0.0236661	0.0374937	-0.398546	-0.471107	0.45238	-0.651856	0.152835	-0.141121	-0.109018	-0.0697201	-0.152953	0.0913924	-0.0909944	-0.0784635	0.536172	-0.0974624	-0.0876214	0.361387	0.0757715	-0.199443	0.103747	-0.167287
HPSI0214i-pelm_3--DA--d30--31	0.158281	-0.203414	0.0861566	-0.101451	0.0832773	-0.000928348	0.225265	0.222741	-0.0499818	0.00180141	-0.0573431	0.116728	0.0252741	0.00953673	-0.286136	0.0658531	0.00131067	0.203532	-0.0546051	0.100623	-0.104738	0.00254219	0.0497216	-0.0599947	0.174369	-0.24784	0.0144345	0.0412957	-0.138137	-0.134351	-0.288998	-0.0189637	-0.484393	0.132782	-0.0148054	0.00945453	0.00626146	-0.0798665	0.00321521	-0.110646	-0.178839	0.62433	-0.0241287	0.216212	0.061189	0.017693	0.877293	0.109509	-0.0373831
HPSI0214i-pelm_3--DA--d30--32	-0.299411	-0.226902	0.157039	-0.123791	-0.0198339	-0.0162805	0.105043	0.0896268	-0.122579	-0.0987896	0.1555	-0.090137	0.0455582	0.0581492	-0.406054	0.0475682	-0.0677466	-0.022352	-0.25115	0.222067	-0.406526	0.111053	0.104625	0.0835988	0.0407127	-0.0551455	-0.0710793	-0.0010216	0.101252	-0.444158	-0.443148	0.580664	-0.646093	0.08975	-0.178997	-0.133627	-0.0503838	-0.0350124	0.0368814	-0.0483766	-0.0289857	0.969141	-0.022611	0.480182	0.113752	-0.00879087	0.0160509	0.168996	-0.266025
HPSI0214i-pelm_3--DA--d30--33	-0.0345257	-0.161633	0.161384	-0.0680857	-0.114537	-0.0227069	0.135366	0.1274	-0.110181	-0.0442298	0.0609865	0.00624174	-0.041864	-0.104985	-0.145197	0.0703034	-0.0513852	0.116486	-0.22522	0.16534	-0.278038	-0.0122512	0.160097	0.0782837	0.115426	-0.0461583	-0.0661074	0.0037089	0.0998622	-0.356157	-0.533464	0.0584302	-0.644438	0.111298	-0.123303	-0.098538	0.0413808	-0.0484308	0.0326695	-0.038063	-0.123495	0.442818	-0.056504	0.383818	0.0278347	0.020558	0.0297152	0.250581	-0.166559
HPSI0214i-pelm_3--DA--d30--34	-0.25767	-0.0685369	0.112753	0.0117753	-0.0973957	-0.0353079	0.0266514	-0.0482506	-0.125438	-0.141734	0.0716495	-0.0236451	-0.10056	-0.195851	-0.0172853	-0.0210582	-0.0325013	-0.00683632	-0.333122	0.161801	-0.317207	0.046092	0.162227	0.184738	0.18113	-0.0079893	-0.039245	-0.0129134	0.00638934	-0.343276	-0.36283	0.166932	-0.60392	0.109544	-0.149369	-0.0493474	-0.0134224	-0.216615	0.0362805	-0.0740787	-0.125569	0.159237	-0.0888043	-0.0266327	0.275777	0.0130335	-0.275745	0.247702	-0.193084
HPSI0214i-pelm_3--DA--d30--35	-0.22949	-0.125178	0.144586	-0.0735602	0.163493	-0.032639	0.216888	0.153943	-0.0584735	-0.102766	0.0922306	0.0586023	0.0079984	-0.118299	-0.297128	0.0470915	-0.00112189	0.0637858	-0.0880841	0.200859	-0.448919	0.0867535	0.108426	0.0885077	0.113011	-0.209802	-0.0381372	0.0232442	0.0328172	-0.418554	-0.577355	0.37333	-0.617468	0.0905436	-0.116162	-0.0994705	-0.0571391	-0.0297697	0.0761157	-0.0825058	-0.114527	0.886979	-0.0730122	0.182248	0.186825	0.0754698	0.0654369	0.169467	-0.145331
HPSI0214i-pelm_3--DA--d30--36	0.368566	-0.314626	0.0156507	-0.173197	0.148649	0.0468742	0.212138	0.2837	-0.0578774	0.0210092	-0.0942964	0.0782293	0.112161	0.25982	-0.456903	0.0939709	0.0460255	0.242301	0.00571902	0.0584877	0.0385171	0.0272037	-0.0432678	-0.174405	0.157532	-0.304493	0.054821	0.0179894	-0.249158	0.0419404	0.0636439	0.110531	-0.235812	0.0468864	-0.00606408	0.0587655	-0.0233941	-0.00582592	-0.0928379	-0.140103	-0.134534	0.942389	0.0543666	0.419116	-0.0541924	-0.0850526	1.38731	0.0494712	-0.0542764
HPSI0214i-pelm_3--DA--d30--37	-0.411321	-0.0774973	0.132211	-0.00201179	-0.0551574	-0.0491574	0.129236	0.0412843	-0.0847545	-0.0825862	0.105368	-0.0453534	-0.0544241	-0.190997	-0.0889851	-0.0182949	-0.0854827	-0.0726603	-0.236359	0.174183	-0.329345	0.0284579	0.143	0.176229	0.0931351	0.0254427	-0.0685623	0.0490984	0.082898	-0.392361	-0.472713	0.2231	-0.669112	0.172784	-0.12765	-0.079351	-0.0190051	-0.248192	0.0844493	-0.0272418	-0.0788651	0.220084	-0.0803087	-0.0211128	0.257113	0.0657259	-0.235852	0.157364	-0.134632
HPSI0214i-pelm_3--DA--d30--38	0.0296465	-0.303237	0.0848989	-0.159942	0.156207	0.0356529	0.48707	0.311799	-0.0491378	-0.0702631	-0.0492871	0.0219042	0.0757287	0.10323	-0.339279	0.0351375	0.0168975	0.128048	0.00287912	0.120912	-0.283789	0.0247241	0.0485015	-0.0358357	0.121589	-0.236962	-0.0220358	0.0162687	-0.0641028	-0.230547	-0.241666	0.211959	-0.368102	0.0178957	-0.0609079	0.00801088	-0.0353155	-0.0269411	-0.0118146	-0.0477964	-0.0936057	0.852434	0.021178	0.411252	-0.0269944	-0.0221078	0.587048	0.168555	-0.109498
HPSI0214i-pelm_3--DA--d30--39	-0.329096	0.1141	0.0477838	0.111713	-0.234491	-0.0499697	-0.394526	-0.271982	-0.0857329	-0.0682228	0.0860964	-0.0279382	-0.102453	-0.209392	0.142731	-0.048593	-0.0427197	-0.127545	-0.403268	0.0778649	-0.0582768	0.0208531	0.145907	0.179144	0.0870036	0.148536	-0.00113642	-0.0347314	0.0290364	-0.155729	-0.154971	0.0476805	-0.382626	0.0995107	-0.093227	-0.0331342	-0.00216527	2.45285e-05	0.0458735	-0.0648219	-0.0377573	-0.467397	-0.0791879	-0.281808	0.306724	-0.00273362	-0.390534	0.0843362	-0.128967
HPSI0115i-gost_2--DA--d30--0	-0.0753696	-0.233969	0.126654	-0.0939015	-0.190911	0.0197562	0.0592619	0.0298264	-0.134728	-0.10727	0.0075831	-0.0616421	0.00611682	0.0269388	-0.183905	0.00726824	-0.0404939	0.0342366	-0.376068	0.156448	-0.254355	0.0205945	0.169512	0.0562441	0.120733	-0.0234314	-0.0487804	-0.0273744	0.0596844	-0.339276	-0.344589	0.172944	-0.577652	0.0417166	-0.146281	-0.0455145	0.00705454	0.141406	0.00455062	-0.0408664	-0.0587345	0.334957	-0.00759416	0.470384	0.0181208	-0.0804467	0.0802418	0.259775	-0.245347
HPSI0115i-gost_2--DA--d30--1	-0.403227	-0.0356356	0.059962	0.0323621	-0.0498057	-0.0488803	-0.148863	-0.106016	-0.0776633	-0.0841414	0.0802476	-0.112942	-0.0198224	-0.138819	-0.131962	-0.0876226	-0.135687	-0.18347	-0.281385	0.161162	-0.155483	0.0883009	0.0521072	0.122595	0.0699566	0.0501249	-0.0520286	0.200449	0.00222957	-0.340176	-0.362636	0.288053	-0.717798	0.279721	-0.129628	-0.0546697	-0.0671466	-0.377088	0.105841	-0.0405647	-0.0223654	0.0390174	-0.0781669	-0.25438	0.35252	0.0419626	-0.0828164	-0.00101222	-0.0470325
HPSI0115i-gost_2--DA--d30--2	-0.398737	-0.119734	0.131289	-0.00478764	-0.288663	-0.0222561	-0.01788	-0.127517	-0.155454	-0.149117	0.0952143	-0.151663	-0.0828826	-0.119357	-0.00159523	-0.0634515	-0.10695	-0.128382	-0.475348	0.17	-0.311042	0.0400941	0.190581	0.205594	0.101915	0.16191	-0.0854659	-0.0125364	0.121388	-0.411691	-0.341365	0.237808	-0.644893	0.113788	-0.18662	-0.0705774	0.00267244	-0.176231	0.0454063	-0.000791509	-0.0329884	-0.0591222	-0.055734	0.147334	0.205829	-0.0343982	-0.55898	0.254628	-0.262878
HPSI0115i-gost_2--DA--d30--3	-0.154223	-0.0809499	0.00375566	0.021953	0.131238	-0.0310724	-0.069876	0.0940031	-0.0451546	-0.0288724	-0.00182855	-0.0823462	0.0330516	-0.135992	-0.187121	-0.0572918	-0.108676	-0.105664	-0.105555	0.151628	-0.0250518	0.0332115	-0.00647014	0.0356425	0.103409	-0.0713615	-0.0353392	0.353199	-0.0781691	-0.272919	-0.383347	0.131298	-0.764065	0.331773	-0.11438	-0.0157743	-0.0856527	-0.437579	0.0861554	-0.0661921	-0.0452172	0.124276	-0.0682418	-0.322042	0.293373	0.0384739	0.471714	-0.0541596	0.105526
HPSI0115i-gost_2--DA--d30--4	-0.512684	-0.0630956	0.106415	0.0195372	-0.161674	-0.0450338	-0.0681089	-0.10825	-0.113606	-0.110676	0.126972	-0.131823	-0.0510603	-0.140772	-0.074751	-0.0661887	-0.117966	-0.183385	-0.378048	0.173132	-0.271495	0.0640361	0.135929	0.197347	0.0678934	0.128659	-0.0694196	0.0564436	0.0845973	-0.385418	-0.3449	0.332994	-0.665886	0.182826	-0.161122	-0.0748644	-0.0382606	-0.255372	0.0782916	-0.0217852	-0.0185383	0.0301741	-0.0678945	-0.0701251	0.312514	0.0159309	-0.380024	0.122001	-0.179935
HPSI0115i-gost_2--DA--d30--5	-0.575748	0.0928745	0.113377	0.0214825	-0.171214	-0.0546553	-0.219119	-0.344997	0.0308642	-0.0509348	0.0430696	0.0733347	0.00697875	-0.0742778	-0.122489	-0.122583	-0.111677	-0.192538	-0.291561	0.063972	-0.180169	0.136819	0.0800334	0.0452711	-0.0391794	0.0088006	0.00341752	-0.0441565	0.0399544	-0.227353	-0.336427	0.237175	-0.364482	0.151837	0.0604071	-0.0368495	-0.0283625	0.231232	0.193361	-0.0107867	0.00628683	-0.148251	-0.0543137	-0.190775	0.294463	0.107137	-0.246308	-0.123359	-0.0821917
HPSI0115i-gost_2--DA--d30--6	-0.372143	-0.0458328	0.141541	-0.0223831	-0.202904	-0.0181662	-0.00247494	-0.137383	-0.0296815	-0.0790961	0.00997118	0.0161188	-0.00413409	-0.0954213	-0.06334	-0.06964	-0.0813462	-0.0934074	-0.312697	0.108336	-0.272016	0.0409711	0.166871	0.0735616	0.0170247	0.0179225	-0.045219	-0.0333695	0.132285	-0.342166	-0.473142	0.103923	-0.48401	0.0798046	-0.0335571	-0.0514162	0.00766938	0.278748	0.133077	0.017629	-0.0119046	-0.086805	-0.0392777	0.1475	0.107421	0.0395972	-0.31622	0.099915	-0.144499
HPSI0115i-gost_2--DA--d30--7	0.174908	-0.320156	0.0320342	-0.147544	0.0214097	0.0546367	0.107882	0.220181	-0.101999	-0.0309078	-0.0450384	-0.0449972	0.11111	0.21969	-0.37693	0.0619222	0.0186577	0.105929	-0.16889	0.108488	-0.0488401	0.00917113	0.043217	-0.0799664	0.11601	-0.152858	0.00802422	0.0269783	-0.100463	-0.113954	-0.0324154	0.217488	-0.362348	0.0139411	-0.105506	0.0186728	-0.0359262	0.133045	-0.08163	-0.0952157	-0.0452844	0.701361	0.0576135	0.501442	-0.0588369	-0.136825	0.914995	0.130454	-0.147078
HPSI0115i-gost_2--DA--d30--8	-0.285721	-0.148504	0.104994	-0.028801	-0.274844	0.00570597	-0.0272501	-0.0997813	-0.142894	-0.136036	0.0541244	-0.132417	-0.0418777	-0.0333585	-0.0273389	-0.0462766	-0.0619111	-0.0949442	-0.450617	0.137921	-0.252351	0.0236398	0.183543	0.151046	0.0907573	0.126121	-0.0603426	-0.0565309	0.09992	-0.326753	-0.221981	0.211765	-0.489437	0.0292126	-0.16563	-0.0420194	0.00110348	0.0387502	0.00903717	-0.00854885	-0.00955097	-0.0307303	-0.0178634	0.264774	0.111013	-0.0826056	-0.371619	0.249406	-0.269554
HPSI0115i-gost_2--DA--d30--9	-0.283399	-0.134342	0.0742932	-0.0521807	0.163123	-0.0324686	0.0635712	0.0975433	-0.0437988	-0.0663224	0.058468	-0.0490219	0.062541	-0.0534782	-0.360144	-0.0323991	-0.0971097	-0.0833527	-0.0980523	0.190228	-0.239921	0.109227	0.0079752	0.0322733	0.0674156	-0.141999	-0.0437743	0.233927	-0.031607	-0.375732	-0.47551	0.402427	-0.741081	0.261478	-0.111246	-0.064923	-0.0985224	-0.288542	0.106766	-0.0642935	-0.0439985	0.643925	-0.0577044	-0.0576638	0.26949	0.0627755	0.350989	-0.0208718	-0.0148969
HPSI0115i-gost_2--DA--d30--10	-0.385365	-0.205191	0.144881	-0.114399	-0.0552981	7.11812e-05	0.0251771	-0.0660904	-0.118243	-0.180339	0.115287	-0.103049	0.0511738	0.0722851	-0.375516	-0.0298594	-0.0597608	-0.0972135	-0.351607	0.21782	-0.464298	0.168543	0.117076	0.0879074	0.045995	-0.0647283	-0.0609108	-0.019016	0.0885855	-0.486061	-0.420544	0.654995	-0.608037	0.0451735	-0.180043	-0.107608	-0.0813869	0.111503	0.0655092	-0.0417448	0.00814849	0.816893	-0.0195781	0.423456	0.1582	-0.0354327	-0.222139	0.171688	-0.305512
HPSI0115i-gost_2--DA--d30--11	-0.352985	-0.123712	0.107406	-0.00456949	-0.213453	-0.0195647	-0.014062	-0.0891702	-0.14148	-0.136353	0.0676939	-0.115275	-0.0651987	-0.110251	-0.0412067	-0.058774	-0.0845014	-0.104048	-0.432467	0.161262	-0.264069	0.0399328	0.167293	0.178052	0.130923	0.096373	-0.0590179	0.0076221	0.0480161	-0.357332	-0.29073	0.220561	-0.634309	0.126773	-0.166373	-0.041492	-0.0143037	-0.182066	0.0363285	-0.035251	-0.0553398	-0.00255764	-0.0536031	0.063257	0.24184	-0.0343191	-0.286847	0.218774	-0.223206
HPSI0115i-gost_2--DA--d30--12	0.110881	-0.275817	0.0878154	-0.107888	-0.145911	0.0332189	0.050168	0.142039	-0.132631	-0.0446831	-0.0217187	-0.0645304	0.0397974	0.0856317	-0.226847	0.0498117	-0.028566	0.0897115	-0.300443	0.135299	-0.106273	-0.0257389	0.129036	-0.00530348	0.12417	-0.0453593	-0.034487	0.0263377	0.0127288	-0.235934	-0.247451	0.0793423	-0.543214	0.0579804	-0.138562	-0.024512	0.0136486	0.112279	-0.041451	-0.0582364	-0.0621393	0.380688	0.0170333	0.512455	-0.0550988	-0.111152	0.488762	0.222213	-0.181622
HPSI0115i-gost_2--DA--d30--13	-0.371928	-0.157667	0.135129	-0.0408762	-0.279392	0.00452432	-0.023012	-0.118949	-0.15447	-0.171802	0.0851137	-0.140013	-0.037785	-0.0412008	-0.0615197	-0.0459835	-0.0579239	-0.113914	-0.496572	0.172276	-0.364933	0.0494024	0.216977	0.179429	0.0828809	0.120236	-0.0728569	-0.0862112	0.148177	-0.420031	-0.317615	0.32752	-0.546386	0.00148841	-0.195582	-0.071488	-0.0111626	0.131514	0.0251637	-0.00652431	0.00243227	0.0952219	-0.0236763	0.348735	0.120852	-0.0817182	-0.542808	0.291269	-0.331204
HPSI0115i-gost_2--DA--d30--14	-0.371094	-0.13496	0.113902	-0.026062	-0.119546	-0.020004	0.109005	-0.0104129	-0.10299	-0.11729	0.0571507	-0.0846663	-0.0331213	-0.10289	-0.101477	-0.0539336	-0.0840639	-0.0946183	-0.319772	0.161288	-0.300108	0.0417609	0.143359	0.147656	0.103657	0.0365003	-0.0620584	0.0343817	0.0548177	-0.372343	-0.35928	0.239197	-0.623415	0.135066	-0.135216	-0.0441774	-0.0251986	-0.167027	0.0621992	-0.0215224	-0.0514233	0.144043	-0.0492836	0.0700271	0.217265	0.00299965	-0.19273	0.176277	-0.175457
HPSI0115i-gost_2--DA--d30--15	0.00454999	-0.286059	0.112744	-0.153193	-0.0128124	0.0247464	0.0117249	0.121574	-0.125075	-0.0794923	0.0479029	-0.0298911	0.0925013	0.159605	-0.454893	0.0741416	-0.00232283	0.0861642	-0.273073	0.184954	-0.251751	0.0820321	0.0982124	-0.0250493	0.100104	-0.163787	-0.0167986	-0.0137404	-0.00766719	-0.30955	-0.309082	0.429573	-0.561161	0.0298954	-0.151588	-0.0698604	-0.0458295	0.229371	-0.0211048	-0.105544	-0.0532889	0.968017	0.0154493	0.602377	0.0135847	-0.090932	0.564596	0.17703	-0.249211
HPSI0115i-gost_2--DA--d30--16	-0.195353	-0.223389	0.152492	-0.0873213	-0.242237	0.0119188	0.071059	0.0104038	-0.139793	-0.118859	0.0519952	-0.127428	-0.000189671	-0.0057404	-0.148555	-0.00842441	-0.0838153	-0.037224	-0.397065	0.181661	-0.327925	0.0198711	0.19038	0.0990355	0.0624782	0.0643222	-0.0939072	0.000707455	0.174738	-0.447036	-0.46596	0.231281	-0.644907	0.0549345	-0.181241	-0.0916647	0.0112487	0.116002	0.0368819	0.0146922	-0.00869261	0.266914	-0.0143802	0.522562	-0.00774785	-0.0644228	-0.283425	0.274974	-0.263559
HPSI0115i-gost_2--DA--d30--17	-0.190678	-0.230924	0.135724	-0.106278	-0.153091	0.0148062	0.00214215	-0.00271967	-0.134149	-0.124512	0.0556673	-0.0718257	0.0361373	0.0632757	-0.282498	0.00905854	-0.0382954	-0.0108537	-0.393716	0.183526	-0.319566	0.0707478	0.162713	0.0634498	0.0898196	-0.0391592	-0.0456843	-0.0446497	0.0734064	-0.385525	-0.361901	0.373646	-0.592407	0.0285314	-0.163871	-0.0719014	-0.0268909	0.218342	0.0179563	-0.0546228	-0.0287434	0.547325	-0.00462937	0.499701	0.0630717	-0.0787772	0.0483742	0.227794	-0.288277
HPSI0115i-gost_2--DA--d30--18	-0.44325	-0.190081	0.164659	-0.104058	-0.0711072	-0.0146872	0.114842	-0.00924423	-0.0905477	-0.12638	0.106291	-0.062488	0.0438884	0.0216082	-0.340584	-0.0230289	-0.0813139	-0.090035	-0.308408	0.203173	-0.435641	0.12023	0.134397	0.0924452	0.0349268	-0.0479688	-0.0645186	-0.0191589	0.10558	-0.466571	-0.477336	0.526168	-0.640334	0.0899637	-0.134213	-0.100509	-0.0536114	0.0894678	0.0911314	-0.0260956	-0.0138133	0.680204	-0.0262986	0.361848	0.161708	0.0102471	-0.128138	0.143946	-0.256356
HPSI0115i-gost_2--DA--d30--19	-0.344809	-0.174967	0.158241	-0.0541033	-0.320629	-0.00420373	0.0510672	-0.0824827	-0.157123	-0.141492	0.0993716	-0.156868	-0.0529172	-0.0422177	-0.0542548	-0.0319712	-0.0972256	-0.0931097	-0.462132	0.170864	-0.357122	0.0313537	0.207155	0.173982	0.0599633	0.160133	-0.0995099	-0.0680578	0.1885	-0.43379	-0.368764	0.271043	-0.579228	0.0425021	-0.188135	-0.0936933	0.020732	0.000273981	0.0318883	0.0269629	-0.00605055	0.10351	-0.0263429	0.419656	0.0689108	-0.0568427	-0.59435	0.294133	-0.314769
HPSI0115i-gost_2--DA--d30--20	-0.317387	-0.167022	0.152689	-0.0600556	-0.243321	0.00617893	0.168647	-0.00496144	-0.100722	-0.115718	0.0391771	-0.0919882	-0.0203832	-0.0600789	-0.0416358	-0.0357691	-0.0722659	-0.0702146	-0.352315	0.144822	-0.354171	-0.003286	0.208577	0.132213	0.0438182	0.0902461	-0.0885391	-0.0566798	0.19274	-0.409886	-0.427851	0.155657	-0.513409	0.0165206	-0.131621	-0.0673516	0.0211746	0.160551	0.058177	0.0429194	-0.00288193	0.0445468	-0.016473	0.396855	0.0108848	-0.0301306	-0.469141	0.262419	-0.243018
HPSI0115i-gost_2--DA--d30--21	-0.233625	-0.194308	0.133437	-0.0567632	-0.270131	0.00957043	0.0554187	-0.043619	-0.14082	-0.132928	0.0262613	-0.113754	-0.0301116	-0.0392235	-0.0699207	-0.040376	-0.0763114	-0.0548109	-0.439765	0.158173	-0.289974	0.0140919	0.197934	0.124141	0.102571	0.0803599	-0.0746716	-0.0222372	0.117202	-0.39137	-0.364632	0.162126	-0.605919	0.0594245	-0.162853	-0.0505365	0.0125407	0.0594114	0.0306997	-0.000207394	-0.0306645	0.0511819	-0.0215688	0.362869	0.0666726	-0.0685145	-0.283028	0.275076	-0.257392
HPSI0115i-gost_2--DA--d30--22	-0.421998	-0.226629	0.156653	-0.0988135	-0.202089	-0.0042605	0.0102142	-0.056089	-0.170257	-0.158042	0.159206	-0.162307	0.00764399	0.0628209	-0.284976	-0.00386248	-0.0763638	-0.106645	-0.457443	0.216198	-0.419662	0.109663	0.168606	0.155336	0.0554132	0.075718	-0.0776722	-0.0822481	0.130611	-0.457254	-0.317372	0.596357	-0.61365	0.0351532	-0.218912	-0.113634	-0.0403127	0.0295241	0.0153226	-0.0319184	0.00488182	0.626779	-0.0119881	0.49015	0.145263	-0.0735064	-0.318838	0.246956	-0.374937
HPSI0115i-gost_2--DA--d30--23	-0.28047	-0.196584	0.13527	-0.0824457	-0.250451	0.0197717	0.0219082	-0.123654	-0.142179	-0.182483	0.0469287	-0.110415	-0.0111925	0.0379001	-0.141458	-0.0500303	-0.0470936	-0.0697811	-0.463419	0.159359	-0.370518	0.0835538	0.1847	0.115129	0.0856688	0.0437021	-0.0595492	-0.0999875	0.105202	-0.396462	-0.289977	0.352086	-0.485765	-0.0205606	-0.16507	-0.0567074	-0.0150537	0.187742	0.0239697	-0.0114394	-0.00561477	0.267448	-0.0068169	0.448612	0.0717774	-0.0889765	-0.401337	0.275138	-0.332869
HPSI0115i-gost_2--DA--d30--24	-0.158314	-0.16521	0.120051	-0.0461784	-0.281606	0.0113112	-0.0884427	-0.0634436	-0.145363	-0.109946	0.042785	-0.0997798	-0.0208661	-0.0216491	-0.0722783	-0.00448887	-0.0482525	-0.0319288	-0.454582	0.149267	-0.229672	0.00484639	0.201828	0.109199	0.0905388	0.0842184	-0.0571209	-0.0492163	0.123164	-0.340627	-0.323061	0.157322	-0.545926	0.0215294	-0.169178	-0.0621475	0.0154127	0.201844	0.0065377	-0.0230634	-0.0191408	0.0609478	-0.0151063	0.407354	0.0351697	-0.0930588	-0.215563	0.266388	-0.268372
HPSI0115i-gost_2--DA--d30--25	-0.338667	-0.046508	0.0626976	0.0232802	-0.0343749	-0.0436786	-0.0807226	-0.0490661	-0.0538343	-0.0547098	0.0398008	-0.0768651	-0.00694416	-0.14432	-0.125945	-0.0805572	-0.133452	-0.147399	-0.227596	0.145527	-0.124916	0.0562984	0.0531469	0.0878573	0.0682244	0.0177706	-0.0497475	0.216751	0.00240344	-0.319497	-0.406644	0.173064	-0.713468	0.286649	-0.0960197	-0.0409731	-0.0514123	-0.323522	0.115751	-0.0307099	-0.0341424	-0.00732858	-0.0727225	-0.232869	0.299411	0.0555826	0.0527033	-0.0119273	-0.00065075
HPSI0115i-gost_2--DA--d30--26	-0.207759	-0.143287	0.111994	-0.020605	-0.31112	0.0130872	-0.0672001	-0.155434	-0.161364	-0.182326	0.0193731	-0.116125	-0.0701904	-0.072964	0.0293945	-0.0619363	-0.0451439	-0.0618643	-0.519339	0.145461	-0.286973	0.0308481	0.215158	0.157487	0.14078	0.0988305	-0.0583271	-0.0630127	0.0909856	-0.365715	-0.283296	0.143825	-0.534887	0.0107191	-0.181993	-0.0351239	0.00837196	0.0918906	0.0113801	-0.0192982	-0.0362116	-0.115946	-0.0335886	0.277049	0.109303	-0.0981824	-0.486774	0.319392	-0.293744
HPSI0115i-gost_2--DA--d30--27	-0.42556	-0.0469891	0.173751	-0.02557	-0.274948	-0.0229149	-0.0853633	-0.164516	-0.0693316	-0.0943423	0.0853993	-0.0255339	-0.0159392	-0.0946988	-0.067239	-0.0339834	-0.078573	-0.105787	-0.398464	0.143388	-0.346994	0.0451402	0.214771	0.123608	-0.00816386	0.0851421	-0.0663555	-0.092876	0.22309	-0.415098	-0.525614	0.21973	-0.51592	0.0318656	-0.0939048	-0.107256	0.0154472	0.375607	0.116886	0.0220802	0.0130179	0.0133499	-0.0408204	0.313433	0.07928	0.0160691	-0.569108	0.169606	-0.243395
HPSI0115i-gost_2--DA--d30--28	-0.324647	-0.102567	0.153362	-0.100538	-0.0733997	-0.000863759	0.00387216	-0.134522	-0.024064	-0.122584	0.039008	0.036599	0.0661631	0.0503491	-0.30009	-0.0408032	-0.0403557	-0.0543463	-0.253599	0.138866	-0.396764	0.145371	0.116116	0.00350405	-0.0133959	-0.122311	-0.0303867	-0.0747982	0.112109	-0.387945	-0.484307	0.416281	-0.408148	0.000868832	-0.0444506	-0.0856967	-0.0424862	0.45109	0.127102	-0.0108263	0.0117213	0.552621	-0.0152946	0.389608	0.0597687	0.02392	-0.216575	0.080104	-0.214331
HPSI0115i-gost_2--DA--d30--29	-0.0237097	-0.232787	0.052085	-0.103863	0.155855	0.00885863	0.180529	0.218229	-0.0382073	-0.0215119	-0.0523749	0.0339707	0.0974754	0.0586191	-0.390523	0.00970392	-0.0293241	0.0576317	-0.0715343	0.132887	-0.111408	0.0409609	0.0183085	-0.0614461	0.130065	-0.23678	0.00674206	0.148376	-0.138863	-0.201551	-0.281764	0.191402	-0.58068	0.177516	-0.0491651	0.0174444	-0.0646406	-0.0752362	0.0327706	-0.102978	-0.0951731	0.655587	-0.00569394	0.119402	0.137297	-0.00299889	0.950893	0.0180327	-0.0136373
HPSI0115i-gost_2--DA--d30--30	-0.204303	-0.17425	0.154511	-0.0795928	-0.166848	0.000178992	0.118921	0.0373499	-0.0777967	-0.0735279	0.017194	-0.0309817	0.0169106	-0.0401575	-0.161906	-0.00837498	-0.075507	-0.010497	-0.289867	0.153354	-0.298344	0.0108617	0.171523	0.0558537	0.0492833	-0.0131566	-0.0704749	0.00817825	0.144387	-0.397407	-0.524787	0.133662	-0.605849	0.0809115	-0.100765	-0.0737577	0.0140984	0.192668	0.0797879	0.00858223	-0.0325754	0.242035	-0.022997	0.403903	0.00767909	-0.00323379	-0.0928582	0.191916	-0.177266
HPSI0115i-gost_2--DA--d30--31	-0.19296	-0.263458	0.130021	-0.129268	-0.0348786	0.0185063	0.368772	0.161915	-0.0762834	-0.096021	0.00626131	-0.0525937	0.0409989	0.0489245	-0.251572	-0.0086776	-0.0516119	0.0103812	-0.171586	0.147479	-0.346648	0.0321521	0.113907	0.0420774	0.0708631	-0.077008	-0.0652174	-0.00146972	0.0650639	-0.353928	-0.357937	0.257133	-0.49122	0.0471987	-0.098866	-0.0380467	-0.0154429	0.00273441	0.0358207	0.00454164	-0.042799	0.556526	0.00492935	0.43097	0.00581975	-0.0165416	0.0855007	0.196887	-0.181917
HPSI0115i-gost_2--DA--d30--32	-0.204676	-0.0672827	0.115436	-0.0366175	-0.162485	0.00500216	0.0335628	-0.102931	-0.0315377	-0.0940151	-0.0343047	0.0440378	-0.0022368	-0.058152	-0.0441835	-0.0519207	-0.024411	-0.0208841	-0.273978	0.0823356	-0.249715	0.0301099	0.158616	0.042169	0.0531952	-0.0415469	-0.0225593	-0.0722102	0.0833623	-0.269887	-0.368536	0.0435296	-0.345912	0.000261464	-0.0267947	-0.020598	0.00979455	0.357958	0.0871208	-0.000895761	-0.0294783	-0.0333235	-0.022573	0.210971	0.0411214	0.00177309	-0.213627	0.144339	-0.150498
HPSI0115i-gost_2--DA--d30--33	-0.317494	-0.202347	0.148272	-0.0585611	-0.19329	-0.011259	0.143204	0.0577185	-0.133495	-0.101028	0.0750133	-0.127813	-0.0226667	-0.0768725	-0.12711	-0.0176325	-0.104845	-0.0695723	-0.359838	0.189804	-0.32429	0.00591147	0.18157	0.146676	0.0831574	0.0820131	-0.0960479	0.0380354	0.141727	-0.443544	-0.461265	0.225496	-0.719952	0.1295	-0.176539	-0.0815161	0.00250636	-0.110176	0.0492025	0.00503292	-0.0369031	0.214226	-0.0363601	0.314937	0.107729	-0.0218913	-0.223362	0.24378	-0.219744
HPSI0115i-gost_2--DA--d30--34	0.16081	-0.136828	0.029242	-0.0932707	0.0301943	0.0528789	-0.30864	-0.0137742	-0.0275701	-0.0406221	-0.0804626	0.110966	0.157271	0.16415	-0.360423	0.0492251	0.0958307	0.0871372	-0.238801	0.0859291	-0.0411773	0.0562975	0.0932913	-0.138826	0.0682608	-0.263629	0.0732876	-0.0390954	-0.0661643	-0.108577	-0.201683	0.199261	-0.265445	-0.0861381	-0.0405828	0.00529357	-0.0651639	0.871856	-0.000529198	-0.141528	8.33692e-05	0.514311	0.040617	0.420485	-0.0460574	-0.122286	0.824598	0.0401348	-0.133863
HPSI0115i-hecn_6--DA--d30--0	-0.266185	-0.00942866	0.0356842	0.0355864	0.165896	-0.0528776	-0.0260374	0.0381963	-0.0259964	-0.0551643	0.0390887	-0.0081742	-0.00578437	-0.195941	-0.159801	-0.0514217	-0.0776243	-0.0854977	-0.0774493	0.148355	-0.148634	0.0707714	0.0112554	0.0792397	0.109117	-0.109493	-0.0222104	0.247628	-0.0750923	-0.284661	-0.416453	0.194529	-0.673583	0.283226	-0.0842245	-0.0326502	-0.084884	-0.400479	0.108895	-0.0787439	-0.0801959	0.231832	-0.094933	-0.389533	0.360791	0.0931562	0.228995	-0.0360728	0.0648385
HPSI0115i-hecn_6--DA--d30--1	-0.172006	-0.196417	0.146094	-0.106807	-0.0770049	0.00380459	0.0641645	-0.00764894	-0.121007	-0.149551	0.0736512	-0.0387944	0.0119445	0.0282267	-0.280138	0.01491	-0.0225418	0.0256246	-0.313292	0.1865	-0.403262	0.106873	0.139118	0.0702593	0.0958313	-0.093302	-0.0481469	-0.0558213	0.0687063	-0.408854	-0.415148	0.414446	-0.545766	0.014707	-0.155324	-0.0911018	-0.0322029	0.134866	0.0313269	-0.0543677	-0.0544731	0.715669	-0.0266016	0.46623	0.0779465	-0.0371318	-0.119183	0.238245	-0.28055
HPSI0115i-hecn_6--DA--d30--2	-0.392658	-0.0405716	0.113034	0.034448	-0.191809	-0.0347097	0.0122822	-0.11616	-0.121454	-0.15147	0.0880503	-0.0988753	-0.109487	-0.210693	0.080389	-0.0654324	-0.0741811	-0.111284	-0.375055	0.151373	-0.326188	0.0337468	0.177899	0.224665	0.116275	0.118857	-0.0723885	-0.00426044	0.10115	-0.381944	-0.360809	0.168016	-0.56885	0.102246	-0.161043	-0.0614341	-0.00525526	-0.216355	0.0593884	-0.00774761	-0.0560389	-0.126289	-0.0812617	-0.0418595	0.249548	0.00964659	-0.656878	0.239563	-0.2006
HPSI0115i-hecn_6--DA--d30--3	-0.14941	-0.143136	0.11893	-0.045827	-0.011109	-0.00588581	0.225303	0.125737	-0.0711394	-0.0952019	-0.0001542	0.0158696	-0.0204527	-0.135359	-0.0948337	0.00144534	-0.0162068	0.0428905	-0.186723	0.148763	-0.31863	-0.00496017	0.157797	0.0945079	0.133629	-0.0949764	-0.0465336	0.0239023	0.0513199	-0.350336	-0.47065	0.0738624	-0.565652	0.0714185	-0.104365	-0.0377443	-0.0077361	0.0187836	0.0520854	-0.0361842	-0.0973338	0.279952	-0.0501502	0.173655	0.0990132	0.0171486	-0.00708231	0.226646	-0.126248
HPSI0115i-hecn_6--DA--d30--4	-0.0861935	-0.0937637	0.132988	-0.00611614	-0.316678	-0.0159499	-0.0959951	-0.114661	-0.154717	-0.110497	0.0532025	-0.0645702	-0.107685	-0.129426	0.0530336	0.000296762	-0.0597155	0.0278825	-0.439768	0.134655	-0.221969	0.000475224	0.198317	0.143437	0.135346	0.101415	-0.0624757	-0.0535049	0.105209	-0.320808	-0.36206	0.00706019	-0.556234	0.0674826	-0.154849	-0.0722749	0.0544747	-0.0331201	0.0126741	-0.0248436	-0.0894444	-0.0731333	-0.0606219	0.271778	0.0799186	-0.0434075	-0.416503	0.300928	-0.23973
HPSI0115i-hecn_6--DA--d30--5	0.310087	-0.279892	0.00553002	-0.147282	0.124622	0.0530672	0.013508	0.196977	-0.0879936	-0.0307962	-0.0489846	0.0262574	0.117252	0.245081	-0.434861	0.0920443	0.0731525	0.178873	-0.102881	0.0915779	-0.0145698	0.0510175	-0.00381999	-0.12634	0.143323	-0.261726	0.0514468	0.00343024	-0.189373	-0.028699	0.0413334	0.254168	-0.251802	-0.0181431	-0.0808733	0.0264468	-0.055312	0.179965	-0.102463	-0.152305	-0.0789423	0.921842	0.0513337	0.451382	-0.0346567	-0.133669	1.11126	0.0926786	-0.128199
HPSI0115i-hecn_6--DA--d30--6	0.181859	-0.232952	0.0767338	-0.0966115	-0.0729808	0.0309121	0.137271	0.117975	-0.114927	-0.0827126	-0.0505494	-0.00490013	-0.00296962	0.042647	-0.161075	0.0365493	0.0108244	0.148514	-0.222465	0.107751	-0.152909	2.273e-05	0.104396	-0.0031881	0.170881	-0.119245	-0.0162117	-0.00943678	-0.0512263	-0.192402	-0.203214	0.024188	-0.415583	0.0212049	-0.105117	7.54977e-05	0.0139969	0.0189897	-0.0444356	-0.0695026	-0.112493	0.408627	-0.00281082	0.397999	-0.0268066	-0.0817111	0.371985	0.246449	-0.160763
HPSI0115i-hecn_6--DA--d30--7	-0.281786	-0.118525	0.109695	-0.00859018	-0.0805401	-0.0160065	0.176412	0.0237905	-0.103565	-0.141585	0.0188259	-0.0309361	-0.0697503	-0.177347	-0.0131687	-0.0464448	-0.035399	-0.0264326	-0.29846	0.152971	-0.330775	0.0151131	0.172871	0.167393	0.17132	-0.0193643	-0.0479664	0.00775992	0.0200654	-0.357776	-0.376069	0.112606	-0.596359	0.0959515	-0.131603	-0.0193604	-0.0156846	-0.15299	0.046964	-0.0430092	-0.104623	0.0773624	-0.0668835	0.0082692	0.223627	0.00583471	-0.211403	0.251325	-0.167625
HPSI0115i-hecn_6--DA--d30--8	-0.57678	0.0735053	0.115729	0.0643307	-0.0903622	-0.0856274	-0.247681	-0.216785	-0.0636347	-0.0837314	0.152834	-0.0201868	-0.0609122	-0.226202	-0.104817	-0.0647648	-0.116656	-0.178518	-0.334068	0.169234	-0.258556	0.116958	0.108903	0.179952	0.0578166	0.0494705	-0.03543	0.0686587	0.0456422	-0.369398	-0.466762	0.344461	-0.699819	0.24872	-0.100104	-0.0973089	-0.0531204	-0.205633	0.146955	-0.065556	-0.0535288	0.0652668	-0.114784	-0.307959	0.442313	0.103481	-0.33073	0.00437359	-0.111832
HPSI0115i-hecn_6--DA--d30--9	0.137514	-0.183853	0.0687759	-0.080855	-0.0343734	0.0248172	0.0505915	0.110465	-0.0840118	-0.0534017	-0.0367387	0.0229123	0.0261126	0.0335889	-0.18114	0.0477359	0.0229263	0.123318	-0.188444	0.102185	-0.12775	-0.00224926	0.101687	-0.0165821	0.129316	-0.130657	-0.00333332	-0.00554653	-0.0287899	-0.176004	-0.233221	0.0474906	-0.383019	0.0113828	-0.0864452	-0.0111512	0.000111038	0.174389	-0.0245734	-0.0754202	-0.0835906	0.399012	-0.00136243	0.353742	-0.0225307	-0.0667635	0.418363	0.183977	-0.131053
HPSI0115i-hecn_6--DA--d30--10	-0.13867	-0.177288	0.113295	-0.0538513	-0.203592	0.0145432	0.202932	-0.00337231	-0.127321	-0.149259	0.0085423	-0.0959799	-0.0660356	-0.0563385	0.0131904	-0.0372985	-0.0424229	-0.000808631	-0.321187	0.122173	-0.311175	0.00784175	0.165542	0.129382	0.121551	0.0548701	-0.0724394	-0.0516278	0.0882257	-0.327447	-0.269254	0.0924328	-0.425362	0.00539306	-0.141812	-0.0306216	0.0231173	-0.0783719	0.00308327	0.0153581	-0.0561261	0.0685547	-0.0237437	0.316484	0.0296759	-0.0544451	-0.422989	0.308268	-0.231378
HPSI0115i-hecn_6--DA--d30--11	0.0239655	-0.311467	0.111559	-0.175756	0.0532722	0.0333403	0.284009	0.221048	-0.105583	-0.0879466	0.03947	-0.0311958	0.0748336	0.168091	-0.404891	0.0774837	0.0156239	0.120764	-0.130228	0.156676	-0.320572	0.0647054	0.0740184	-0.0142037	0.0909445	-0.171724	-0.0324367	-0.0536295	0.00215848	-0.279387	-0.236151	0.401126	-0.387394	-0.0294973	-0.128502	-0.0561964	-0.032537	0.0914944	-0.0418766	-0.0623099	-0.061154	1.05177	0.0276904	0.63891	-0.0562926	-0.069941	0.406797	0.215698	-0.237544
HPSI0115i-hecn_6--DA--d30--12	0.157782	-0.244178	0.122736	-0.132491	0.0247423	0.0122793	0.0912274	0.124164	-0.118143	-0.0992739	0.00469059	0.0395714	0.0250969	0.0495915	-0.354135	0.0724012	0.0101465	0.186631	-0.209148	0.174238	-0.279174	0.0775148	0.0931744	-0.024874	0.172205	-0.235797	-0.0165012	0.0108499	-0.0502649	-0.313941	-0.415637	0.238139	-0.590372	0.0615249	-0.127092	-0.0615619	-0.0178086	0.0597108	-0.00585427	-0.112786	-0.139829	0.911285	-0.028577	0.491352	0.0265221	-0.0401273	0.471172	0.230579	-0.19261
HPSI0115i-hecn_6--DA--d30--13	-0.0430463	-0.244459	0.106298	-0.0856955	-0.146353	0.0191196	0.20427	0.173978	-0.117223	-0.0506032	0.00912115	-0.0918586	0.00620335	0.00378203	-0.123982	0.0305928	-0.050967	0.0376629	-0.246757	0.135492	-0.192816	-0.0509713	0.148667	0.0642333	0.0920619	0.0267082	-0.0692503	0.0216013	0.0912556	-0.290627	-0.306451	0.0612355	-0.524155	0.0582176	-0.139787	-0.0403016	0.024687	-0.010653	-0.0155115	-0.00311675	-0.0466921	0.244866	0.00286045	0.435909	-0.0446962	-0.0655306	0.126363	0.24528	-0.170407
HPSI0115i-hecn_6--DA--d30--14	0.144794	-0.212008	0.102178	-0.0915085	-0.126306	0.020928	0.0902598	0.105153	-0.114915	-0.0607932	-0.0169005	-0.0139783	-0.0053738	0.0221516	-0.148605	0.0531297	-0.0100562	0.135193	-0.240928	0.117897	-0.165319	-0.0131363	0.127227	0.00855089	0.129799	-0.0704801	-0.0349474	-0.0147281	0.0256403	-0.233679	-0.29644	0.0192583	-0.454762	0.0280379	-0.11242	-0.0374501	0.0317052	0.0835845	-0.0260693	-0.0473545	-0.0928693	0.373122	-0.00788596	0.467212	-0.0619761	-0.0673762	0.235487	0.247441	-0.171938
HPSI0115i-hecn_6--DA--d30--15	-0.433872	-0.0891845	0.142173	-0.0409667	0.0495684	-0.0406581	0.0734455	-0.0172553	-0.091177	-0.156571	0.138439	-0.015881	-0.0197833	-0.120209	-0.245837	-0.00951756	-0.0318162	-0.0577721	-0.248975	0.211025	-0.477377	0.132453	0.128375	0.159564	0.101093	-0.0964366	-0.0453249	-0.0124231	0.0504413	-0.453942	-0.488102	0.514096	-0.62743	0.0915082	-0.153503	-0.1038	-0.0743642	-0.0747427	0.0837749	-0.0747324	-0.0724932	0.693498	-0.0785132	0.0881854	0.294892	0.0505251	-0.270806	0.170624	-0.224378
HPSI0115i-hecn_6--DA--d30--16	-0.0678165	-0.223351	0.102228	-0.104334	-0.0897243	0.0310427	0.229081	0.0497454	-0.0954338	-0.1342	-0.0261464	-0.0358373	0.00659178	0.0481372	-0.157694	-0.019458	-0.00862321	0.0434639	-0.245586	0.117207	-0.299039	0.0424731	0.123315	0.0402621	0.11564	-0.0796025	-0.0377864	-0.055793	0.0184269	-0.283242	-0.238829	0.182412	-0.371372	-0.0191298	-0.101498	-0.0112374	-0.00757618	0.0894813	0.0017518	-0.0206135	-0.0569059	0.391208	0.00314745	0.402083	0.00117119	-0.0612794	-0.0120269	0.241879	-0.213302
HPSI0115i-hecn_6--DA--d30--17	0.0773061	-0.142588	0.125839	-0.0474147	-0.236799	0.00250066	-0.0828939	-0.0390978	-0.133695	-0.0862884	-0.00240677	-0.00216906	-0.0521019	-0.0641991	-0.0639522	0.0294319	-0.0276396	0.107323	-0.380026	0.131594	-0.181454	-0.000137932	0.178063	0.0533746	0.150413	-0.0236981	-0.0363216	-0.0317702	0.0528231	-0.287831	-0.394699	-0.0252926	-0.560964	0.0563516	-0.125568	-0.0550775	0.0457377	0.135422	0.00691007	-0.0570691	-0.107613	0.138445	-0.0421168	0.382469	0.0124037	-0.0562477	-0.00377344	0.274524	-0.204849
HPSI0115i-hecn_6--DA--d30--18	0.164744	-0.227932	0.0409479	-0.10871	-0.00908816	0.0463719	0.253886	0.157386	-0.0566329	-0.0538067	-0.0859427	-0.0101946	0.0402883	0.107646	-0.156613	0.0112482	0.0117283	0.108327	-0.081052	0.0543624	-0.102953	-0.0094674	0.0471798	-0.0512891	0.0999853	-0.11795	-0.0127308	0.00193925	-0.0482051	-0.107547	-0.0834303	0.00722701	-0.204394	-0.0156828	-0.0453571	0.0310113	0.00462716	0.0504735	-0.0379304	-0.0212188	-0.0558913	0.344586	0.0323824	0.366781	-0.100227	-0.0718754	0.394402	0.155736	-0.0891056
HPSI0115i-hecn_6--DA--d30--19	0.0391476	-0.185212	0.138013	-0.0842434	-0.112823	0.0138198	0.157249	0.0667048	-0.09938	-0.110634	-0.0273345	0.0205285	-0.0228244	-0.0586406	-0.115055	0.0192918	-0.00971475	0.11859	-0.258993	0.141249	-0.305703	0.00915029	0.168276	0.0408934	0.141889	-0.108384	-0.0472347	-0.0232538	0.0638896	-0.346737	-0.474229	0.0290284	-0.533177	0.0234125	-0.108829	-0.0487542	0.0247257	0.153331	0.0291463	-0.0334141	-0.105319	0.345693	-0.0346112	0.42682	-0.0221218	-0.0267545	-0.0238595	0.286929	-0.185951
HPSI0115i-hecn_6--DA--d30--20	0.292334	-0.0922149	0.0126131	-0.0782654	0.105658	0.0362682	-0.357174	0.00235171	-0.0331011	-0.0249316	-0.0452185	0.135225	0.125561	0.139581	-0.35951	0.0933328	0.116743	0.157573	-0.151816	0.0798685	-0.00767398	0.0718706	0.044781	-0.143602	0.0887469	-0.29904	0.0841575	-0.0272362	-0.109881	-0.0511797	-0.164809	0.196388	-0.211756	-0.0734123	-0.0445095	-0.0144734	-0.0625031	0.698934	-0.0274279	-0.17166	-0.0410936	0.685333	0.0183849	0.354863	-0.0272486	-0.0998111	0.857576	0.0296942	-0.102138
HPSI0115i-hecn_6--DA--d30--21	-0.396119	0.0783163	0.0930317	0.072197	-0.118091	-0.0659848	-0.215489	-0.206056	-0.0496108	-0.0762582	0.0715597	0.0104831	-0.0757119	-0.238022	0.00482636	-0.0721806	-0.0922727	-0.119213	-0.304248	0.123019	-0.181125	0.0698535	0.11313	0.142144	0.0831634	0.0336601	-0.0254521	0.0690456	0.0266693	-0.295483	-0.424171	0.115336	-0.597743	0.211674	-0.0666043	-0.0569412	-0.0223937	-0.139491	0.130095	-0.0506344	-0.0693509	-0.176466	-0.105826	-0.302146	0.349283	0.0845019	-0.298128	0.0347395	-0.0644543
HPSI0115i-hecn_6--DA--d30--22	-0.0893701	-0.18531	0.131355	-0.0505206	-0.165182	-0.0100734	0.076793	0.0468312	-0.15472	-0.110587	0.0482471	-0.0609442	-0.0629776	-0.0933301	-0.10055	0.0194014	-0.0501485	0.0548926	-0.355872	0.173474	-0.27447	0.0100869	0.171132	0.124423	0.169757	-0.000797783	-0.0600923	0.00320394	0.0433849	-0.358395	-0.391247	0.121921	-0.666874	0.104893	-0.171463	-0.0615982	0.0168476	-0.14714	0.00283063	-0.0563845	-0.116202	0.294637	-0.0533543	0.291076	0.116317	-0.0375342	-0.0506995	0.294551	-0.221162
HPSI0115i-hecn_6--DA--d30--23	-0.394105	-0.082052	0.136978	-0.0112534	-0.088918	-0.0227909	0.0960164	-0.031151	-0.0894889	-0.14823	0.0656762	-0.0242335	-0.0467457	-0.174035	-0.0550298	-0.0395125	-0.0339458	-0.0680203	-0.319697	0.172167	-0.409696	0.0446113	0.195193	0.176385	0.110845	-0.0107398	-0.0549767	-0.0295123	0.100713	-0.425771	-0.478479	0.240727	-0.591273	0.0582603	-0.137622	-0.0642211	-0.0279933	0.0559365	0.080542	-0.0310165	-0.0604032	0.171152	-0.0677154	0.0889729	0.21176	0.0200772	-0.410711	0.233384	-0.209344
HPSI0115i-hecn_6--DA--d30--24	-0.417143	-0.107867	0.144238	-0.0370369	-0.079184	-0.0391186	-0.0138756	-0.0819946	-0.138587	-0.16551	0.164564	-0.0902841	-0.047714	-0.0926054	-0.204103	-0.0133659	-0.0642038	-0.0807506	-0.35593	0.214358	-0.437872	0.129985	0.138217	0.184354	0.0986594	0.00732511	-0.0646145	-0.0214454	0.0777175	-0.45657	-0.420043	0.518908	-0.650831	0.101546	-0.194418	-0.117309	-0.0527528	-0.171182	0.0560528	-0.0593635	-0.0571134	0.578776	-0.0732421	0.163975	0.276247	0.0108371	-0.421077	0.209741	-0.277767
HPSI0115i-hecn_6--DA--d30--25	-0.0447203	-0.0994073	0.171637	-0.0468279	-0.155164	-0.0211628	0.0594208	0.00544814	-0.0941254	-0.0867924	0.0321195	0.0466963	-0.0620212	-0.151154	-0.068368	0.0353755	-0.0353274	0.10919	-0.2748	0.153257	-0.327568	0.011797	0.188843	0.0809847	0.117996	-0.0643403	-0.0586969	-0.0321078	0.121727	-0.386599	-0.605751	0.0104809	-0.603577	0.0692598	-0.103648	-0.0968772	0.0449731	0.123758	0.0681018	-0.0295551	-0.120018	0.277611	-0.0718658	0.350006	0.0292378	0.0304288	-0.234084	0.269911	-0.180134
HPSI0115i-hecn_6--DA--d30--26	-0.331205	-0.121023	0.167867	-0.0200478	-0.195521	-0.0402496	0.0896184	-0.00822966	-0.145192	-0.120436	0.120917	-0.0873204	-0.0923648	-0.178142	-0.0507964	-0.00300839	-0.0930419	-0.033726	-0.368993	0.196802	-0.379867	0.0263846	0.194968	0.201668	0.118133	0.0817231	-0.0932259	-0.0030225	0.137606	-0.457368	-0.51393	0.210136	-0.727889	0.137356	-0.182106	-0.108277	0.0160212	-0.224016	0.0569056	-0.0166546	-0.0903131	0.216774	-0.0814133	0.199531	0.187929	0.0215199	-0.464753	0.281803	-0.237242
HPSI0115i-hecn_6--DA--d30--27	0.104632	-0.116907	0.112059	-0.0525712	-0.244684	0.0179935	-0.129587	-0.111243	-0.0991404	-0.0920219	-0.0514246	0.0424856	-0.0263589	-0.0185715	-0.0592687	0.00518421	-0.00312723	0.104888	-0.375548	0.0932746	-0.154029	0.0164918	0.17021	0.00333525	0.12854	-0.0625502	-0.0105854	-0.0738872	0.0359158	-0.231911	-0.340472	-0.056792	-0.420206	-0.00177425	-0.0744291	-0.0276815	0.0422848	0.359046	0.0200681	-0.0528437	-0.0843159	0.0509699	-0.0234756	0.394914	-0.0291231	-0.0665873	0.0146967	0.234056	-0.196058
HPSI0115i-hecn_6--DA--d30--28	-0.0518163	-0.188392	0.120208	-0.0786303	-0.182071	0.0134728	0.0681559	-0.0205118	-0.129771	-0.131007	0.0220445	-0.0782855	-0.0279795	0.00047044	-0.116196	-0.00709118	-0.0456008	0.0308838	-0.328193	0.142602	-0.283275	0.0440757	0.140701	0.0702019	0.10515	-0.00204795	-0.0626967	-0.0219043	0.0793569	-0.341828	-0.337214	0.172834	-0.493796	0.0295992	-0.146759	-0.0605433	0.0118293	0.0195341	0.0103113	-0.013258	-0.0526138	0.306497	-0.0215868	0.423582	0.00734543	-0.059565	-0.218844	0.264122	-0.231894
HPSI0115i-hecn_6--DA--d30--29	-0.270405	-0.12864	0.116671	-0.0239469	-0.177274	-0.00552167	-0.00236598	-0.0771872	-0.147272	-0.168265	0.0701596	-0.075777	-0.063007	-0.0929279	-0.0522583	-0.0245066	-0.0205781	-0.0392549	-0.422359	0.164704	-0.344058	0.0506775	0.192577	0.17432	0.146463	0.0334822	-0.0455461	-0.0751841	0.0590215	-0.363297	-0.295283	0.263918	-0.532982	0.018066	-0.178828	-0.0518097	-0.0170843	0.015924	0.00992881	-0.0543647	-0.0642889	0.185777	-0.0473914	0.206393	0.181785	-0.0571562	-0.360446	0.291245	-0.284465
HPSI0115i-hecn_6--DA--d30--30	-0.35979	-0.0800912	0.0999581	-0.0441438	0.241085	-0.022963	0.200252	0.100805	-0.0465576	-0.163391	0.105138	0.0219799	0.0141532	-0.124343	-0.247561	0.004104	0.0387016	-0.0272792	-0.0738071	0.192513	-0.505479	0.120278	0.0960645	0.136076	0.100138	-0.198113	-0.0265968	0.00341177	0.022542	-0.410333	-0.448749	0.51858	-0.467973	0.0122449	-0.138173	-0.0790398	-0.109656	0.00805074	0.0673907	-0.0805692	-0.0606706	0.833119	-0.06642	0.0323647	0.25362	0.0540973	-0.188209	0.158484	-0.162955
HPSI0214i-rayr_1--DA--d30--0	0.321037	-0.300217	-0.0305268	-0.159329	0.130673	0.0694032	0.0630676	0.223519	-0.047748	0.0157597	-0.107096	0.0314132	0.162503	0.323987	-0.451368	0.0674948	0.0637816	0.152005	-0.0424786	0.039401	0.108755	0.0270273	-0.0454785	-0.188413	0.108652	-0.259176	0.0701653	0.0188666	-0.233214	0.0857398	0.190325	0.178259	-0.12621	-0.01418	-0.0170602	0.0790063	-0.055086	0.221979	-0.105615	-0.133711	-0.0478602	0.777382	0.0890711	0.411181	-0.077077	-0.144935	1.38229	-0.00136131	-0.0619384
HPSI0214i-rayr_1--DA--d30--1	0.342625	-0.302789	-0.0267148	-0.132108	0.0618836	0.0666161	0.0485233	0.255585	-0.0801093	0.019528	-0.0951065	-0.0232388	0.128277	0.252969	-0.347467	0.0757813	0.0449798	0.142022	-0.0930223	0.0564812	0.124613	-0.0280843	-0.00399214	-0.137618	0.121762	-0.172899	0.0401105	0.0588865	-0.172496	0.0396635	0.128321	0.0761806	-0.228486	0.00889803	-0.068047	0.0630615	-0.0320294	0.138452	-0.118535	-0.113007	-0.0458053	0.571035	0.076629	0.415277	-0.099225	-0.160436	1.2237	0.0673772	-0.0632886
HPSI0214i-rayr_1--DA--d30--2	-0.296648	-0.136611	0.124913	-0.0191851	-0.215259	-0.0160011	0.0440859	-0.0656113	-0.152322	-0.150136	0.0752612	-0.101741	-0.0818389	-0.112498	-0.0284381	-0.0352619	-0.0635055	-0.0535695	-0.419987	0.164615	-0.319426	0.0367988	0.183405	0.185539	0.142906	0.0805926	-0.0645503	-0.0379338	0.0674182	-0.371942	-0.312317	0.213322	-0.597049	0.0814725	-0.175365	-0.054456	0.000258251	-0.158243	0.0204458	-0.0328092	-0.0736188	0.0979639	-0.0550416	0.166068	0.194865	-0.0368133	-0.382077	0.28	-0.258922
HPSI0214i-rayr_1--DA--d30--3	0.0436594	-0.209719	0.123945	-0.0851976	-0.193023	0.0156797	0.0528293	0.0216767	-0.119185	-0.0869879	-0.0342362	-0.0109287	-0.0125463	-0.00210809	-0.146264	0.00869236	-0.040924	0.0922929	-0.341152	0.132678	-0.196011	0.00835797	0.155319	0.0206725	0.144811	-0.0615579	-0.0379759	-0.00721233	0.023918	-0.294511	-0.371994	0.0211543	-0.573477	0.071886	-0.107242	-0.0305728	0.0300243	0.107417	0.0142035	-0.0465315	-0.0984992	0.245386	-0.0203665	0.418569	0.00186032	-0.0579878	0.178608	0.245811	-0.190037
HPSI0214i-rayr_1--DA--d30--4	0.250692	-0.310116	0.0526369	-0.150523	-0.0270409	0.0443887	0.116351	0.226498	-0.0967743	0.00979006	-0.0513563	-0.00608644	0.0909023	0.207563	-0.358533	0.085269	0.00342755	0.163617	-0.151794	0.0914962	-0.00351564	-0.0126864	0.0438665	-0.102541	0.116807	-0.149698	0.00749903	0.0119032	-0.0970837	-0.0793657	-0.0669584	0.095474	-0.366618	0.0423529	-0.0713981	0.0117394	0.00338129	0.103777	-0.0769873	-0.0906152	-0.0801607	0.662954	0.0503529	0.539254	-0.0970839	-0.111679	0.983721	0.126817	-0.125913
HPSI0214i-rayr_1--DA--d30--5	-0.0610138	-0.187829	0.110784	-0.0552219	-0.254262	0.0102421	-0.0358993	-0.0366771	-0.147982	-0.103974	0.0130774	-0.0862792	-0.0330389	-0.0154231	-0.0882306	-0.00704894	-0.0581975	0.014309	-0.417034	0.141084	-0.188128	0.00935681	0.166688	0.0811395	0.128927	0.0439299	-0.0518081	-0.00995204	0.0568095	-0.306611	-0.297193	0.0938209	-0.573517	0.0705866	-0.153127	-0.0421858	0.022116	0.0297317	-0.00108571	-0.0354447	-0.0613499	0.104771	-0.0216008	0.361528	0.0484282	-0.0827756	-0.0452782	0.256781	-0.228338
HPSI0214i-rayr_1--DA--d30--6	-0.113307	-0.234621	0.132851	-0.0983902	-0.183677	0.011391	0.0891919	0.0310384	-0.138197	-0.108119	0.0390933	-0.0913253	-0.000620016	0.0321458	-0.199623	0.00607825	-0.0638409	0.0158241	-0.35001	0.164461	-0.27882	0.0375278	0.147657	0.0677752	0.0992245	0.00209133	-0.0656007	-0.0110108	0.0786274	-0.361971	-0.351877	0.234467	-0.585486	0.064128	-0.155913	-0.0655756	0.00543539	0.0166092	0.010024	-0.0237409	-0.0499595	0.410524	-0.0118218	0.472137	0.0254687	-0.063887	-0.0240122	0.247276	-0.245524
HPSI0214i-rayr_1--DA--d30--7	0.133757	-0.296459	0.0529741	-0.144834	0.0126967	0.052423	0.164713	0.229607	-0.0731142	-0.0192909	-0.0570294	-0.0114428	0.112977	0.184094	-0.338542	0.0585814	0.018998	0.10519	-0.138388	0.0993612	-0.0857755	-0.0112123	0.0686493	-0.0799484	0.0888709	-0.154436	0.000718392	0.00720357	-0.0481031	-0.137885	-0.123582	0.152104	-0.341299	-0.00477242	-0.0763161	0.0122588	-0.0212722	0.252049	-0.050566	-0.0682258	-0.0376954	0.615054	0.0552121	0.519768	-0.0978096	-0.10812	0.805056	0.131157	-0.131661
HPSI0214i-rayr_1--DA--d30--8	-0.273789	-0.235663	0.138382	-0.10271	0.00521337	-0.00174737	0.394812	0.228722	-0.0738519	-0.0731664	0.0520503	-0.0709142	0.0285936	-0.0340502	-0.223575	0.00913805	-0.0681926	-0.015947	-0.128372	0.173024	-0.371661	0.00365718	0.125654	0.0907146	0.0562386	-0.0407666	-0.0871383	0.0480024	0.115394	-0.406251	-0.460271	0.259559	-0.587744	0.092813	-0.124634	-0.0684518	-0.0182125	-0.103996	0.0514866	0.0141455	-0.0409461	0.54226	-0.0168565	0.346073	0.0436276	0.0190596	0.000227659	0.194176	-0.14956
HPSI0214i-rayr_1--DA--d30--9	0.215673	-0.129593	0.0659656	-0.0909147	-0.00954889	0.025897	-0.111716	0.0486253	-0.0326018	-0.00698154	-0.0567398	0.110786	0.0789631	0.0904192	-0.265002	0.0690457	0.0450107	0.154959	-0.143812	0.0723132	-0.0564655	0.0230273	0.0749922	-0.110419	0.0748221	-0.208967	0.0327855	-0.0282797	-0.0346796	-0.109423	-0.264398	0.0382562	-0.283414	-0.0151462	-0.0185752	-0.0193988	-0.00212358	0.490277	0.00468582	-0.0936206	-0.0631652	0.478219	0.0110215	0.408396	-0.0794193	-0.0515384	0.624932	0.0791329	-0.0924032
HPSI0214i-rayr_1--DA--d30--10	0.0970174	-0.25062	0.0871866	-0.109686	-0.0742416	0.0273305	0.20619	0.159623	-0.0987211	-0.0502778	-0.0410505	-0.00167014	0.0180305	0.0671881	-0.199522	0.0400007	-0.0058477	0.126836	-0.196781	0.102693	-0.14619	-0.0134624	0.103109	-0.00756151	0.141104	-0.103235	-0.0183883	-0.0226742	-0.0393228	-0.179317	-0.188893	0.0429039	-0.408349	0.03503	-0.0810207	0.0027481	0.0173723	0.027891	-0.0351967	-0.0572969	-0.101414	0.428732	0.0101753	0.413008	-0.0290089	-0.0666979	0.471259	0.209367	-0.153817
HPSI0214i-rayr_1--DA--d30--11	0.176121	-0.27518	0.110117	-0.15837	0.0167406	0.0236594	0.0552463	0.170809	-0.106546	-0.0426976	0.0148196	0.0297261	0.0800613	0.149549	-0.43467	0.105148	0.0134481	0.180164	-0.183424	0.156173	-0.194424	0.057426	0.0757138	-0.0712812	0.116464	-0.216805	-0.00567412	-0.0109852	-0.0374405	-0.241495	-0.317268	0.277068	-0.502409	0.0336399	-0.110088	-0.0614657	-0.0168102	0.202997	-0.0303328	-0.110814	-0.096922	0.989363	0.010773	0.616668	-0.0482906	-0.0691709	0.713412	0.172443	-0.193498
HPSI0214i-rayr_1--DA--d30--12	0.00728683	-0.343779	0.145573	-0.214206	0.0517114	0.0321816	0.165356	0.151828	-0.109361	-0.10594	0.0348578	0.00756692	0.12048	0.224254	-0.582281	0.0725099	0.000776523	0.128369	-0.216606	0.199035	-0.365706	0.134844	0.0767891	-0.0693772	0.0975267	-0.264995	-0.018524	-0.0395717	-0.0238159	-0.361525	-0.377304	0.539047	-0.557712	0.0132511	-0.126394	-0.0766706	-0.0565326	0.257186	0.000234216	-0.102288	-0.0706184	1.31275	0.0234621	0.743063	-0.0170289	-0.0674913	0.623761	0.180056	-0.274674
HPSI0214i-rayr_1--DA--d30--13	0.197504	-0.354703	0.0407201	-0.211343	0.150799	0.0601598	0.0992352	0.227892	-0.0830828	-0.0408208	-0.0161685	-0.00313699	0.178455	0.346216	-0.609026	0.0924618	0.0467953	0.141663	-0.0933545	0.127682	-0.120155	0.100304	-0.016335	-0.153871	0.084361	-0.286713	0.0314573	-0.00238998	-0.142074	-0.121273	-0.0314599	0.479491	-0.301584	-0.0231718	-0.090141	-0.00706275	-0.0794989	0.258559	-0.0779603	-0.131245	-0.0353587	1.26896	0.0756763	0.653885	-0.0706097	-0.130556	1.13463	0.0662625	-0.179955
HPSI0214i-rayr_1--DA--d30--14	-0.0866628	-0.245654	0.125398	-0.132138	-0.0673992	0.0274682	0.120624	0.0481916	-0.106907	-0.127303	0.0146139	-0.0163915	0.0481932	0.0975604	-0.307849	0.0183503	0.000732089	0.0562666	-0.289471	0.156963	-0.333087	0.0783754	0.13263	0.0176254	0.104132	-0.130954	-0.0265346	-0.0724271	0.0239692	-0.329737	-0.313799	0.341215	-0.462785	-0.0197231	-0.122495	-0.046791	-0.028551	0.252011	0.00618336	-0.0611172	-0.0524721	0.692739	0.00639089	0.529603	0.0149821	-0.0704588	0.170733	0.225442	-0.263575
HPSI0214i-rayr_1--DA--d30--15	-0.153158	-0.256313	0.15214	-0.165738	-0.00779073	0.0139229	0.165533	0.0250134	-0.107352	-0.156691	0.0761673	-0.0487342	0.0566377	0.135921	-0.424589	0.0148658	-0.0341637	0.0357401	-0.234599	0.191818	-0.449901	0.160723	0.0805443	0.0127233	0.0609307	-0.154118	-0.0538077	-0.0446937	0.0533588	-0.423223	-0.401031	0.56327	-0.502332	0.0110182	-0.140721	-0.100973	-0.0515802	0.0957913	0.0364442	-0.0414259	-0.0369073	1.05661	-0.00466377	0.598696	0.0314354	-0.0306655	-0.0233062	0.195437	-0.284837
HPSI0214i-rayr_1--DA--d30--16	0.108781	-0.199847	0.0805638	-0.0653127	-0.162717	0.0187147	-0.10387	0.0182785	-0.143699	-0.0752072	-0.0223083	0.000658202	-0.00705409	0.0254926	-0.171821	0.0414237	0.00805049	0.114046	-0.383699	0.126152	-0.095982	0.00484844	0.147703	0.0225986	0.191544	-0.0806868	0.00621792	-0.0354991	-0.0672757	-0.188228	-0.193032	0.0564027	-0.523503	0.0478007	-0.1269	-0.00487851	0.00920587	0.142727	-0.045335	-0.119138	-0.115959	0.28838	-0.0131332	0.342255	0.0671657	-0.107727	0.478364	0.235392	-0.208613
HPSI0214i-rayr_1--DA--d30--17	-0.459661	0.0156932	0.0812773	0.0595062	-0.0618917	-0.0645196	-0.132391	-0.115875	-0.0755351	-0.0827947	0.0959884	-0.0381901	-0.063174	-0.217259	-0.0592951	-0.0656779	-0.0961071	-0.143101	-0.302743	0.152498	-0.197627	0.0671493	0.104157	0.172832	0.11005	0.0378836	-0.0303256	0.0985744	-0.0103941	-0.311348	-0.360128	0.224553	-0.67388	0.239772	-0.108305	-0.0477317	-0.0488646	-0.304302	0.101002	-0.0705714	-0.0742355	-0.0252821	-0.0988445	-0.328812	0.410373	0.0658449	-0.134036	0.047001	-0.0809995
HPSI0214i-rayr_1--DA--d30--18	0.0952541	-0.314556	0.121028	-0.175851	-0.0307715	0.0414636	0.357275	0.181252	-0.0815854	-0.0831987	-0.0525398	-0.00130469	0.0567891	0.144987	-0.316505	0.0276832	-0.0182372	0.139951	-0.13994	0.119917	-0.272912	0.0389693	0.0806722	-0.0557283	0.103961	-0.172174	-0.0394396	-0.0249429	-0.00403705	-0.267427	-0.292757	0.167552	-0.402873	0.00957417	-0.0694331	-0.0187467	0.00685127	0.0848018	-0.00456066	-0.0222494	-0.0818507	0.736602	0.0258313	0.614766	-0.109746	-0.0509654	0.38937	0.21356	-0.179273
HPSI0214i-rayr_1--DA--d30--19	-0.185076	-0.172828	0.122765	-0.0636572	-0.18894	0.0162956	0.134861	-0.000278	-0.106328	-0.126356	0.0129671	-0.0686266	-0.01909	-0.0318216	-0.0602824	-0.0244499	-0.034951	-0.0181705	-0.328718	0.131692	-0.310614	0.00992934	0.180236	0.102183	0.0853839	0.0272167	-0.061921	-0.0578995	0.115536	-0.344532	-0.334652	0.144116	-0.449434	-0.00642979	-0.129427	-0.0430741	0.00986087	0.14807	0.0249304	0.00589953	-0.0281121	0.133856	-0.0129307	0.373983	0.0143673	-0.0539323	-0.29564	0.26521	-0.233002
HPSI0214i-rayr_1--DA--d30--20	0.0248297	-0.265159	0.0960491	-0.116882	-0.150071	0.0424065	0.341298	0.0835359	-0.0959561	-0.117274	-0.0744509	-0.0718215	-0.00638854	0.0679632	-0.096311	-0.0399743	-0.046148	0.0571124	-0.217597	0.0893014	-0.235807	0.00610498	0.104413	0.0147351	0.112179	-0.0338165	-0.0604496	-0.0132144	0.0248878	-0.254961	-0.205044	0.0295073	-0.354887	0.0123817	-0.0835485	0.0107735	0.0266886	-0.0603585	-0.00498717	0.0268436	-0.0576032	0.213722	0.0161593	0.442035	-0.0809624	-0.0666313	-0.0196184	0.251483	-0.170149
HPSI0214i-rayr_1--DA--d30--21	0.0514355	-0.233044	0.141699	-0.100449	-0.127477	0.00288616	0.117339	0.176744	-0.113245	-0.0164998	0.0111641	0.0150064	0.0109094	-0.00790759	-0.223872	0.0830188	-0.033285	0.140061	-0.25653	0.151874	-0.184033	-0.0366184	0.16116	0.0186581	0.127845	-0.0796098	-0.0403439	-0.00516346	0.0483588	-0.286041	-0.430638	0.0291201	-0.626497	0.091335	-0.109488	-0.0594193	0.0384454	0.111406	-0.000395156	-0.0636848	-0.116107	0.466097	-0.017893	0.490847	-0.023881	-0.0349559	0.442666	0.233639	-0.17148
HPSI0214i-rayr_1--DA--d30--22	0.202655	-0.270615	-0.00588882	-0.126618	0.119255	0.0491847	-0.0434443	0.222037	-0.101426	-0.0184585	0.00419604	-0.03257	0.128415	0.234166	-0.422472	0.104619	0.0698172	0.110737	-0.127201	0.109124	-0.00781095	0.028547	0.0138328	-0.0776937	0.109842	-0.183375	0.0395376	0.0119689	-0.137212	-0.0461506	0.0702032	0.337499	-0.267562	-0.0272905	-0.125396	0.00680999	-0.070778	0.194479	-0.117134	-0.146538	-0.0325553	0.87668	0.0579865	0.433135	-0.0146905	-0.15331	1.03137	0.0887341	-0.147843
HPSI0214i-rayr_1--DA--d30--23	0.112412	-0.195546	0.0975969	-0.0951714	-0.155671	0.0308254	0.0206775	0.0480001	-0.0897447	-0.0532967	-0.0386134	0.00190709	0.0285277	0.0640566	-0.163238	0.0355966	-0.00591858	0.102125	-0.262586	0.098144	-0.13892	-0.00570791	0.131402	-0.0246613	0.0894805	-0.0708565	-0.0221295	-0.0387386	0.042727	-0.211836	-0.279319	0.0259347	-0.385634	-0.00532093	-0.0820108	-0.0281606	0.0267896	0.298032	-0.00774352	-0.0372625	-0.0529593	0.286527	0.0109964	0.500083	-0.094706	-0.0786111	0.249053	0.201516	-0.172499
HPSI0214i-rayr_1--DA--d30--24	0.219336	-0.202129	0.0873614	-0.0852835	-0.17269	0.0264267	0.0225337	0.0723439	-0.0818196	-0.0111379	-0.101377	0.0528152	0.0165561	0.0395523	-0.144821	0.0321175	-0.020044	0.156187	-0.260259	0.0751208	-0.017758	-0.0403496	0.121202	-0.064337	0.143424	-0.10633	-0.00160109	0.00564415	-0.0411942	-0.138158	-0.266991	-0.173708	-0.45894	0.0750482	-0.0366951	0.0144894	0.0508481	0.204334	-0.00543281	-0.0627807	-0.112901	0.125772	0.00213998	0.390412	-0.067681	-0.0652589	0.601357	0.171099	-0.0993614
HPSI0214i-rayr_1--DA--d30--25	0.283862	-0.244792	0.0781047	-0.118174	-0.0539388	0.0291279	0.0370569	0.172694	-0.0908677	0.00205741	-0.0620917	0.0528892	0.0540276	0.100043	-0.283229	0.0875461	0.00982704	0.199783	-0.185342	0.100812	-0.0332544	-0.0204427	0.0858767	-0.0879549	0.143503	-0.174773	0.00806544	0.0150325	-0.0707016	-0.129831	-0.240342	-0.0234361	-0.455716	0.0595146	-0.0645072	-0.00649653	0.0224598	0.18728	-0.0401833	-0.100226	-0.117072	0.531375	0.0128349	0.481721	-0.077397	-0.0772965	0.845057	0.159977	-0.110836
HPSI0214i-rayr_1--DA--d30--26	-0.14747	-0.198628	0.104273	-0.0478653	-0.28341	0.0160083	0.0380272	-0.0124065	-0.137985	-0.0915337	-0.00815267	-0.085868	-0.0298649	-0.0171441	-0.0422809	-0.0245942	-0.0558759	-0.0180395	-0.431906	0.120658	-0.16535	-0.0273974	0.190596	0.100601	0.130061	0.0793068	-0.0452995	-0.0436273	0.0504197	-0.266702	-0.216887	0.0385076	-0.526499	0.0546395	-0.131611	-0.00713131	0.027997	0.0662614	-0.00694537	-0.0255751	-0.0538402	-0.0744155	-0.00640811	0.311615	0.0603165	-0.0914757	0.00619371	0.255676	-0.228557
HPSI0214i-rayr_1--DA--d30--27	-0.237117	-0.272057	0.116508	-0.155984	-0.0518998	0.0290602	-0.0472762	0.0432161	-0.120639	-0.104153	0.111932	-0.0993746	0.129233	0.219599	-0.486023	0.047983	-0.0127046	-0.0466723	-0.329455	0.194542	-0.325387	0.117742	0.111748	0.0144154	0.00868613	-0.0744674	-0.0304423	-0.0705712	0.08108	-0.356879	-0.252249	0.665642	-0.470662	-0.0372876	-0.175821	-0.0967539	-0.0772407	0.398096	-0.00787905	-0.0700465	0.0467884	0.977449	0.0416107	0.66571	0.0193273	-0.112791	0.256889	0.144213	-0.326503
HPSI0514i-lako_1--DA--d30--0	-0.307091	0.109652	0.0120931	0.102683	0.138335	-0.0737329	-0.296468	-0.159434	-0.0427109	-0.0978426	0.0635464	0.035821	-0.061314	-0.262801	-0.0842653	-0.0715294	-0.0422083	-0.101493	-0.192164	0.137613	-0.119988	0.124467	0.018599	0.124836	0.165464	-0.113164	0.0235351	0.187949	-0.157395	-0.225825	-0.315495	0.228616	-0.627208	0.272372	-0.0862244	-0.0201678	-0.103	-0.38518	0.104435	-0.146426	-0.114062	0.084258	-0.131526	-0.636626	0.528033	0.0901027	0.106563	-0.0471914	0.0304777
HPSI0514i-lako_1--DA--d30--1	0.0357199	-0.100289	0.118243	-0.0131209	-0.0942113	-0.0172236	-0.0606169	0.0277453	-0.141699	-0.113565	0.0468615	0.0089409	-0.0800568	-0.175392	-0.0482593	0.0536829	0.00812534	0.117397	-0.318178	0.172409	-0.270357	0.0069987	0.182353	0.121141	0.195043	-0.0709418	-0.0364862	0.00285915	0.038091	-0.344466	-0.473413	0.0530287	-0.636949	0.0663465	-0.174533	-0.0771235	0.0115345	-0.00180709	0.00315544	-0.0948628	-0.141395	0.301682	-0.081476	0.218871	0.119408	-0.0251547	-0.0866174	0.310273	-0.191417
HPSI0514i-lako_1--DA--d30--2	-0.428241	0.0632181	0.0773748	0.0991073	-0.156682	-0.0642694	-0.314729	-0.243394	-0.145089	-0.157074	0.151461	-0.0801717	-0.135148	-0.262175	0.0656124	-0.0517277	-0.0504533	-0.136216	-0.455069	0.167188	-0.251945	0.0846242	0.158086	0.261286	0.158155	0.110801	-0.0286906	0.00305944	0.0126371	-0.327668	-0.277467	0.282493	-0.614382	0.144705	-0.191168	-0.0714201	-0.0436891	-0.274508	0.0455038	-0.097584	-0.0801434	-0.105076	-0.117704	-0.299809	0.44128	0.00675925	-0.558026	0.18079	-0.206537
HPSI0514i-lako_1--DA--d30--3	0.329576	-0.230972	0.0319092	-0.107378	0.143411	0.0258733	0.0527449	0.229325	-0.101686	-0.0372929	-0.0328612	0.0745731	0.0454533	0.0899588	-0.335855	0.114142	0.0821861	0.240544	-0.09573	0.114213	-0.0707749	0.0231358	0.0368681	-0.0633763	0.212238	-0.279751	0.0439016	0.0117713	-0.190031	-0.0776956	-0.105107	0.129431	-0.378633	0.0253114	-0.0961161	0.0099523	-0.0329265	0.0286382	-0.0909814	-0.174246	-0.159199	0.863757	-0.00169997	0.32121	0.0374434	-0.0834269	0.994168	0.167613	-0.110885
HPSI0514i-lako_1--DA--d30--4	-0.267154	0.0166004	0.0916822	0.0542627	-0.0307623	-0.0443861	-0.0792975	-0.128022	-0.105657	-0.173869	0.0586075	0.0311842	-0.118542	-0.267776	0.0297387	-0.0418565	0.0047173	-0.0105397	-0.32843	0.155689	-0.33102	0.0768601	0.159099	0.196769	0.213215	-0.0686446	-0.0103342	-0.011233	-0.0416794	-0.330812	-0.378785	0.162176	-0.574948	0.097834	-0.136617	-0.0361832	-0.0394112	-0.159368	0.0566605	-0.109424	-0.143969	0.0904975	-0.116638	-0.224419	0.367253	0.0329731	-0.344198	0.227155	-0.165932
HPSI0514i-lako_1--DA--d30--5	0.20621	-0.244398	0.108957	-0.13035	0.0997383	0.0102591	0.0468005	0.168069	-0.132294	-0.099371	0.0293673	0.0581665	0.0294539	0.0491263	-0.400761	0.111561	0.0508202	0.224778	-0.192118	0.189879	-0.279053	0.0831205	0.0886708	-0.0177879	0.204439	-0.284435	0.00368086	-0.000858236	-0.0927403	-0.290598	-0.378281	0.303128	-0.589281	0.0415595	-0.151949	-0.0656587	-0.0374145	0.0664641	-0.0384418	-0.161571	-0.162255	1.10092	-0.0331887	0.477588	0.0625097	-0.0540097	0.630134	0.244349	-0.20735
HPSI0514i-lako_1--DA--d30--6	-0.570526	0.156477	0.0939782	0.0952422	-0.0269137	-0.0960268	-0.383483	-0.341904	-0.058126	-0.131315	0.158182	0.0457104	-0.0889427	-0.253928	-0.0960291	-0.0772688	-0.0650576	-0.159054	-0.349031	0.157402	-0.279971	0.184972	0.0879289	0.188083	0.105985	-0.0294253	0.00998425	0.0150517	-0.0480462	-0.317884	-0.386943	0.417108	-0.603466	0.21354	-0.0840329	-0.0818795	-0.0825488	-0.179795	0.145121	-0.125555	-0.0898657	0.135427	-0.140087	-0.483176	0.560379	0.11326	-0.374046	-0.0131827	-0.128128
HPSI0514i-lako_1--DA--d30--7	-0.136537	-0.171179	0.163009	-0.0909595	0.0571597	-0.0275486	0.0729561	0.112465	-0.128245	-0.119879	0.131121	0.017593	-0.00769701	-0.072049	-0.335496	0.0866842	0.000928211	0.103571	-0.231677	0.233148	-0.443527	0.0965745	0.141205	0.100478	0.14354	-0.171958	-0.0428585	-0.0174814	0.0444915	-0.445819	-0.560393	0.436056	-0.699567	0.0731004	-0.182426	-0.13031	-0.0416365	0.000950559	0.0290309	-0.113019	-0.126794	1.00831	-0.0699133	0.379806	0.160538	0.0152154	0.0720786	0.253272	-0.248813
HPSI0514i-lako_1--DA--d30--8	0.0922262	-0.112839	0.122806	-0.0312735	-0.0686315	-0.016571	-0.054629	0.0202111	-0.137184	-0.114622	0.0256143	0.0598737	-0.0752101	-0.147985	-0.106388	0.0602777	0.0226252	0.16772	-0.311477	0.167227	-0.265767	0.0304689	0.168293	0.0864233	0.225576	-0.143056	-0.0141434	-0.019375	-0.0241668	-0.313938	-0.457062	0.0531656	-0.630649	0.0703069	-0.147285	-0.0623589	0.0105017	0.0152674	0.00164057	-0.125623	-0.178894	0.430051	-0.0825622	0.228394	0.13683	-0.0192481	0.103171	0.299571	-0.193121
HPSI0514i-lako_1--DA--d30--9	-0.237416	-0.0111716	0.0903459	0.0619973	-0.17383	-0.0392127	-0.209348	-0.162994	-0.17144	-0.173144	0.105203	-0.0561785	-0.143054	-0.23665	0.0760626	-0.0169453	-0.00844907	-0.0269608	-0.464995	0.167165	-0.277332	0.0499774	0.193474	0.2395	0.21414	0.0587345	-0.0269106	-0.04408	0.00244498	-0.323812	-0.282027	0.17823	-0.595539	0.0776382	-0.20506	-0.0568602	-0.0162995	-0.18601	0.000435133	-0.107807	-0.121511	-0.014203	-0.104081	-0.0953623	0.332748	-0.0347807	-0.456876	0.297067	-0.249771
HPSI0514i-lako_1--DA--d30--10	0.109037	-0.162785	0.102575	-0.070191	0.0114708	-0.00155518	-0.0878233	0.0454558	-0.145549	-0.127107	0.0491121	0.0335867	-0.0197846	-0.0363601	-0.255328	0.0788109	0.0455899	0.159999	-0.290684	0.183823	-0.276919	0.0774156	0.12752	0.0513389	0.207744	-0.192892	-0.000319385	-0.0215174	-0.0575861	-0.303121	-0.36677	0.262433	-0.582896	0.0331612	-0.172363	-0.0685383	-0.0317075	0.0734114	-0.0277808	-0.152528	-0.146435	0.767395	-0.055265	0.33308	0.128088	-0.0575229	0.285881	0.26813	-0.228739
HPSI0514i-lako_1--DA--d30--11	-0.158262	0.00125694	0.0614955	0.0350842	0.0813743	-0.0292497	-0.0445729	-0.0616259	-0.0793698	-0.16008	0.0208051	0.0818357	-0.0802596	-0.218053	-0.0341026	-0.0215687	0.0537384	0.0416214	-0.23493	0.135215	-0.292932	0.0784675	0.124537	0.140514	0.226313	-0.168554	0.0224159	-0.0145129	-0.110039	-0.253296	-0.302216	0.159702	-0.469544	0.0572885	-0.106567	-0.00640977	-0.0591535	-0.0657601	0.0345494	-0.140152	-0.153751	0.251425	-0.0986669	-0.222274	0.339048	0.0219743	-0.0467982	0.193505	-0.129252
HPSI0514i-lako_1--DA--d30--12	0.335474	-0.161531	0.023879	-0.0671656	0.07658	0.0270155	-0.161529	0.128054	-0.112637	-0.0532206	-0.0135515	0.0606474	0.0342761	0.0495255	-0.250575	0.11655	0.102913	0.20864	-0.182302	0.115554	-0.057239	0.0171255	0.0775908	-0.0371513	0.19153	-0.225875	0.0456164	-0.00912299	-0.125891	-0.0954956	-0.13693	0.117741	-0.352946	-0.0275793	-0.128675	-0.0139167	-0.032551	0.239014	-0.0908824	-0.174513	-0.119481	0.670477	-0.00896006	0.327025	0.0195052	-0.112594	0.739782	0.192165	-0.142245
HPSI0514i-lako_1--DA--d30--13	-0.4083	0.125524	0.0343305	0.128577	-0.0438777	-0.0700188	-0.362288	-0.267968	-0.0974582	-0.145013	0.100697	-0.000612059	-0.122856	-0.288935	0.0603263	-0.0762196	-0.0215529	-0.129939	-0.380328	0.134165	-0.174822	0.102938	0.112284	0.222267	0.1883	0.0138583	0.0188529	0.036294	-0.101483	-0.232175	-0.211751	0.225687	-0.552618	0.173088	-0.12923	-0.0215406	-0.0724617	-0.271122	0.0644582	-0.140832	-0.107915	-0.168722	-0.129028	-0.560191	0.53626	0.0362815	-0.288287	0.0831081	-0.113728
HPSI0514i-lako_1--DA--d30--14	-0.46162	0.0465487	0.100233	0.0462991	0.0105087	-0.0608079	-0.261212	-0.214611	-0.109434	-0.185265	0.163002	0.00458562	-0.0730957	-0.202275	-0.134008	-0.0298922	-0.000423208	-0.0967862	-0.370945	0.196313	-0.395261	0.164613	0.136092	0.210469	0.14734	-0.0643932	-0.00196312	-0.0390942	-0.0182006	-0.380672	-0.373092	0.510945	-0.588327	0.0904632	-0.168029	-0.0906757	-0.0934321	-0.0562311	0.0737504	-0.138186	-0.0867433	0.422389	-0.113906	-0.200993	0.456927	0.0351372	-0.395101	0.146148	-0.235291
HPSI0514i-lako_1--DA--d30--15	-0.250005	-0.113674	0.122413	-0.0401303	0.000132416	-0.0303947	-0.12916	-0.0841095	-0.166745	-0.200313	0.156726	-0.052414	-0.0478961	-0.0827748	-0.260053	0.0212853	-7.74604e-05	0.000104107	-0.377533	0.233646	-0.437859	0.160914	0.132122	0.165583	0.173143	-0.0990962	-0.0299051	-0.0293092	-0.00681143	-0.436199	-0.390851	0.569865	-0.662695	0.0644206	-0.229517	-0.111968	-0.0785732	-0.110623	0.0143415	-0.134869	-0.100708	0.812527	-0.0832121	0.177217	0.307363	-0.0268571	-0.221816	0.254281	-0.306124
HPSI0514i-lako_1--DA--d30--16	0.239673	-0.213216	0.0560096	-0.0940367	0.0917815	0.0201884	0.154277	0.179311	-0.0987364	-0.0787399	-0.0451031	0.0589638	0.00309827	0.0230877	-0.236019	0.0650355	0.0530302	0.206348	-0.11779	0.114785	-0.15769	0.0274613	0.0606013	-0.0201763	0.215233	-0.239222	0.0158005	0.0115424	-0.146482	-0.150971	-0.187287	0.0781777	-0.407616	0.0371384	-0.0925621	0.00917312	-0.0179544	-0.066829	-0.0539209	-0.12862	-0.162896	0.680191	-0.0207325	0.267838	0.0528597	-0.0528151	0.635584	0.210534	-0.116274
HPSI0514i-lako_1--DA--d30--17	-0.491871	0.131653	0.0534216	0.121035	-0.0365682	-0.0876464	-0.337621	-0.275215	-0.0785785	-0.125392	0.127931	-0.0347702	-0.110308	-0.292109	0.00750512	-0.0966586	-0.0905552	-0.181978	-0.332197	0.151121	-0.191668	0.129501	0.0729488	0.209095	0.129767	0.041403	-0.0141079	0.121832	-0.0535863	-0.302355	-0.334884	0.283199	-0.656359	0.265411	-0.121095	-0.0575728	-0.0753817	-0.424666	0.118143	-0.0995366	-0.0823356	-0.116332	-0.140063	-0.582291	0.545245	0.0881104	-0.381454	0.00918122	-0.0643717
HPSI0514i-lako_1--DA--d30--18	-0.121239	-0.0537749	0.108627	0.00875588	-0.0818483	-0.0310539	-0.201246	-0.102368	-0.157837	-0.162071	0.0992235	0.00342642	-0.0909248	-0.168268	-0.0886289	0.0289742	0.0202508	0.0537752	-0.402766	0.187677	-0.31558	0.0826226	0.173408	0.164889	0.210026	-0.0708804	-0.0116981	-0.0466205	-0.0156039	-0.344799	-0.376069	0.262531	-0.618295	0.0575872	-0.193044	-0.0785154	-0.0303378	-0.0222465	0.00404951	-0.139411	-0.137199	0.391336	-0.0946606	0.0826079	0.272687	-0.0303094	-0.180877	0.281651	-0.254982
HPSI0514i-lako_1--DA--d30--19	0.226087	-0.130398	0.100274	-0.0475891	-0.0525293	-0.000472449	-0.0604664	0.042376	-0.126367	-0.094816	-0.0137806	0.0834833	-0.0544106	-0.090167	-0.124712	0.0742178	0.0465315	0.214514	-0.272115	0.137444	-0.192315	0.0198092	0.144166	0.0315483	0.228364	-0.181449	0.00580711	-0.0289531	-0.0637592	-0.232567	-0.369931	-0.00910603	-0.52996	0.0387003	-0.120658	-0.0380082	0.0166444	0.0900435	-0.0238788	-0.134851	-0.180879	0.451117	-0.0614878	0.283577	0.0716299	-0.0430296	0.301348	0.281978	-0.171002
HPSI0514i-lako_1--DA--d30--20	-0.3915	0.113455	0.0359819	0.120117	-0.029214	-0.0676359	-0.382868	-0.235106	-0.0936914	-0.124508	0.0989717	0.0199502	-0.101027	-0.272658	0.0174035	-0.0553422	-0.00938573	-0.113388	-0.378788	0.138182	-0.155567	0.0917499	0.1204	0.205279	0.18742	-0.0103039	0.0293697	0.0296102	-0.106806	-0.220051	-0.221695	0.227864	-0.568	0.167686	-0.124885	-0.0213836	-0.0748196	-0.176737	0.0594899	-0.157867	-0.109652	-0.108112	-0.12176	-0.520685	0.524784	0.0294058	-0.125036	0.0730846	-0.113927
HPSI0514i-lako_1--DA--d30--21	0.419092	-0.177075	-0.0530941	-0.101556	0.246858	0.0576443	-0.171985	0.17607	-0.049176	-0.0168652	-0.0652041	0.10003	0.137703	0.215289	-0.397517	0.119248	0.160521	0.205914	-0.0254121	0.0581366	0.0651799	0.0467224	-0.0223454	-0.153929	0.144587	-0.340564	0.104434	-0.00865936	-0.235778	0.0816818	0.117829	0.219172	-0.0746131	-0.0982781	-0.0595573	0.0440503	-0.0863886	0.428093	-0.12102	-0.203084	-0.0667401	0.88533	0.0490968	0.304334	-0.0254435	-0.145378	1.23082	0.0392096	-0.0722137
HPSI0514i-lako_1--DA--d30--22	-0.125574	-0.043306	0.0786993	0.0233968	-0.0756026	-0.0165561	-0.0841124	-0.136053	-0.124613	-0.185297	-0.00053344	0.0578853	-0.107209	-0.182183	0.00701084	-0.0355146	0.0427322	0.0544183	-0.388763	0.130886	-0.276622	0.0710627	0.16887	0.150865	0.262871	-0.113529	0.0209002	-0.0775156	-0.115151	-0.249312	-0.23762	0.104134	-0.490817	0.0374766	-0.121629	0.0101966	-0.0280033	-0.0291249	0.00884345	-0.14054	-0.168398	0.102769	-0.0877037	-0.102948	0.315199	-0.0282641	-0.0926782	0.269924	-0.210729
HPSI0514i-lako_1--DA--d30--23	-0.0221331	-0.163232	0.12378	-0.0710403	0.0605844	-0.0037553	0.210395	0.133451	-0.0953775	-0.128305	0.0110797	0.0638011	-0.0300086	-0.107861	-0.17626	0.0414624	0.0348439	0.139374	-0.17934	0.166583	-0.37239	0.0404542	0.145166	0.0781872	0.194587	-0.201795	-0.0214856	-0.0239028	-0.0206392	-0.340816	-0.449741	0.160352	-0.548698	0.0320713	-0.121207	-0.0444089	-0.0202784	0.0174403	0.0175829	-0.0956612	-0.15384	0.630627	-0.0597246	0.247191	0.118113	0.0049998	0.124024	0.277012	-0.176222
HPSI0514i-lako_1--DA--d30--24	0.560817	-0.158832	-0.0880424	-0.105724	0.336098	0.0606705	-0.308227	0.131964	-0.0302918	-0.00895327	-0.114664	0.188394	0.165439	0.262546	-0.499526	0.124555	0.200156	0.270108	-0.00505122	0.0389526	0.160966	0.0932176	-0.0747504	-0.23593	0.196133	-0.481574	0.164941	0.00421073	-0.382836	0.184507	0.198276	0.217456	-0.0443497	-0.0794896	-0.0133679	0.0833051	-0.113311	0.498507	-0.127705	-0.281254	-0.112286	1.03472	0.047161	0.200787	0.0377777	-0.150472	1.68743	-0.0397378	-0.0270481
HPSI0514i-lako_1--DA--d30--25	0.251605	-0.182523	0.066201	-0.0696443	-0.015005	0.0153015	0.0194955	0.141644	-0.128289	-0.0631364	0.000112198	0.0245441	-0.021202	-0.00270545	-0.15973	0.0959326	0.0515153	0.198805	-0.196891	0.1192	-0.130517	-0.00639863	0.104772	0.0180907	0.192031	-0.141087	0.00164415	-0.0241777	-0.0661665	-0.158255	-0.198233	0.0436559	-0.406262	0.00709184	-0.131031	-0.026037	0.0090871	0.0197485	-0.0746472	-0.118036	-0.140065	0.537355	-0.022792	0.352105	0.00743769	-0.0788565	0.435233	0.257499	-0.162789
HPSI0514i-lako_1--DA--d30--26	-0.455379	0.0898305	0.070887	0.0923326	-0.06166	-0.0538049	-0.232695	-0.281808	-0.0897801	-0.194407	0.0742362	0.0286686	-0.115688	-0.266763	0.0491529	-0.0949407	-0.000726541	-0.116016	-0.404768	0.138836	-0.310248	0.122006	0.153368	0.221665	0.190116	-0.0294505	0.0141226	-0.0438534	-0.0689318	-0.297104	-0.273972	0.262737	-0.509304	0.0954093	-0.115874	-0.0174818	-0.0693274	-0.0886589	0.0819413	-0.121049	-0.106811	-0.0899039	-0.118362	-0.412636	0.486611	0.0338561	-0.454469	0.14898	-0.180252
HPSI0514i-lako_1--DA--d30--27	0.190128	-0.0405705	0.0734381	-0.0150168	0.0359175	-0.00932974	-0.26902	-0.0333516	-0.0962766	-0.0934178	0.00270399	0.148337	-0.0265035	-0.104656	-0.168861	0.0828617	0.0964132	0.196243	-0.264209	0.133835	-0.169008	0.0593283	0.132271	0.0169782	0.219469	-0.252229	0.0518909	-0.0467387	-0.105201	-0.189321	-0.353645	0.0845714	-0.467803	0.00761798	-0.103355	-0.0392055	-0.0258453	0.310986	-0.00942695	-0.190908	-0.167611	0.515554	-0.0714596	0.143263	0.15408	-0.0359594	0.407888	0.203827	-0.155147
HPSI0514i-lako_1--DA--d30--28	-0.196655	-0.0996555	0.154653	-0.00979869	-0.129555	-0.0432991	-0.00158506	0.048761	-0.162678	-0.104718	0.158328	-0.0671903	-0.0975329	-0.19711	-0.0618163	0.0661932	-0.0414672	0.0367614	-0.330503	0.209496	-0.361855	0.0117165	0.196265	0.206084	0.137494	0.0469955	-0.0795511	-0.014465	0.134075	-0.428686	-0.511778	0.223486	-0.701536	0.0966083	-0.218343	-0.134911	0.0123145	-0.175154	0.0132389	-0.0590678	-0.109286	0.397069	-0.0898401	0.242395	0.165566	0.00499527	-0.380007	0.31614	-0.245773
HPSI0514i-lako_1--DA--d30--29	0.406694	-0.246089	-0.00982677	-0.11085	0.124348	0.0552261	0.0273121	0.160358	-0.0849334	-0.0618167	-0.13508	0.10502	0.0653904	0.150621	-0.311571	0.0609071	0.109475	0.240734	-0.136994	0.0662547	0.0144633	0.0303052	0.0239498	-0.119389	0.250237	-0.329767	0.0838192	-0.00544988	-0.288503	0.0201168	0.0536712	0.0346889	-0.263253	-0.0118959	-0.0483313	0.0887623	-0.0421876	0.158882	-0.102246	-0.19029	-0.159066	0.657857	0.0239837	0.258558	0.0338992	-0.128478	1.19592	0.143211	-0.0922668
HPSI0514i-lako_1--DA--d30--30	-0.568188	0.141976	0.10915	0.106071	-0.151644	-0.0864789	-0.3237	-0.341547	-0.0790319	-0.139933	0.143465	-0.00164931	-0.124139	-0.291522	0.0426199	-0.0900834	-0.0823903	-0.172318	-0.410697	0.148495	-0.289596	0.127844	0.142847	0.229452	0.101351	0.0729127	-0.0222554	-0.00583916	0.0336115	-0.349245	-0.408218	0.280459	-0.60172	0.185257	-0.10509	-0.0820082	-0.0420342	-0.171191	0.136039	-0.0739371	-0.074241	-0.158484	-0.13507	-0.401013	0.481406	0.0910502	-0.656257	0.0738584	-0.15636
HPSI0514i-lako_1--DA--d30--31	-0.175014	-0.0585349	0.115752	-0.0144242	0.0577751	-0.0361192	-0.0956824	-0.0377102	-0.114574	-0.156803	0.0947671	0.0516211	-0.0500337	-0.162236	-0.197334	0.0284573	0.0270068	0.0574379	-0.288126	0.200544	-0.380958	0.11402	0.140379	0.132312	0.193066	-0.17329	-0.00472627	-0.0140461	-0.0365368	-0.377034	-0.464751	0.351952	-0.637801	0.076967	-0.161086	-0.0820351	-0.0618828	-0.00411746	0.0419907	-0.146563	-0.141462	0.643922	-0.0979865	0.0443113	0.299799	0.0178435	-0.0341108	0.219799	-0.208874
HPSI0514i-lako_1--DA--d30--32	-0.422606	0.0802132	0.0639941	0.107543	-0.104298	-0.0631076	-0.329493	-0.229419	-0.132447	-0.15412	0.139167	-0.0367965	-0.126693	-0.271735	0.0572851	-0.0430703	-0.0151074	-0.11881	-0.436784	0.159538	-0.240998	0.0819178	0.161414	0.256778	0.17965	0.0620474	-0.00277488	-0.0193813	-0.0294158	-0.287617	-0.241243	0.27698	-0.574134	0.121076	-0.175971	-0.0521336	-0.0568116	-0.193129	0.0379566	-0.128763	-0.0952668	-0.081583	-0.117996	-0.363024	0.473517	0.00568624	-0.420274	0.169927	-0.197704
HPSI0514i-lako_1--DA--d30--33	-0.456739	0.112309	0.0844651	0.0960442	-0.147697	-0.0572915	-0.307871	-0.309197	-0.07984	-0.14996	0.0880347	0.0208764	-0.107069	-0.253688	0.072389	-0.0814614	-0.0256718	-0.130982	-0.420972	0.123734	-0.256296	0.0960244	0.165602	0.205775	0.130864	0.036824	0.00244243	-0.0548356	0.00322681	-0.284746	-0.30667	0.204275	-0.486427	0.0956289	-0.099719	-0.0409904	-0.0408559	0.0244273	0.0945352	-0.0898544	-0.0729287	-0.220216	-0.10846	-0.327331	0.413678	0.036553	-0.521468	0.120673	-0.174684
HPSI0514i-lako_1--DA--d30--34	0.346236	-0.00723927	0.0171049	-0.0439967	0.0765229	0.038976	-0.495568	-0.180372	-0.0336327	-0.112989	-0.0882553	0.206936	0.0761632	0.064131	-0.25442	0.0531078	0.167202	0.188584	-0.245412	0.0713678	-0.0856198	0.123443	0.0832251	-0.130671	0.149561	-0.367237	0.110944	-0.0896355	-0.138848	-0.0800429	-0.22609	0.1442	-0.164955	-0.141249	-0.0364088	-0.00205829	-0.0664215	0.884236	-0.00309037	-0.199594	-0.0748521	0.538923	-0.015042	0.272169	0.0201489	-0.101184	0.547382	0.0950799	-0.142733
HPSI0514i-uenn_3--DA--d30--0	-0.250593	-0.244147	0.132732	-0.124787	-0.0192743	0.0166223	0.115034	0.100563	-0.114547	-0.126526	0.0925882	-0.0758045	0.0700573	0.0764731	-0.351717	0.0343357	-0.0102462	-0.0202568	-0.280175	0.20189	-0.405377	0.0794533	0.145679	0.0733942	0.0575083	-0.081409	-0.0514275	-0.0446146	0.0997792	-0.416428	-0.38134	0.51694	-0.539536	-0.0146664	-0.178653	-0.0917649	-0.0594765	0.241905	0.0139806	-0.0509375	-0.00351356	0.821349	0.00394589	0.532642	0.0508086	-0.06443	0.0355508	0.218465	-0.287058
HPSI0514i-uenn_3--DA--d30--1	-0.221389	-0.120622	0.13632	-0.0126963	-0.277635	-0.0168732	-0.00241012	-0.0654441	-0.163379	-0.128397	0.0893617	-0.0986362	-0.10051	-0.126	0.0263309	-0.0020136	-0.0563453	-0.0166531	-0.434591	0.155895	-0.295059	0.00452122	0.208173	0.190274	0.130961	0.120914	-0.0716599	-0.071932	0.116837	-0.356626	-0.329728	0.132795	-0.562412	0.0512791	-0.182115	-0.0751794	0.032175	-0.0880892	0.00362252	-0.0226236	-0.0744382	0.0305508	-0.0548809	0.261211	0.124214	-0.0461678	-0.473607	0.318559	-0.276287
HPSI0514i-uenn_3--DA--d30--2	-0.286313	-0.0745323	0.0370253	-0.00228933	0.239819	-0.0458338	0.0507943	0.150741	-0.0218941	-0.0315175	0.0564552	-0.0314836	0.0485014	-0.1352	-0.284856	-0.0260049	-0.0825613	-0.0926564	-0.0199438	0.173143	-0.163511	0.0682227	-0.00727891	0.0552869	0.0812535	-0.137563	-0.0304148	0.28387	-0.0642819	-0.311531	-0.43754	0.305348	-0.722307	0.294253	-0.0999075	-0.0452728	-0.1067	-0.390818	0.102258	-0.0795104	-0.0568184	0.483672	-0.0739335	-0.288409	0.331045	0.0866864	0.446793	-0.0634146	0.0700896
HPSI0514i-uenn_3--DA--d30--3	0.0026879	-0.209078	0.129557	-0.101166	-0.130021	0.0227824	0.207842	0.0648917	-0.0900011	-0.104328	-0.0333928	-0.00938739	-0.00364453	0.00167984	-0.132012	0.00150917	-0.0261997	0.084519	-0.241509	0.123083	-0.287042	0.0135503	0.145759	0.0247387	0.107167	-0.077983	-0.0524456	-0.0301539	0.069283	-0.319201	-0.391717	0.0614465	-0.457712	0.0129746	-0.092956	-0.037055	0.0238228	0.137089	0.0258359	-0.00655785	-0.0731844	0.328338	-0.011572	0.462603	-0.0539173	-0.0365136	-0.0301238	0.255311	-0.185859
HPSI0514i-uenn_3--DA--d30--4	-0.442075	-0.0088825	0.137072	0.000506745	-0.0461661	-0.0458784	-0.0653707	-0.107994	-0.0379013	-0.0994484	0.0738317	0.0310982	-0.00801232	-0.168836	-0.15117	-0.0485329	-0.0666136	-0.0990638	-0.273884	0.165609	-0.342955	0.0902533	0.144178	0.11342	0.0545908	-0.0583518	-0.0362963	0.0306388	0.0850409	-0.409985	-0.570344	0.279571	-0.637021	0.141556	-0.0788614	-0.0833996	-0.0452146	0.125174	0.146766	-0.0436402	-0.0453908	0.215631	-0.0811847	-0.0293091	0.265749	0.0785036	-0.237838	0.0756812	-0.128296
HPSI0514i-uenn_3--DA--d30--5	-0.250358	-0.155943	0.134702	-0.0425297	-0.313841	0.00576956	0.096563	-0.0492489	-0.131219	-0.117945	0.0583457	-0.154011	-0.0545174	-0.0547464	0.0312962	-0.0360154	-0.0908641	-0.078606	-0.384273	0.132798	-0.294168	-0.0102579	0.192268	0.150079	0.040128	0.1746	-0.103322	-0.0432287	0.205803	-0.378816	-0.340787	0.122407	-0.47491	0.0224358	-0.161141	-0.0758625	0.0389529	0.0115797	0.0274362	0.0600142	0.00892022	-0.0797617	-0.016947	0.398696	-0.0126913	-0.0553921	-0.632604	0.28261	-0.251211
HPSI0514i-uenn_3--DA--d30--6	-0.352069	-0.0547357	0.0528293	0.0151849	0.112249	-0.031484	0.103091	0.050984	-0.049089	-0.111102	0.0591036	-0.0803514	-0.011855	-0.172712	-0.100662	-0.0647376	-0.0660996	-0.128652	-0.116815	0.159154	-0.278545	0.0608934	0.0585472	0.135414	0.0813559	-0.036114	-0.0564273	0.177808	0.0219667	-0.359943	-0.395801	0.279059	-0.588952	0.176908	-0.132091	-0.0459796	-0.082248	-0.320181	0.08824	-0.0257099	-0.0286978	0.217391	-0.0723671	-0.21282	0.279634	0.0536943	-0.180218	0.0696603	-0.0305687
HPSI0514i-uenn_3--DA--d30--7	0.230376	-0.0641071	-0.0172637	-0.0829162	0.149311	0.0569887	-0.532128	-0.0313854	0.0245481	0.0134584	-0.081077	0.201253	0.229606	0.226793	-0.462218	0.0941061	0.168023	0.107252	-0.16183	0.053416	0.0722302	0.0738117	0.0541451	-0.217087	0.0276052	-0.363794	0.139243	-0.0701954	-0.122232	0.0269498	-0.103174	0.262286	-0.0894306	-0.151033	0.00923572	0.0146481	-0.102797	1.22737	-0.0109523	-0.204289	0.0303258	0.661433	0.0612529	0.372957	-0.0493659	-0.133704	1.20607	-0.0877831	-0.089267
HPSI0514i-uenn_3--DA--d30--8	-0.0234795	-0.2274	0.0909501	-0.117998	-0.01623	0.0238663	0.0665146	0.138452	-0.0852814	-0.0442028	0.0237232	-0.00348238	0.0786497	0.113988	-0.325706	0.0650281	0.0129113	0.0703615	-0.202242	0.132414	-0.192134	0.027195	0.103621	-0.0124813	0.0747881	-0.12122	-0.00838397	-0.0429286	0.00817449	-0.22033	-0.229375	0.276084	-0.400745	-0.00499132	-0.101801	-0.0400613	-0.0262253	0.273473	-0.0204396	-0.0768674	-0.0400081	0.672452	0.0217974	0.480427	-0.0122717	-0.0727313	0.486748	0.14964	-0.193146
HPSI0514i-uenn_3--DA--d30--9	-0.467458	-0.144885	0.120793	-0.0446018	-0.0444481	-0.0178891	0.099504	-0.0639692	-0.118607	-0.196307	0.0961212	-0.0991017	-0.0224233	-0.075243	-0.192767	-0.0700448	-0.0597411	-0.125177	-0.348728	0.201496	-0.447204	0.126772	0.135618	0.173082	0.115351	-0.0214131	-0.0584028	0.00581656	0.038042	-0.455837	-0.370414	0.497949	-0.631157	0.092197	-0.176517	-0.0632133	-0.0760823	-0.148029	0.0669677	-0.0462578	-0.0403853	0.45343	-0.0558422	0.0898794	0.291105	-0.00490352	-0.35236	0.199881	-0.251745
HPSI0514i-uenn_3--DA--d30--10	-0.212158	-0.224324	0.16915	-0.100724	-0.278256	0.00917195	0.177779	0.00207362	-0.114725	-0.0988271	0.0264851	-0.0948503	-0.00913239	0.00890249	-0.130041	-0.0239404	-0.103949	-0.0221831	-0.360547	0.149585	-0.319644	0.0146276	0.180106	0.0769318	0.0477202	0.0667782	-0.0944771	-0.0330847	0.1692	-0.408991	-0.445906	0.150157	-0.577491	0.0641128	-0.122398	-0.0749258	0.0386219	0.0836246	0.0553964	0.0418141	-0.0238367	0.195715	-0.00862462	0.527996	-0.0348222	-0.0335237	-0.284135	0.251013	-0.244005
HPSI0514i-uenn_3--DA--d30--11	-0.184036	-0.193202	0.149443	-0.053866	-0.170362	-0.00537049	0.200153	0.1045	-0.13245	-0.105345	0.047241	-0.0844412	-0.0489059	-0.122508	-0.0567632	0.00771679	-0.064751	0.0105936	-0.316819	0.177891	-0.338059	-0.0259421	0.201464	0.145915	0.119947	0.0412831	-0.0911429	0.0136061	0.139821	-0.42523	-0.49127	0.0973965	-0.669924	0.084165	-0.171994	-0.0749574	0.0234345	-0.0701228	0.0306083	-0.000606287	-0.0742051	0.194364	-0.0451658	0.344415	0.0533436	-0.021068	-0.253007	0.310237	-0.210164
HPSI0514i-uenn_3--DA--d30--12	-0.339481	-0.196759	0.180304	-0.0889017	-0.219593	-0.00926118	0.0830031	-0.0274103	-0.139341	-0.131817	0.110312	-0.0964562	-0.014342	-0.0154781	-0.2007	-0.000563877	-0.0797998	-0.047247	-0.405356	0.197274	-0.415819	0.0650701	0.193705	0.134981	0.0616332	0.0482524	-0.08512	-0.0693316	0.163508	-0.466794	-0.466921	0.375271	-0.637207	0.0513172	-0.173045	-0.111731	-0.000374147	0.08628	0.0503976	-0.00728764	-0.0295654	0.454964	-0.0295754	0.484161	0.0828748	-0.0291609	-0.35761	0.264885	-0.314098
HPSI0514i-uenn_3--DA--d30--13	-0.22887	-0.164462	0.0945474	-0.0311611	-0.22435	0.0249265	0.121237	-0.00357863	-0.107979	-0.129802	-0.017255	-0.103263	-0.0245509	-0.0666012	0.0364195	-0.0567876	-0.0368158	-0.0736657	-0.370545	0.118142	-0.257001	-0.0318595	0.203204	0.131543	0.0953841	0.0860036	-0.0626237	-0.0321003	0.117176	-0.324305	-0.275008	0.057429	-0.448916	-0.00603071	-0.139411	-0.00956312	0.00727889	0.152625	0.0181375	0.0180187	-0.00533625	-0.174678	-0.00693315	0.263516	0.0336126	-0.0797593	-0.329545	0.272125	-0.211391
HPSI0514i-uenn_3--DA--d30--14	-0.298184	-0.196622	0.103226	-0.054842	0.00977891	0.00192482	0.315537	0.133259	-0.100937	-0.153783	0.0329603	-0.099711	-0.0164009	-0.103796	-0.114525	-0.0432777	-0.0441525	-0.0580102	-0.213251	0.179171	-0.396692	0.0278205	0.139137	0.150236	0.125928	-0.0324972	-0.0766683	0.0640158	0.0610803	-0.422374	-0.394978	0.267282	-0.599954	0.0796145	-0.167574	-0.0373929	-0.0469354	-0.195259	0.0400805	-0.0100335	-0.0515523	0.343653	-0.040134	0.144447	0.155121	-0.00927354	-0.213446	0.246272	-0.167574
HPSI0514i-uenn_3--DA--d30--15	-0.179326	-0.174063	0.126451	-0.079254	-0.0922445	-0.00194486	0.0644562	0.0332012	-0.103278	-0.0945551	0.0556984	-0.0278945	0.0097825	-0.00221033	-0.219984	0.0179339	-0.0313169	0.0149103	-0.286384	0.158079	-0.295176	0.0505459	0.139896	0.0710075	0.0916283	-0.0536148	-0.0394309	-0.0357149	0.055045	-0.331864	-0.358078	0.276488	-0.527966	0.0484661	-0.125198	-0.0649727	-0.0159336	0.103211	0.0270795	-0.0515086	-0.0577789	0.484698	-0.0230071	0.350353	0.0870812	-0.0286431	0.0411818	0.195594	-0.219289
HPSI0514i-uenn_3--DA--d30--16	-0.347804	-0.0239858	0.0414259	0.00696523	0.201423	-0.0413553	-0.0759005	-0.0135584	0.00180757	-0.0778061	0.0226139	-0.00305776	0.0602034	-0.131233	-0.280377	-0.0844917	-0.0849032	-0.142282	-0.0931815	0.165096	-0.198332	0.125994	-0.000524639	0.0311259	0.0638498	-0.166678	-0.0170514	0.27087	-0.061018	-0.348507	-0.494451	0.341535	-0.705573	0.275941	-0.0719712	-0.0387705	-0.12397	-0.187451	0.155182	-0.0742245	-0.0288078	0.362138	-0.0792706	-0.329614	0.358403	0.0912717	0.272354	-0.100381	0.0586327
HPSI0514i-uenn_3--DA--d30--17	-0.397346	-0.181078	0.127253	-0.0857639	0.0667316	0.000563944	0.490115	0.214913	-0.0411127	-0.104048	0.0676903	-0.0525608	0.0196401	-0.0570699	-0.149879	-0.00720405	-0.0225878	-0.053115	-0.057618	0.14628	-0.460927	0.0123289	0.131122	0.134085	0.0282435	-0.0378893	-0.0788453	-0.0373338	0.138457	-0.381117	-0.376612	0.322288	-0.372182	-0.0110973	-0.103691	-0.0575186	-0.0351411	-0.016865	0.0516311	0.0345993	-0.0128842	0.512199	-0.0115632	0.270042	0.0542104	0.034368	-0.295775	0.201096	-0.168562
HPSI0514i-uenn_3--DA--d30--18	-0.322717	-0.158536	0.158846	-0.0339666	-0.231875	-0.0281394	0.174323	-0.0237355	-0.170227	-0.156858	0.119555	-0.138698	-0.115351	-0.135383	-0.0151397	-0.0226707	-0.0960015	-0.041045	-0.386647	0.184673	-0.402275	0.0377914	0.182381	0.221313	0.130843	0.123147	-0.103974	-0.036028	0.123817	-0.439418	-0.38472	0.241885	-0.640794	0.10325	-0.198817	-0.0923834	0.0213688	-0.360607	0.0235355	0.00340723	-0.0860303	0.209834	-0.0679194	0.242749	0.169946	-0.00724745	-0.616824	0.328799	-0.280554
HPSI0514i-uenn_3--DA--d30--19	-0.42229	-0.0540958	0.101789	0.0477315	-0.237091	-0.0328134	-0.0806535	-0.0864678	-0.128755	-0.104416	0.0808034	-0.0950303	-0.0844208	-0.20254	0.0670103	-0.0487312	-0.0720589	-0.130162	-0.445316	0.15056	-0.223805	-0.0150354	0.211099	0.224283	0.124326	0.149775	-0.0532244	-0.00581079	0.0848041	-0.333383	-0.311219	0.114454	-0.630075	0.122089	-0.161464	-0.0405871	-0.00286345	-0.0953434	0.042894	-0.037112	-0.0506956	-0.269723	-0.0669715	-0.0645003	0.272887	-0.0212512	-0.352549	0.216177	-0.198271
HPSI0514i-uenn_3--DA--d30--20	-0.33147	-0.170865	0.121304	-0.0452756	-0.118335	-0.000700347	0.165019	0.0405673	-0.136525	-0.153848	0.0846864	-0.0928153	-0.0414115	-0.0778918	-0.0809472	-0.0088994	-0.016021	-0.0483218	-0.344645	0.171137	-0.39101	0.0250737	0.193215	0.188204	0.123879	0.0364941	-0.0595438	-0.080167	0.0877535	-0.377023	-0.288431	0.308762	-0.505026	-0.00282643	-0.182806	-0.0533661	-0.0232647	-0.0107111	0.000535265	-0.0338729	-0.0490681	0.301397	-0.031419	0.257995	0.149911	-0.0503642	-0.330555	0.299832	-0.282711
HPSI0514i-uenn_3--DA--d30--21	-0.359072	-0.223624	0.185328	-0.0815026	-0.225861	-0.017791	0.229284	0.0778176	-0.142207	-0.0998485	0.112588	-0.141633	-0.0338491	-0.0674526	-0.144335	-0.0010787	-0.124271	-0.0593892	-0.350953	0.202778	-0.396963	0.0100515	0.192424	0.163451	0.057584	0.110892	-0.120861	0.0026911	0.198755	-0.492209	-0.516722	0.272052	-0.727774	0.122006	-0.183463	-0.114485	0.0214352	-0.152051	0.0543709	0.0321813	-0.0369569	0.334202	-0.0366135	0.43904	0.0683471	-0.00383137	-0.381157	0.276292	-0.25992
HPSI0514i-uenn_3--DA--d30--22	-0.412252	-0.213202	0.103231	-0.0393361	-0.0785567	-0.00822962	0.319902	0.145661	-0.135915	-0.131353	0.0868814	-0.174915	-0.0407155	-0.102072	-0.0716203	-0.0381872	-0.0794206	-0.114044	-0.2753	0.182472	-0.357029	-0.00458714	0.15409	0.212859	0.114149	0.0983211	-0.0953088	0.0459425	0.0866277	-0.402832	-0.284287	0.292393	-0.619635	0.106882	-0.199737	-0.0423814	-0.0317113	-0.366035	0.00972054	0.00440537	-0.0367228	0.216394	-0.0331477	0.12357	0.190752	-0.0271668	-0.279671	0.259708	-0.204418
HPSI0614i-uevq_6--DA--d30--0	0.24909	-0.0235692	-0.00320871	-0.0600117	0.16973	0.0441498	-0.514798	-0.0432993	0.00441364	-0.0274909	-0.0445783	0.199422	0.173285	0.139478	-0.382505	0.106729	0.185381	0.136663	-0.151293	0.0730969	-0.0225836	0.0832812	0.0717875	-0.159126	0.0560844	-0.35991	0.122724	-0.0837278	-0.0917488	-0.0316265	-0.1793	0.267852	-0.101437	-0.172027	-0.0290978	-0.0164665	-0.0973272	1.11976	-0.0147765	-0.203521	0.00198118	0.704403	0.0277424	0.342141	-0.0277728	-0.113418	0.880658	-0.00837288	-0.114414
HPSI0614i-uevq_6--DA--d30--1	-0.484982	0.0236011	0.104561	0.0622065	-0.111861	-0.0710253	-0.117573	-0.149333	-0.0921373	-0.102922	0.117801	-0.0476551	-0.0951983	-0.243331	-0.0191893	-0.0663405	-0.104607	-0.138527	-0.338785	0.160799	-0.252513	0.0732937	0.125688	0.204617	0.114312	0.0696764	-0.0451952	0.0660628	0.0228092	-0.350093	-0.396583	0.228588	-0.686412	0.230401	-0.122312	-0.0663371	-0.0330116	-0.343462	0.103945	-0.0576138	-0.0842432	-0.0403687	-0.110485	-0.29123	0.409473	0.0733432	-0.345159	0.0945548	-0.120231
HPSI0614i-uevq_6--DA--d30--2	0.133148	-0.242784	0.0965306	-0.108033	-0.0307671	0.0263775	0.189913	0.173177	-0.103478	-0.0737179	-0.0339096	0.0052486	0.0159425	0.0276119	-0.206056	0.0510391	0.00869143	0.146436	-0.187842	0.129937	-0.208209	-0.00373601	0.116029	-7.41305e-05	0.152433	-0.141594	-0.0266777	0.00328946	-0.0142	-0.248058	-0.307815	0.0671444	-0.474961	0.0276669	-0.109749	-0.0213588	0.00685373	0.0671839	-0.0245183	-0.06408	-0.106954	0.52575	-0.00599685	0.439024	-0.0349137	-0.0602532	0.382322	0.24449	-0.157073
HPSI0614i-uevq_6--DA--d30--3	0.0694285	-0.187137	0.1159	-0.0601599	-0.14032	0.00205636	0.0951342	0.107081	-0.126058	-0.0653845	0.000751848	-0.0228243	-0.0406272	-0.0720139	-0.0912767	0.0430536	-0.0332628	0.113535	-0.27106	0.140795	-0.191182	-0.0286569	0.153226	0.061412	0.15471	-0.0382353	-0.0503764	0.0224322	0.0410127	-0.290359	-0.390103	-0.0217766	-0.588945	0.0879876	-0.132936	-0.0478733	0.036213	-0.0468582	-0.00496429	-0.0475209	-0.116507	0.254237	-0.0381076	0.347301	0.0123872	-0.038998	0.131762	0.269288	-0.157962
HPSI0614i-uevq_6--DA--d30--4	0.054336	-0.0368821	0.0979164	-0.0290011	-0.123963	0.00563628	-0.463996	-0.0987862	-0.0858614	-0.0450951	0.04668	0.0964957	0.0492468	-0.0112758	-0.205348	0.099632	0.0760746	0.0925815	-0.376899	0.133249	-0.137532	0.0301688	0.193536	1.80988e-06	0.0755575	-0.122448	0.0349765	-0.111194	0.0716132	-0.223007	-0.393455	0.172928	-0.414483	-0.0728634	-0.112808	-0.0879246	-0.0143528	0.811003	0.00824035	-0.138973	-0.0345149	0.370939	-0.0215118	0.426158	0.0110233	-0.0860311	0.25962	0.163008	-0.228661
HPSI0614i-uevq_6--DA--d30--5	0.287333	-0.183012	0.0429092	-0.101729	0.0424719	0.0371963	-0.163556	0.0972606	-0.0850856	-0.0399533	-0.0278684	0.0641271	0.0851819	0.124988	-0.32783	0.100982	0.0800964	0.176276	-0.186074	0.10947	-0.0681347	0.0363472	0.0731474	-0.0893278	0.125814	-0.230878	0.0400978	-0.0186485	-0.0791982	-0.120233	-0.186639	0.169063	-0.331506	-0.0400171	-0.0960078	-0.0234831	-0.0329523	0.430844	-0.055947	-0.143121	-0.0716004	0.710917	0.0160416	0.463127	-0.0500366	-0.110628	0.755249	0.139276	-0.148684
HPSI0614i-uevq_6--DA--d30--6	-0.258975	-0.078175	0.123496	0.0248376	-0.273483	-0.0261499	-0.101725	-0.0975994	-0.169055	-0.135563	0.0986484	-0.104963	-0.113896	-0.187755	0.0702753	-0.0114851	-0.0547292	-0.0481108	-0.47226	0.167504	-0.277993	-5.20851e-05	0.222147	0.221366	0.146936	0.13787	-0.0677713	-0.0389575	0.113751	-0.372507	-0.358282	0.121944	-0.627731	0.0762505	-0.203219	-0.0766138	0.0194227	-0.0990447	0.0119908	-0.0392568	-0.0738662	-0.0941822	-0.0735577	0.133409	0.190879	-0.0448994	-0.516919	0.313651	-0.261124
HPSI0614i-uevq_6--DA--d30--7	-0.09447	-0.201189	0.137299	-0.138205	0.0820981	0.0149997	0.0988805	0.0639392	-0.0748572	-0.138422	0.0431409	0.0527473	0.0724505	0.0705092	-0.403993	0.0449216	0.0374028	0.0873946	-0.195946	0.183181	-0.429137	0.129094	0.113415	-0.000832186	0.0932867	-0.251166	-0.0121826	-0.0661814	0.0217985	-0.380898	-0.452424	0.469024	-0.472878	-0.0357036	-0.114893	-0.0816684	-0.0639848	0.361544	0.0391145	-0.0921986	-0.0631677	1.02339	-0.0148771	0.508799	0.0483841	-0.0238777	0.186902	0.19137	-0.246814
HPSI0614i-uevq_6--DA--d30--8	-0.108773	-0.145676	0.179677	-0.0528059	-0.191988	-0.0311686	0.0876018	0.0766839	-0.134703	-0.0591667	0.0996934	-0.0289938	-0.0696448	-0.133962	-0.096638	0.0671671	-0.0682292	0.0840073	-0.300327	0.179667	-0.31289	-0.0129609	0.19218	0.127044	0.106941	0.0267391	-0.0837457	-0.0221797	0.151236	-0.400516	-0.557129	0.0866588	-0.680596	0.108238	-0.153844	-0.122502	0.0524384	-0.0664912	0.0340155	-0.0246825	-0.112478	0.357622	-0.065922	0.403974	0.0438066	0.0158313	-0.205056	0.289325	-0.215215
HPSI0614i-uevq_6--DA--d30--9	-0.486069	-0.136564	0.145469	-0.0492908	-0.0459643	-0.0379396	0.0676723	-0.00534101	-0.138698	-0.150992	0.192907	-0.111898	-0.0296544	-0.0725547	-0.23751	0.00460108	-0.0602581	-0.0991433	-0.321437	0.223097	-0.461709	0.113709	0.14114	0.203317	0.0789754	0.0253146	-0.0714642	-0.0354807	0.0975299	-0.458989	-0.386888	0.587958	-0.632283	0.0850765	-0.206627	-0.122553	-0.0612773	-0.183161	0.0411065	-0.0534939	-0.0402844	0.677701	-0.0595091	0.200875	0.269911	0.00726266	-0.379415	0.210773	-0.29212
HPSI0614i-uevq_6--DA--d30--10	-0.123167	-0.131661	0.111967	-0.0270491	-0.163468	0.00478894	0.110673	0.0307268	-0.12199	-0.125722	0.03624	-0.0745933	-0.0622537	-0.117773	0.0294057	0.000636387	-0.018505	0.0103596	-0.301945	0.138189	-0.304362	-0.0183361	0.188944	0.145621	0.113633	0.047568	-0.0690692	-0.0353691	0.125973	-0.344205	-0.359104	0.0747259	-0.466136	-0.00199075	-0.161848	-0.0577198	0.0181862	0.0314752	0.00550983	-0.00301478	-0.0524664	0.0726988	-0.0383428	0.289899	0.0312228	-0.0458307	-0.415538	0.310029	-0.213057
HPSI0614i-uevq_6--DA--d30--11	-0.249698	-0.185855	0.147887	-0.0732555	-0.12148	-0.0021389	0.0944207	0.0275624	-0.127684	-0.136105	0.0698597	-0.0526911	-0.0112797	-0.0505795	-0.181966	0.00721528	-0.0314407	-0.00541614	-0.353077	0.189246	-0.38669	0.0479026	0.18793	0.124558	0.113265	-0.0297276	-0.0579605	-0.0468093	0.0955058	-0.420929	-0.43783	0.307113	-0.614606	0.035794	-0.16745	-0.0781171	-0.0182641	0.108495	0.0328353	-0.0452877	-0.0598096	0.453401	-0.0355809	0.3732	0.110199	-0.0357158	-0.163319	0.270836	-0.269306
HPSI0614i-uevq_6--DA--d30--12	0.387803	-0.0341101	-0.0473874	-0.0590914	0.214637	0.0573111	-0.582357	-0.00773511	0.0246535	0.0157415	-0.110425	0.240833	0.210661	0.180705	-0.419713	0.11291	0.206233	0.172546	-0.118711	0.0425437	0.129631	0.0595006	0.0394422	-0.231064	0.0811923	-0.423566	0.161484	-0.0389352	-0.18447	0.081324	-0.0854862	0.156725	-0.0748113	-0.149578	0.00925468	0.0327467	-0.104684	1.18847	-0.0331086	-0.241628	-0.0113287	0.64048	0.0448573	0.272303	-0.0354457	-0.136808	1.34224	-0.0760365	-0.0404622
HPSI0614i-uevq_6--DA--d30--13	-0.0688197	-0.0356369	0.123713	-0.0036871	-0.23187	-0.00704832	-0.341731	-0.142076	-0.109209	-0.0849347	0.0507099	0.0216783	-0.0201638	-0.102719	-0.0600189	0.038569	0.00693151	0.0281529	-0.436265	0.144116	-0.205439	0.0162088	0.220599	0.0793748	0.0856597	-0.00511883	-0.0177879	-0.0725125	0.131548	-0.319726	-0.468795	0.0946537	-0.525288	-0.00780754	-0.137959	-0.0933733	0.0133026	0.519584	0.0393057	-0.074083	-0.0391888	0.0687743	-0.0477724	0.337719	0.0483547	-0.0580274	-0.18608	0.225893	-0.233259
HPSI0614i-uevq_6--DA--d30--14	-0.321361	-0.017179	0.0844459	0.0316795	0.0503631	-0.0569332	-0.0496049	0.0185857	-0.0640483	-0.0626074	0.0864627	0.00171345	-0.035952	-0.213553	-0.125428	-0.0122279	-0.0590865	-0.0586118	-0.194478	0.166992	-0.22215	0.0474406	0.0965644	0.135675	0.119549	-0.0553209	-0.0280543	0.122029	-0.00893465	-0.32263	-0.447709	0.207436	-0.685929	0.216935	-0.113035	-0.0617873	-0.0526826	-0.239085	0.0873131	-0.0866124	-0.095317	0.236065	-0.0962561	-0.221418	0.3374	0.0723323	0.0626552	0.0688913	-0.0524903
HPSI0614i-uevq_6--DA--d30--15	0.429117	-0.045822	-0.0874095	-0.0830172	0.348916	0.0639526	-0.680287	0.042123	0.0412986	0.050371	-0.081417	0.252824	0.284028	0.290044	-0.591684	0.156163	0.243899	0.177136	-0.0371863	0.0423521	0.195425	0.0943198	-0.0250746	-0.290624	0.0489727	-0.498394	0.197908	-0.0300413	-0.245705	0.163267	0.039438	0.340986	0.0173374	-0.174268	0.0124591	0.0307681	-0.152694	1.28777	-0.0645479	-0.291443	0.0190582	0.992681	0.0726451	0.297043	-0.0288207	-0.160117	1.72951	-0.17541	-0.0251824
HPSI0614i-uevq_6--DA--d30--16	0.323245	-0.0530544	-0.0252888	-0.106151	0.359281	0.0494844	-0.600314	-0.00137136	0.0260601	-0.0165617	-0.0407658	0.272058	0.257165	0.250955	-0.642737	0.147548	0.236019	0.188883	-0.0745501	0.0933345	-0.0102486	0.159483	0.00421241	-0.250517	0.0674937	-0.545934	0.176768	-0.0707544	-0.210472	0.0132309	-0.142494	0.488679	-0.0953377	-0.175708	-0.0109878	-0.0133549	-0.160361	1.25848	-0.0240849	-0.291118	-0.0125419	1.25526	0.0418086	0.37166	0.0224137	-0.118782	1.43934	-0.106965	-0.10283
HPSI0614i-uevq_6--DA--d30--17	-0.213814	-0.0622611	0.106628	0.0343513	-0.190763	-0.025232	-0.0125603	-0.0196352	-0.117174	-0.0974843	0.0354988	-0.0527412	-0.0929226	-0.230829	0.0905858	-0.0235216	-0.0539288	-0.031609	-0.358391	0.14438	-0.224413	-0.0370137	0.202484	0.179348	0.146216	0.0775378	-0.0595259	0.0327849	0.0895423	-0.341044	-0.423104	-0.0318756	-0.635321	0.116695	-0.149629	-0.0460657	0.0194837	-0.0900893	0.0436143	-0.0295971	-0.085794	-0.211818	-0.0767239	0.0114183	0.176017	-0.00624698	-0.315445	0.254822	-0.147268
HPSI0614i-uevq_6--DA--d30--18	-0.188496	-0.0775709	0.126099	-0.0361857	-0.137708	0.00328979	-0.0184139	-0.0915662	-0.0789324	-0.140304	0.0252105	0.00867948	-0.0211929	-0.0826619	-0.0601644	-0.017357	0.00391842	-0.00356745	-0.320744	0.131752	-0.346419	0.0498639	0.18581	0.0946734	0.0806748	-0.0423846	-0.0349452	-0.0876162	0.113821	-0.351389	-0.420214	0.177683	-0.411315	-0.0388414	-0.109046	-0.0628671	-0.00731283	0.345242	0.05731	-0.0261528	-0.0347437	0.181675	-0.0378471	0.29474	0.058157	-0.0241925	-0.387916	0.235169	-0.22751
HPSI0614i-uevq_6--DA--d30--19	-0.160098	-0.236503	0.143993	-0.150048	-0.0375128	0.0148845	-0.129599	-0.00438126	-0.13844	-0.135379	0.138596	-0.0657782	0.0960488	0.162324	-0.491936	0.0712768	-0.0002114	0.0123261	-0.348945	0.225918	-0.401258	0.15429	0.123463	0.0236374	0.0385317	-0.125585	-0.0345685	-0.0706319	0.0941083	-0.429492	-0.40282	0.689683	-0.555813	-0.0319992	-0.202279	-0.139963	-0.073881	0.395891	0.00645207	-0.0937949	0.00719171	1.13657	0.00541363	0.698221	0.0361686	-0.0901611	0.103142	0.193776	-0.351271
HPSI0614i-uevq_6--DA--d30--20	-0.267864	-0.192483	0.157372	-0.131781	0.055218	0.0167798	0.30419	0.0719337	-0.0450205	-0.16424	0.0324448	0.0143676	0.0577597	0.0184047	-0.293842	-0.0117821	0.00449013	0.00674961	-0.154354	0.172979	-0.535435	0.108844	0.137092	0.0471044	0.042954	-0.179315	-0.0543703	-0.0660674	0.118741	-0.45848	-0.524677	0.434732	-0.430146	-0.0536691	-0.100141	-0.0809317	-0.0541453	0.322518	0.0847103	-0.0060392	-0.0198252	0.797908	-0.0136074	0.479119	0.0152086	0.0122379	-0.246653	0.212126	-0.234599
HPSI0614i-uevq_6--DA--d30--21	-0.29523	-0.164205	0.0890782	-0.0529968	0.0903169	0.00814317	0.464049	0.213258	-0.0320594	-0.113223	-0.00679021	-0.0518344	0.0083922	-0.117697	-0.0653325	-0.0457118	-0.025131	-0.0532474	-0.0487971	0.132715	-0.381463	-0.0126941	0.119463	0.117586	0.0738624	-0.0606454	-0.0734507	0.0639994	0.0892446	-0.364418	-0.396508	0.153753	-0.433928	0.0389959	-0.0993921	-0.0170239	-0.0398829	-0.0956173	0.0616718	0.0318382	-0.027907	0.247374	-0.0251966	0.0996696	0.0753355	0.0297068	-0.214043	0.191893	-0.0808843
HPSI0614i-uevq_6--DA--d30--22	0.226413	-0.180929	-0.0295026	-0.080559	0.0785798	0.0491118	-0.052542	0.192006	-0.0372964	0.0382373	-0.0644161	0.0338423	0.119007	0.17692	-0.262144	0.080782	0.0774372	0.1055	-0.063299	0.032043	0.115864	-0.0374591	0.0204833	-0.104704	0.0773577	-0.154213	0.0589109	-0.00278538	-0.126177	0.073466	0.112116	0.0594495	-0.102083	-0.0443932	-0.0334428	0.0508058	-0.035055	0.342046	-0.0907052	-0.112422	-0.0217918	0.405296	0.0626001	0.279102	-0.0651083	-0.124048	1.01756	0.0239332	-0.0473546
HPSI0614i-uevq_6--DA--d30--23	0.132192	-0.214987	0.09603	-0.0922144	-0.0597512	0.0275313	-0.042356	0.145345	-0.112393	-0.0531942	-8.55419e-05	-0.00869292	0.0536315	0.0267627	-0.239909	0.0832505	0.0204569	0.115681	-0.262182	0.157479	-0.17507	-0.0156618	0.152938	-0.00351459	0.112925	-0.116363	-0.024197	0.0195817	0.0558109	-0.288406	-0.398497	0.121804	-0.54957	0.00830975	-0.151367	-0.0611288	-0.00639267	0.344265	-0.020698	-0.0815199	-0.0564579	0.51268	-0.00202578	0.522464	-0.0627589	-0.0925951	0.404281	0.2315	-0.179337
HPSI0614i-uevq_6--DA--d30--24	-0.13472	0.0160678	0.143021	-0.0530433	-0.0760312	-0.0112643	-0.22603	-0.261233	0.0175971	-0.0990338	-0.0510752	0.220651	0.0416442	-0.0325094	-0.235677	-0.0368125	0.016286	0.0578248	-0.281039	0.0911946	-0.277375	0.145417	0.132123	-0.0665309	0.0611416	-0.260351	0.0427316	-0.108239	0.000699097	-0.272756	-0.538246	0.148677	-0.379114	0.00734144	0.0488173	-0.0426501	-0.0209188	0.719783	0.157685	-0.0878397	-0.075034	0.323196	-0.0499968	0.204302	0.110062	0.0537704	0.0778759	0.0362396	-0.142106
HPSI0715i-meue_5--DA--d30--0	-0.446129	-0.17902	0.110431	-0.0532318	-0.0542394	-0.0154746	0.142881	0.0200983	-0.133178	-0.156606	0.125463	-0.143925	-0.0159685	-0.0391511	-0.197729	-0.0358141	-0.0665676	-0.122822	-0.315797	0.196137	-0.394047	0.0879611	0.125447	0.181309	0.0937104	0.0375846	-0.0695284	0.00491292	0.0573909	-0.411713	-0.280696	0.49861	-0.591717	0.0883933	-0.194186	-0.0693057	-0.0639137	-0.232961	0.0267153	-0.0347871	-0.0250474	0.485599	-0.0365597	0.156384	0.244144	-0.0248963	-0.269705	0.202705	-0.253768
HPSI0715i-meue_5--DA--d30--1	0.111392	-0.225939	0.0555095	-0.08726	-0.0473892	0.0248434	0.102701	0.177762	-0.109951	-0.0315684	0.00356202	-0.0511029	0.0250737	0.0705418	-0.189006	0.0650405	0.00197493	0.0972658	-0.175727	0.105867	-0.0907853	-0.0253486	0.0837818	0.010255	0.113766	-0.0528048	-0.0211424	0.00725338	-0.0187814	-0.150313	-0.121697	0.098471	-0.371144	0.0262524	-0.119553	-0.0162264	0.00273025	-0.00741619	-0.0647112	-0.0618183	-0.0650357	0.434861	0.014646	0.38248	-0.0311204	-0.0887238	0.446052	0.187795	-0.143453
HPSI0715i-meue_5--DA--d30--2	-0.509054	-0.060616	0.105428	0.0426472	-0.220467	-0.0474587	0.00492575	-0.101268	-0.142342	-0.126748	0.129508	-0.151941	-0.111854	-0.194077	0.0526977	-0.0685689	-0.111883	-0.16768	-0.411202	0.160544	-0.27606	0.0277345	0.164916	0.258387	0.112519	0.191854	-0.077669	0.0136244	0.0793549	-0.359534	-0.264251	0.235337	-0.629024	0.165327	-0.17779	-0.0576146	-0.0110918	-0.406492	0.0447785	-0.0143478	-0.0506541	-0.149952	-0.0773854	-0.121192	0.328512	0.00552318	-0.546839	0.203316	-0.207115
HPSI0715i-meue_5--DA--d30--3	-0.0973615	-0.293841	0.117458	-0.124801	-0.0849948	0.0250757	0.393145	0.227618	-0.103184	-0.0677492	0.00353531	-0.0870078	0.0218044	0.0506248	-0.190054	0.0189638	-0.0515406	0.0416704	-0.178725	0.135633	-0.27148	-0.0258482	0.124863	0.0543953	0.0878165	-0.0174187	-0.0737178	-0.000463946	0.0705024	-0.30336	-0.27883	0.146645	-0.475696	0.0437986	-0.119705	-0.0290107	0.0131461	-0.0835183	-0.01154	0.0105664	-0.0523094	0.445571	0.0154786	0.47955	-0.0483247	-0.0484473	0.151087	0.242729	-0.181271
HPSI0715i-meue_5--DA--d30--4	-0.515495	0.0303657	0.0747783	0.059586	-0.0230806	-0.0809824	-0.0380969	-0.076882	-0.0325197	-0.0296911	0.101088	-0.0664193	-0.0490412	-0.215368	-0.076944	-0.0891629	-0.166092	-0.192217	-0.17124	0.134446	-0.143341	0.0661475	0.0324928	0.143316	0.041217	0.0735843	-0.0570154	0.200638	0.0101917	-0.300978	-0.392353	0.197915	-0.684664	0.341228	-0.0649076	-0.0567572	-0.0444997	-0.54421	0.145	-0.0160072	-0.0484946	-0.0680151	-0.100184	-0.433185	0.403625	0.128923	-0.127382	-0.0700264	0.0288226
HPSI0715i-meue_5--DA--d30--5	0.232611	-0.30993	-0.0306088	-0.14949	0.16692	0.0612861	0.126822	0.299724	-0.0557217	0.0233747	-0.0662373	-0.0157168	0.161764	0.288042	-0.444434	0.076956	0.0502267	0.112074	-0.0125263	0.0639512	0.0767978	0.00477514	-0.0393829	-0.141187	0.0946478	-0.214576	0.0473533	0.0559611	-0.193683	0.0406787	0.160282	0.231019	-0.188025	0.00833634	-0.0539009	0.0607342	-0.0660642	0.106489	-0.108715	-0.120118	-0.0314733	0.803163	0.0842778	0.374364	-0.0525453	-0.135789	1.3132	0.00803762	-0.055297
HPSI0715i-meue_5--DA--d30--6	-0.216172	-0.224664	0.120005	-0.0814328	-0.13919	0.0127557	0.280957	0.104085	-0.116583	-0.111875	0.0359829	-0.105402	-0.0180621	-0.0139767	-0.100858	-0.0119277	-0.0520372	-0.0190114	-0.267015	0.142601	-0.319881	-0.00149043	0.154382	0.118986	0.0907088	0.0402449	-0.0764725	-0.031762	0.0974566	-0.341232	-0.283643	0.193047	-0.474314	0.0280287	-0.143639	-0.0409944	0.00536977	-0.0749997	0.00382627	0.0117128	-0.0391079	0.273708	-0.00708805	0.36742	0.0309195	-0.0459778	-0.192811	0.265501	-0.222874
HPSI0715i-meue_5--DA--d30--7	0.0650242	-0.325439	0.0615078	-0.144751	-0.0138049	0.0396031	0.252491	0.281493	-0.0965979	-0.00176573	-0.0168951	-0.0612916	0.0887285	0.175618	-0.330087	0.0658395	-0.0175093	0.0865512	-0.136542	0.109795	-0.0822892	-0.0294984	0.0627656	-0.0375544	0.0911569	-0.0843586	-0.0213504	0.0184822	-0.0419307	-0.141761	-0.0804671	0.17034	-0.393737	0.0457259	-0.0963703	0.00452002	-0.00865254	0.00610782	-0.0666244	-0.0547901	-0.0494376	0.621867	0.0520148	0.496474	-0.064551	-0.0980715	0.788234	0.142708	-0.139539
HPSI0715i-meue_5--DA--d30--8	-0.167716	-0.145816	0.167155	-0.0593898	-0.197754	-0.0120004	0.112662	-0.0126035	-0.110899	-0.114034	0.0413729	-0.0322093	-0.0511024	-0.103489	-0.0807391	-0.00486592	-0.0680236	0.0272409	-0.326825	0.161826	-0.35288	0.0257286	0.185517	0.106335	0.0984899	0.00262658	-0.0780984	-0.0236067	0.136544	-0.419365	-0.53252	0.112519	-0.615188	0.0753206	-0.128446	-0.0875339	0.0303605	0.0377069	0.0651074	-0.000807906	-0.0783698	0.232487	-0.0533036	0.366228	0.0473846	0.00502506	-0.342404	0.270465	-0.216156
HPSI0715i-meue_5--DA--d30--9	-0.343172	-0.0820064	0.098201	-0.0191941	0.102901	-0.0314842	0.185208	0.132429	-0.026196	-0.0594002	0.0495397	0.0102168	0.0151703	-0.155466	-0.164828	-0.013817	-0.0435023	-0.0546719	-0.0945044	0.155752	-0.299999	0.0237914	0.104104	0.102543	0.0726771	-0.0927753	-0.0420062	0.0949957	0.0451259	-0.347329	-0.479339	0.21499	-0.586443	0.143573	-0.083912	-0.0510741	-0.0532872	-0.0726006	0.0963971	-0.0380714	-0.0582625	0.342131	-0.0598017	-0.0497574	0.212797	0.073024	0.0639199	0.0813643	-0.0503523
HPSI0715i-meue_5--DA--d30--10	-0.003084	-0.25865	0.131455	-0.108578	-0.0972359	0.00536563	0.159432	0.181307	-0.138586	-0.0587775	0.0565574	-0.074309	0.00681523	0.0157983	-0.240873	0.0691503	-0.0498487	0.0878031	-0.245309	0.176814	-0.250586	-0.00278701	0.132938	0.0551495	0.109905	-0.0356947	-0.0689355	0.0277184	0.0742641	-0.343806	-0.394515	0.190608	-0.626893	0.087312	-0.166549	-0.0822777	0.0130713	-0.0701424	-0.0151844	-0.0407639	-0.0807604	0.600519	-0.0156395	0.510122	-0.0115782	-0.0493342	0.209426	0.25391	-0.202271
HPSI0715i-meue_5--DA--d30--11	-0.652389	0.0523607	0.0751111	0.0975454	-0.194639	-0.0818115	-0.173531	-0.217918	-0.0896198	-0.0788611	0.146601	-0.155123	-0.0995596	-0.233106	0.0452859	-0.122062	-0.18184	-0.281756	-0.365762	0.14026	-0.155922	0.0671137	0.0885986	0.236972	0.0466503	0.229869	-0.0712513	0.132398	0.0559377	-0.322826	-0.279355	0.251428	-0.67502	0.305271	-0.125014	-0.0613862	-0.0355914	-0.561636	0.118922	-0.00327215	-0.0144416	-0.360797	-0.101083	-0.449517	0.457233	0.0752012	-0.52129	0.00268346	-0.0792852
HPSI0715i-meue_5--DA--d30--12	-0.209786	-0.180161	0.13284	-0.0516198	-0.268621	0.00460768	0.101363	-0.0469986	-0.148594	-0.142242	0.042481	-0.114051	-0.063611	-0.0519195	-0.0251702	-0.0324906	-0.0675608	-0.0299277	-0.411794	0.146306	-0.307605	0.0174231	0.187714	0.144972	0.114048	0.0934544	-0.0769869	-0.0555904	0.108879	-0.364824	-0.308712	0.152189	-0.530864	0.039479	-0.162629	-0.0524094	0.024215	-0.0514728	0.0121477	0.0038696	-0.0498938	0.0722536	-0.0283741	0.347233	0.0673385	-0.0605544	-0.407451	0.302671	-0.269354
HPSI0715i-meue_5--DA--d30--13	-0.480128	-0.0157178	0.0828299	0.0429681	-0.0215458	-0.0556452	0.0555554	-0.0183131	-0.0590689	-0.0784469	0.0902066	-0.0637593	-0.0549921	-0.215349	-0.0339216	-0.06658	-0.0988256	-0.15058	-0.210119	0.1459	-0.24363	0.0377569	0.0993415	0.181383	0.0814399	0.0540123	-0.054652	0.108212	0.035631	-0.329126	-0.368235	0.207459	-0.615377	0.213953	-0.10598	-0.046888	-0.0440974	-0.356493	0.0990115	-0.0250417	-0.0531173	-0.00978867	-0.0850705	-0.2787	0.342575	0.0764003	-0.239448	0.0659119	-0.061172
HPSI0715i-meue_5--DA--d30--14	-0.571316	0.0233683	0.074727	0.0395052	0.0291637	-0.0844042	-0.14154	-0.153425	-0.0422316	-0.0685562	0.131197	-0.0665322	-0.0215286	-0.154426	-0.219115	-0.0999929	-0.163771	-0.216525	-0.211712	0.164373	-0.19331	0.154645	-0.000790612	0.125474	0.0451321	0.0105661	-0.0397584	0.201079	-0.0417863	-0.335647	-0.381419	0.425951	-0.727581	0.352841	-0.0809971	-0.0705365	-0.0897959	-0.532558	0.155526	-0.0568886	-0.0430171	0.225873	-0.103109	-0.434035	0.487933	0.123668	-0.0501879	-0.1131	-0.0139375
HPSI0715i-meue_5--DA--d30--15	0.0927737	-0.2017	0.0837707	-0.11513	-0.0447371	0.0338424	-0.0858494	0.0602921	-0.0760391	-0.0482282	-0.0175707	0.030722	0.0941748	0.128462	-0.328166	0.0595224	0.0264331	0.0950155	-0.242058	0.121508	-0.143642	0.0407297	0.10569	-0.0656041	0.0746017	-0.162616	0.00858506	-0.0314013	0.00217653	-0.209557	-0.276842	0.214057	-0.396888	-0.0198132	-0.0868336	-0.0377864	-0.023953	0.470897	-0.00668724	-0.0892131	-0.0328838	0.601854	0.0224468	0.520881	-0.0551012	-0.0899391	0.536307	0.13323	-0.179851
HPSI0715i-meue_5--DA--d30--16	-0.199607	-0.23154	0.108992	-0.0762659	-0.0178142	-0.0050941	0.299612	0.233978	-0.106858	-0.0568105	0.0589263	-0.0865141	0.00325615	-0.0462856	-0.185274	0.0295521	-0.0570064	0.00496795	-0.173214	0.166942	-0.270311	-0.0220274	0.123596	0.109444	0.104375	-0.00972549	-0.070407	0.0546866	0.0564017	-0.331277	-0.338316	0.202523	-0.600221	0.114	-0.148568	-0.0499636	-0.0125458	-0.218269	0.00366813	-0.0249103	-0.0690044	0.452264	-0.0211504	0.262834	0.0899727	-0.0130826	0.16591	0.208283	-0.148101
HPSI0715i-meue_5--DA--d30--17	-0.303943	-0.02406	0.0396884	0.0331649	0.0956439	-0.0671062	-0.0595571	0.0851227	-0.0203749	0.0448678	0.0600277	-0.00568297	0.0135006	-0.152826	-0.20567	-0.0192438	-0.119804	-0.0925313	-0.0813231	0.127799	-0.00167315	0.022776	0.00149419	0.0563962	0.0745065	-0.0424536	-0.0149616	0.24469	-0.0837893	-0.190834	-0.335794	0.127635	-0.697938	0.35432	-0.0455581	-0.027722	-0.0549972	-0.44439	0.0992692	-0.0824367	-0.0817824	0.15171	-0.0769393	-0.387292	0.359852	0.101362	0.579574	-0.1186	0.0960429
HPSI0715i-meue_5--DA--d30--18	-0.183773	-0.173659	0.143347	-0.0710808	-0.214564	-0.00839994	-0.0337609	-0.0452365	-0.156738	-0.118902	0.113923	-0.111385	-0.0317641	-0.00263861	-0.170894	0.0216936	-0.0658649	-0.0105609	-0.389722	0.178844	-0.314486	0.0627133	0.156071	0.118092	0.0781461	0.058475	-0.0728863	-0.0458792	0.121876	-0.386118	-0.360321	0.330043	-0.573492	0.0526223	-0.187119	-0.109048	0.00437002	-0.010066	0.00914782	-0.0280154	-0.0385885	0.437809	-0.0312842	0.448181	0.0693305	-0.0540979	-0.291765	0.256186	-0.290311
HPSI0715i-meue_5--DA--d30--19	-0.343031	-0.0870069	0.103446	0.0249903	-0.255859	-0.0248617	0.00441813	-0.0488602	-0.149614	-0.11214	0.111638	-0.167137	-0.0996172	-0.162297	0.0910444	-0.0312232	-0.0873189	-0.116068	-0.39165	0.148534	-0.251393	-0.0176679	0.184629	0.230044	0.0885468	0.209345	-0.0903294	-0.00129178	0.14662	-0.349153	-0.278922	0.144638	-0.551035	0.0907221	-0.195128	-0.0717923	0.0153396	-0.24074	0.0126558	0.0118696	-0.0243099	-0.170933	-0.0547368	0.0897724	0.166135	-0.0351638	-0.603492	0.261629	-0.21905
HPSI0715i-meue_5--DA--d30--20	-0.0743773	-0.182448	0.0994128	-0.0549197	-0.198438	0.0123789	0.050133	0.015177	-0.125687	-0.0913273	0.00375656	-0.0628369	-0.026362	-0.0173788	-0.0773847	-0.00202087	-0.0371241	0.0223744	-0.345771	0.122805	-0.187741	-0.00615434	0.15737	0.0800597	0.125547	0.0226087	-0.0419989	-0.0288075	0.040566	-0.26339	-0.245827	0.074493	-0.48711	0.0448935	-0.128759	-0.0242485	0.0182864	0.0358266	-0.00803421	-0.0341676	-0.0640731	0.115956	-0.0143729	0.317698	0.0444207	-0.0716976	0.0117854	0.242658	-0.204887
HPSI0715i-meue_5--DA--d30--21	-0.0567574	-0.316202	0.12572	-0.176244	0.0410553	0.0207842	0.22832	0.202433	-0.108291	-0.0751686	0.0562681	-0.0333114	0.0887785	0.166268	-0.471056	0.0707147	-0.0163285	0.0894103	-0.173824	0.180269	-0.313902	0.0812462	0.0747928	-0.0154143	0.0868676	-0.17065	-0.0335312	-0.0200383	-0.0043511	-0.316921	-0.298886	0.456071	-0.518605	0.0374398	-0.130636	-0.0672284	-0.0423672	0.066794	-0.0154485	-0.0760261	-0.0633225	1.08788	0.0192022	0.603418	0.00604826	-0.0545567	0.523112	0.174353	-0.234055
HPSI0715i-meue_5--DA--d30--22	-0.515165	0.0271525	0.0529134	0.0862313	-0.177023	-0.0502747	-0.229068	-0.179373	-0.103608	-0.0913466	0.113513	-0.108812	-0.0758049	-0.187709	0.0476953	-0.0769245	-0.0842336	-0.210067	-0.404323	0.126702	-0.138418	0.0353325	0.136118	0.220709	0.0894355	0.168202	-0.0292652	0.0310052	0.0238762	-0.249349	-0.165199	0.22536	-0.537522	0.163577	-0.138668	-0.0311693	-0.041101	-0.220106	0.053049	-0.0540438	-0.0194064	-0.305165	-0.0721909	-0.312238	0.387922	-0.00175865	-0.325914	0.0803779	-0.143644
HPSI0715i-meue_5--DA--d30--23	-0.533361	-0.122858	0.12681	-0.00434731	-0.0778069	-0.0503332	0.223731	0.0894732	-0.11077	-0.0824465	0.138243	-0.109879	-0.0626161	-0.171276	-0.0856875	-0.0248489	-0.104883	-0.12352	-0.262752	0.181713	-0.333499	0.0115045	0.146995	0.228954	0.0978063	0.101049	-0.0810602	0.0344041	0.0759634	-0.383024	-0.351523	0.293175	-0.675882	0.185459	-0.154971	-0.0667454	-0.023504	-0.422821	0.0544924	-0.019482	-0.0700087	0.204165	-0.0675833	-0.0482575	0.30422	0.0476626	-0.23271	0.174226	-0.169296
HPSI0715i-meue_5--DA--d30--24	-0.605775	0.0127995	0.118164	0.0425617	-0.0755542	-0.0833542	-0.0870415	-0.120631	-0.0786026	-0.0807628	0.179024	-0.104167	-0.0603479	-0.206052	-0.115219	-0.0649021	-0.155769	-0.206098	-0.276033	0.185421	-0.290061	0.101701	0.0853357	0.20156	0.0318667	0.108127	-0.0774812	0.122571	0.0891738	-0.414941	-0.464432	0.393009	-0.734836	0.278917	-0.134685	-0.113764	-0.0510245	-0.440872	0.134715	-0.0197351	-0.0310154	0.146825	-0.104924	-0.246088	0.40229	0.105302	-0.43079	0.0224734	-0.104461
HPSI0715i-meue_5--DA--d30--25	-0.370733	-0.173116	0.115485	-0.0334109	-0.0674322	-0.0163558	0.329439	0.15773	-0.0952006	-0.0893287	0.0610811	-0.108864	-0.0358495	-0.135855	-0.0537938	-0.0284578	-0.0815782	-0.079069	-0.209455	0.160816	-0.326165	-0.0257278	0.152795	0.175891	0.0927512	0.0641589	-0.0893504	0.0534987	0.102854	-0.380533	-0.376616	0.166597	-0.603743	0.123486	-0.145107	-0.044658	-0.0104384	-0.274533	0.0436237	0.0151813	-0.0501762	0.144622	-0.0409585	0.10282	0.151989	0.0158934	-0.215518	0.217785	-0.142961
HPSI0715i-meue_5--DA--d30--26	-0.191782	-0.17751	0.116646	-0.0280569	-0.235221	-0.0103276	0.00959384	0.0706729	-0.165023	-0.0691898	0.101653	-0.154681	-0.0473334	-0.0834801	-0.0500407	0.0303804	-0.0785209	-0.0377946	-0.381068	0.172798	-0.211715	-0.0410679	0.187159	0.165556	0.0940496	0.148485	-0.0871389	0.0201345	0.142406	-0.353572	-0.334748	0.148488	-0.644759	0.0978535	-0.209954	-0.0856253	0.0219362	-0.125579	-0.0144213	-0.0146777	-0.0364625	0.103272	-0.031771	0.321872	0.0731145	-0.0664278	-0.192092	0.274	-0.227633
HPSI0715i-meue_5--DA--d30--27	-0.603138	0.0548865	0.0938274	0.0742247	-0.0997736	-0.0826512	-0.111959	-0.197168	-0.0637626	-0.0918252	0.119786	-0.0515283	-0.0885933	-0.237225	-0.0289824	-0.105679	-0.137698	-0.202199	-0.310014	0.143121	-0.225839	0.0984277	0.0874979	0.20014	0.0837951	0.0881769	-0.0419005	0.0901388	-0.000441024	-0.323775	-0.349948	0.264033	-0.65981	0.27897	-0.0844397	-0.0527824	-0.0457324	-0.442631	0.135736	-0.0431085	-0.0673101	-0.118641	-0.111787	-0.436613	0.474757	0.106317	-0.350145	0.00547944	-0.0778372
HPSI0715i-meue_5--DA--d30--28	-0.491251	-0.0767852	0.087265	0.0259968	-0.176827	-0.0396672	0.00576862	-0.0812925	-0.143135	-0.124836	0.14753	-0.165348	-0.090114	-0.130077	-0.00108688	-0.052188	-0.0920982	-0.166011	-0.374271	0.15364	-0.266517	0.0443542	0.135505	0.243911	0.096276	0.180217	-0.0676259	-0.0091452	0.0598756	-0.316156	-0.158674	0.330645	-0.531025	0.126474	-0.182377	-0.0565584	-0.0271187	-0.397137	0.0160265	-0.0235545	-0.0321824	0.0087402	-0.0584985	-0.0749309	0.311365	-0.0148305	-0.476844	0.184689	-0.223623
HPSI0715i-meue_5--DA--d30--29	-0.201922	-0.223504	0.0640927	-0.145252	0.0124254	0.041176	-0.283586	0.013424	-0.0883218	-0.0642459	0.123973	-0.096422	0.20545	0.298847	-0.560771	0.0713168	0.0254843	-0.0891439	-0.292739	0.173934	-0.21161	0.128898	0.0741991	-0.0445431	-0.0639843	-0.0914066	0.00398365	-0.0571509	0.0836152	-0.270839	-0.155167	0.763907	-0.331662	-0.0928074	-0.167908	-0.101553	-0.116681	0.694869	-0.0205099	-0.093176	0.126939	1.02399	0.072535	0.668968	-0.0187695	-0.150563	0.450927	0.0303145	-0.294979
HPSI0714i-pipw_4--DA--d30--0	-0.142416	-0.15004	0.139103	-0.0670026	-0.219299	0.00817665	0.150349	-0.0793971	-0.102287	-0.146422	-0.00413594	-0.0318108	-0.0550773	-0.0404034	-0.0383628	-0.0440029	-0.0467322	0.0199577	-0.330434	0.115192	-0.330988	0.0462031	0.162262	0.0866352	0.105973	-0.000106623	-0.0583554	-0.0822964	0.0832911	-0.334988	-0.3458	0.0992149	-0.421803	0.00974067	-0.0949861	-0.0394198	0.0288176	0.0597696	0.0431225	0.00896128	-0.0674239	0.131721	-0.0298625	0.34997	0.0284271	-0.0246096	-0.398107	0.267961	-0.232733
HPSI0714i-pipw_4--DA--d30--1	-0.27251	-0.107664	0.116528	-0.00722934	-0.220124	-0.0206861	0.0916765	-0.0610728	-0.123747	-0.12001	0.0519587	-0.0879413	-0.0922458	-0.130729	0.0292841	-0.0473905	-0.0811034	-0.0511949	-0.352376	0.130902	-0.265862	0.0158343	0.159516	0.167563	0.121695	0.098211	-0.0680791	-0.0170903	0.0698745	-0.323637	-0.297884	0.0973542	-0.534096	0.104559	-0.13243	-0.0419731	0.0200755	-0.228174	0.0352001	-0.00411257	-0.0743117	-0.0536769	-0.0560683	0.0957645	0.167682	-0.00775788	-0.404363	0.238885	-0.195615
HPSI0714i-pipw_4--DA--d30--2	0.0618266	-0.21292	0.0831412	-0.103219	-0.0706547	0.0237875	0.240241	0.0907406	-0.0753204	-0.0702646	-0.0514797	0.00511077	0.00230382	0.0648557	-0.16099	0.00310551	-0.0168139	0.104618	-0.15881	0.077624	-0.168082	0.018686	0.0731374	-0.0124133	0.12176	-0.101641	-0.0199714	-0.031566	-0.0451788	-0.165178	-0.160081	0.0447743	-0.313879	0.0301098	-0.0474584	0.010452	0.017148	-0.0353462	-0.0116862	-0.0311698	-0.0936924	0.366059	0.00518529	0.339259	-0.0183811	-0.0393687	0.27786	0.177828	-0.134286
HPSI0714i-pipw_4--DA--d30--3	0.331763	-0.257844	0.0212252	-0.146781	0.0584568	0.0465534	0.0722486	0.159425	-0.0485526	0.00696192	-0.105161	0.0705657	0.105773	0.231718	-0.384435	0.0596369	0.0286483	0.191521	-0.0696787	0.0495538	0.0471014	0.0344973	-0.0183877	-0.172667	0.122926	-0.254843	0.0475851	0.0200846	-0.189465	0.00860972	-0.00520003	0.066123	-0.237405	0.0385303	-0.000752125	0.0469153	-0.0149715	0.147759	-0.0561678	-0.112971	-0.0958821	0.689323	0.0480853	0.406482	-0.0717879	-0.0865204	1.13189	0.0372474	-0.0570097
HPSI0714i-pipw_4--DA--d30--4	0.23872	-0.278972	0.0632765	-0.153104	0.00698407	0.0384249	0.161776	0.164575	-0.0755476	-0.023645	-0.0691884	0.0431691	0.072609	0.190854	-0.356303	0.058342	0.0100194	0.182127	-0.120654	0.0808445	-0.0670121	0.0341531	0.0254315	-0.113144	0.131505	-0.211234	0.0170449	-0.0116776	-0.130974	-0.0872316	-0.0944233	0.107357	-0.320362	0.0374603	-0.0349725	0.0191853	-0.00104545	0.0764491	-0.0477977	-0.0919464	-0.107413	0.719071	0.0340603	0.475799	-0.061143	-0.074718	0.873856	0.116972	-0.119588
HPSI0714i-pipw_4--DA--d30--5	-0.327815	-0.132603	0.102282	-0.0727099	0.178676	-0.0106646	0.364562	0.150542	-0.00784294	-0.10716	0.022645	0.0275086	0.038266	-0.0724279	-0.235799	-0.0311624	-0.0162106	-0.0284999	-0.0186505	0.14472	-0.405738	0.0741126	0.0717901	0.067296	0.0684909	-0.176521	-0.037667	0.0436304	0.0171952	-0.351717	-0.425122	0.323978	-0.445059	0.068978	-0.0592339	-0.0345806	-0.0712223	-0.0416482	0.0926695	-0.0237913	-0.0546492	0.607212	-0.0378277	0.0629725	0.163514	0.0716375	0.016664	0.0964803	-0.0815518
HPSI0714i-pipw_4--DA--d30--6	-0.0585693	-0.230821	0.138501	-0.142934	-0.0228784	0.00546407	0.16654	0.0733543	-0.0821632	-0.080666	0.026661	0.0248011	0.0447239	0.099296	-0.37026	0.0343839	-0.0313039	0.0960759	-0.192884	0.147871	-0.300142	0.0959225	0.0787011	-0.0207832	0.0905022	-0.169056	-0.0256722	-0.0390868	-0.00859458	-0.298637	-0.352577	0.319556	-0.485146	0.0594101	-0.0747131	-0.0595865	-0.0155965	0.0786354	0.0305118	-0.0625809	-0.0890311	0.83654	-0.00785523	0.479165	0.0336782	-0.00914338	0.3288	0.150699	-0.200755
HPSI0714i-pipw_4--DA--d30--7	-0.317409	-0.0966811	0.0640696	-0.0206037	0.200528	-0.0320057	0.190715	0.14397	-0.0368736	-0.0899485	0.062246	-0.0480367	0.0200722	-0.137855	-0.215614	-0.0336523	-0.0585412	-0.0823905	-0.0390307	0.174354	-0.303017	0.0702046	0.0357067	0.0992507	0.0825702	-0.114661	-0.0513823	0.191895	-0.00256539	-0.367359	-0.441307	0.334183	-0.623588	0.192434	-0.120057	-0.0536495	-0.092527	-0.328708	0.0892129	-0.0434209	-0.0493225	0.503501	-0.0673851	-0.145669	0.266258	0.0722488	0.0653096	0.0484642	-0.0145973
HPSI0714i-pipw_4--DA--d30--8	-0.130458	-0.217224	0.115735	-0.0838683	-0.0574111	0.00869444	0.331752	0.143729	-0.092056	-0.104082	4.48595e-07	-0.0606631	-0.0154325	-0.0445869	-0.121041	-0.0137089	-0.0513361	0.0260446	-0.182975	0.140879	-0.312415	0.00416573	0.124076	0.0816133	0.112015	-0.0405956	-0.0713367	0.0302123	0.0580781	-0.343095	-0.365657	0.123298	-0.518592	0.0725433	-0.116978	-0.0331113	0.00169655	-0.145225	0.0265291	0.00347091	-0.0727503	0.337333	-0.0229071	0.297176	0.0364921	-0.010165	-0.059115	0.237635	-0.15116
HPSI0714i-pipw_4--DA--d30--9	-0.114962	-0.166474	0.154834	-0.0637536	-0.187172	-0.00904131	0.215511	0.0357183	-0.11269	-0.105466	0.0266697	-0.0448887	-0.0677748	-0.0973761	-0.0472979	-0.00502849	-0.0726843	0.0500747	-0.274854	0.143179	-0.324448	0.00704595	0.16267	0.105097	0.112386	0.0137392	-0.0831951	-0.0145958	0.111	-0.375269	-0.458411	0.0492897	-0.564667	0.083508	-0.119099	-0.068998	0.0434739	-0.120068	0.0438404	0.0118553	-0.0952287	0.206559	-0.0486416	0.344714	0.0279734	0.00657488	-0.312707	0.280105	-0.191638
HPSI0714i-pipw_4--DA--d30--10	-0.249236	-0.165079	0.151602	-0.0944135	-0.0526584	-0.0111183	0.137602	0.00246023	-0.0893657	-0.128962	0.0751865	-0.0311075	0.00564669	-0.0120223	-0.256274	-0.00547449	-0.0542411	-0.00400255	-0.243653	0.176404	-0.407133	0.103787	0.118098	0.0742536	0.0672641	-0.0800421	-0.0606498	-0.0185397	0.0846871	-0.41683	-0.466182	0.378589	-0.554255	0.0648113	-0.122256	-0.0935558	-0.0281423	0.0240442	0.069407	-0.0250841	-0.0521285	0.639436	-0.0383365	0.357636	0.101663	0.0149653	-0.189756	0.185516	-0.221495
HPSI0714i-pipw_4--DA--d30--11	-0.204846	-0.211103	0.12935	-0.118336	0.0206874	0.00721372	0.301054	0.0588804	-0.0732417	-0.148311	0.0171249	-0.0106791	0.0178213	0.027528	-0.272235	-0.0274985	-0.0300936	0.0224383	-0.176246	0.153432	-0.41301	0.107357	0.0899162	0.0465838	0.102278	-0.14862	-0.0445317	-0.0238489	0.00750499	-0.366121	-0.363439	0.35509	-0.465911	0.0403666	-0.0920742	-0.0417619	-0.0405485	-0.0330005	0.0529715	-0.0294347	-0.0723659	0.695117	-0.0217027	0.325223	0.0974284	0.00727804	-0.0281812	0.187281	-0.198683
HPSI0714i-pipw_4--DA--d30--12	-0.231304	-0.0782035	0.0252973	-0.000173841	0.21436	-0.0217822	0.194145	0.174697	-0.00922064	-0.0552782	0.00360831	-0.0299902	0.0281113	-0.146851	-0.145172	-0.0435874	-0.0471164	-0.0744089	0.0153712	0.131265	-0.186984	0.0230308	0.0196206	0.067299	0.0847072	-0.115504	-0.0355774	0.225497	-0.0345531	-0.274014	-0.364582	0.166273	-0.541755	0.19341	-0.0824623	-0.0110669	-0.0833107	-0.304438	0.0802705	-0.0367898	-0.0450612	0.266183	-0.0558243	-0.243429	0.231593	0.0646913	0.221897	0.00968564	0.0643021
HPSI0714i-pipw_4--DA--d30--13	-0.0965084	-0.0733838	-0.00592019	-0.000515714	0.319431	-0.0373872	0.0731591	0.23631	0.0102105	0.0225279	-0.00145684	-0.000732591	0.0695441	-0.12185	-0.280923	-0.00951304	-0.0710998	-0.0358868	0.108396	0.135344	-0.0271783	0.0307828	-0.0625934	-0.0155161	0.0854818	-0.190949	-0.0137256	0.359708	-0.121038	-0.207217	-0.386764	0.14568	-0.659608	0.322625	-0.0590019	-0.0138459	-0.100311	-0.443912	0.0875409	-0.0841947	-0.0701791	0.439592	-0.0643032	-0.352849	0.271834	0.0915896	0.764916	-0.125347	0.184395
HPSI0714i-pipw_4--DA--d30--14	-0.477369	-0.0130215	0.0801027	0.0200893	0.0594492	-0.0696398	-0.0402669	-0.0364328	-0.0278716	-0.0424158	0.101167	-0.0554251	0.00285548	-0.156816	-0.213307	-0.0715215	-0.148074	-0.17303	-0.143439	0.163765	-0.194886	0.101663	0.0176948	0.0996962	0.0321124	-0.0132054	-0.0520198	0.221814	0.00550562	-0.350687	-0.462939	0.328508	-0.728275	0.324328	-0.0795991	-0.0734905	-0.0752534	-0.420404	0.150234	-0.0354479	-0.0355022	0.241408	-0.0892284	-0.31102	0.375965	0.118441	0.029091	-0.0816531	0.0152662
HPSI0714i-pipw_4--DA--d30--15	-0.201656	-0.230867	0.127451	-0.113354	-0.193581	0.0107563	0.0667227	-0.013521	-0.118359	-0.0892617	0.0567007	-0.0972087	0.0298829	0.111087	-0.264714	-0.00568298	-0.0789764	-0.0300765	-0.338201	0.143982	-0.251126	0.0678668	0.113956	0.0426779	0.0465742	0.0206648	-0.0553642	-0.0438798	0.0703793	-0.312629	-0.24956	0.335416	-0.486643	0.0568726	-0.122083	-0.0618469	-0.00455617	0.0547333	0.0166951	-0.0145476	-0.0140972	0.464743	0.0103238	0.48253	0.0313654	-0.0613532	0.026661	0.167695	-0.253343
HPSI0714i-pipw_4--DA--d30--16	0.0976922	-0.267032	0.0996225	-0.15314	0.0354693	0.0264792	0.357585	0.168713	-0.0423556	-0.0527736	-0.0929027	0.0795974	0.0514529	0.113227	-0.319857	0.0102478	-0.0143273	0.16078	-0.0777175	0.0873954	-0.192302	0.0459723	0.0416594	-0.0867699	0.137982	-0.242828	-0.00134613	-0.00465384	-0.112842	-0.172903	-0.239857	0.0744375	-0.381474	0.07112	0.00208537	0.0258609	0.00120741	-0.00141882	0.0166743	-0.0578625	-0.132056	0.662877	0.0102693	0.378102	-0.0125344	-0.00557379	0.676707	0.124676	-0.0937125
HPSI0714i-pipw_4--DA--d30--17	-0.166357	-0.211249	0.0875199	-0.113599	0.157156	0.0176755	0.455916	0.239867	-0.00174741	-0.0702132	-0.0384063	0.0121738	0.0749803	0.0155917	-0.258413	-0.0192456	-0.0203402	0.0155072	0.0280783	0.116366	-0.316475	0.0291686	0.0531208	-0.00326695	0.0542557	-0.181487	-0.0419365	0.0673011	0.0143282	-0.29247	-0.363004	0.206375	-0.386629	0.0536181	-0.038264	-0.00779723	-0.0480078	0.0043195	0.0640853	0.00244345	-0.0399575	0.583781	0.00151078	0.227625	0.0211855	0.0345195	0.25654	0.0955294	-0.0492273
HPSI0714i-pipw_4--DA--d30--18	0.0615014	-0.196234	0.127548	-0.109326	-0.156726	0.0188873	0.0959399	-0.0236467	-0.0880096	-0.0973984	-0.049603	0.0337639	-0.00090354	0.050166	-0.190873	-0.002998	-0.0298985	0.114575	-0.278345	0.10661	-0.226125	0.0554074	0.116665	-0.0245679	0.122854	-0.121695	-0.0237513	-0.0499091	-0.00199732	-0.260284	-0.336942	0.065373	-0.440982	0.0376113	-0.0563173	-0.0244451	0.0265345	0.156485	0.0298095	-0.039611	-0.0993215	0.380228	-0.0125715	0.447901	-0.0220942	-0.0357051	0.154509	0.205013	-0.186481
HPSI0714i-pipw_4--DA--d30--19	-0.0856075	-0.201554	0.136599	-0.0996732	-0.129982	0.00735155	0.348036	0.031681	-0.0870705	-0.124724	-0.025342	-0.0105219	-0.0493637	-0.0111571	-0.101194	-0.034551	-0.0546912	0.0733158	-0.208703	0.10565	-0.326006	0.0456042	0.11121	0.053423	0.126535	-0.062986	-0.057652	-0.0532354	0.0188545	-0.296355	-0.309001	0.0775597	-0.409317	0.0511349	-0.0619921	-0.0184882	0.0311936	-0.154225	0.0348233	0.00812402	-0.109598	0.324139	-0.0255978	0.334098	0.0248807	0.00569244	-0.157975	0.244112	-0.182118
HPSI0714i-pipw_4--DA--d30--20	-0.333467	-0.0861013	0.107655	-0.0165026	-0.0195795	-0.0187872	0.21685	0.0140105	-0.0519947	-0.124922	0.010606	0.00338739	-0.0395422	-0.155823	-0.0500678	-0.0615379	-0.0388493	-0.0482943	-0.203176	0.131027	-0.341616	0.0384742	0.136383	0.129757	0.117177	-0.056276	-0.0420378	0.0110753	0.0285142	-0.339649	-0.393083	0.144681	-0.503706	0.0898256	-0.0784147	-0.0194475	-0.0273799	-0.0845993	0.0841828	-0.0213708	-0.078596	0.127377	-0.0600608	-0.027559	0.208277	0.0453164	-0.221193	0.168743	-0.120361
HPSI0714i-pipw_4--DA--d30--21	-0.401084	-0.0366824	0.0846154	0.0313583	-0.0707671	-0.0367723	0.039263	-0.0423048	-0.0829778	-0.111239	0.0774619	-0.0697936	-0.0645634	-0.188049	0.00180918	-0.0572796	-0.0647752	-0.11786	-0.26606	0.141146	-0.270498	0.0333283	0.130382	0.18522	0.0996774	0.0578534	-0.0515749	0.0443782	0.0500012	-0.325973	-0.323713	0.196333	-0.541931	0.131231	-0.127807	-0.0432479	-0.033411	-0.22588	0.0660416	-0.0265866	-0.0499624	-0.0160077	-0.0722719	-0.144178	0.278246	0.0303481	-0.349682	0.145051	-0.125817
HPSI0714i-pipw_4--DA--d30--22	-0.255871	-0.161255	0.139169	-0.0695061	-0.0492956	-0.00368509	0.406842	0.131445	-0.056442	-0.101498	0.0207345	-0.0312066	-0.0275619	-0.0987069	-0.0632624	-0.0221327	-0.0504772	-0.00120242	-0.130129	0.129719	-0.39048	-0.000384524	0.143311	0.111873	0.0678144	-0.0220129	-0.0819205	-0.0148799	0.124225	-0.370332	-0.43612	0.118397	-0.445233	0.0412199	-0.0860436	-0.0499936	0.00991577	-0.0744281	0.0639092	0.0386986	-0.0574045	0.269822	-0.0324567	0.260121	0.031787	0.0385768	-0.329634	0.229113	-0.145955
HPSI0714i-pipw_4--DA--d30--23	0.00908269	-0.266063	0.103703	-0.168554	0.167184	0.0120392	0.328429	0.205352	-0.0502541	-0.070147	0.00385018	0.0398151	0.0810121	0.135006	-0.461548	0.0420955	-0.0119185	0.126966	-0.0135649	0.142351	-0.296004	0.110012	0.0016654	-0.0656879	0.0984492	-0.272945	-0.0151843	0.030432	-0.0847989	-0.257364	-0.301965	0.370563	-0.432474	0.0773805	-0.054714	-0.0364788	-0.0506936	-0.0807965	0.0201795	-0.0742872	-0.101476	1.10933	0.000841018	0.406743	0.0387664	0.0124677	0.602201	0.0933244	-0.12007
HPSI0714i-pipw_4--DA--d30--24	0.153406	-0.194276	0.121489	-0.10002	-0.16801	0.0107447	0.108226	0.0473177	-0.0852044	-0.0357956	-0.0531268	0.0422645	-0.0114514	0.0307028	-0.161342	0.0298919	-0.0439667	0.156854	-0.227239	0.0900063	-0.127135	0.00357013	0.105046	-0.0395509	0.123207	-0.0973821	-0.0264686	-0.0173638	-0.00559011	-0.200577	-0.327818	-0.0746104	-0.455473	0.0828874	-0.0404284	-0.0234347	0.0565834	0.0563207	0.0148281	-0.0371989	-0.121967	0.301235	-0.0143756	0.430168	-0.0570639	-0.0231415	0.325721	0.187087	-0.130107
HPSI0714i-pipw_4--DA--d30--25	-0.209192	-0.230359	0.106171	-0.105749	0.0560937	0.0187995	0.499388	0.211952	-0.0448038	-0.10814	-0.019592	-0.040233	0.0255349	-0.0148544	-0.165716	-0.0309651	-0.0323913	0.0014777	-0.0636224	0.127332	-0.371915	0.0139048	0.0982145	0.0627333	0.0786656	-0.0971416	-0.0668149	0.0248638	0.0540512	-0.337375	-0.345145	0.190016	-0.410302	0.0327768	-0.080617	-0.013701	-0.0256403	-0.0886117	0.0439498	0.0238932	-0.0463378	0.453676	-0.00433997	0.275523	0.0210145	0.012159	-0.0299821	0.194329	-0.1196
HPSI0714i-pipw_4--DA--d30--26	0.0742912	-0.280639	0.139204	-0.164338	-0.0343718	0.0199107	0.301309	0.153165	-0.0746805	-0.0616647	-0.0346862	0.0297794	0.0447894	0.106951	-0.339036	0.0338099	-0.0422049	0.149395	-0.140899	0.129513	-0.262147	0.0524613	0.0739186	-0.0596872	0.10463	-0.184449	-0.0382977	-0.00205902	-0.0104284	-0.282862	-0.378922	0.153447	-0.491764	0.0742442	-0.0530958	-0.0374915	0.0138217	0.0266921	0.0253731	-0.0348007	-0.108096	0.757483	0.00255594	0.549988	-0.0595701	-0.010406	0.435723	0.176228	-0.153818
HPSI0714i-pipw_4--DA--d30--27	0.0377234	-0.205234	0.151509	-0.108104	-0.0915044	-0.00389904	0.224085	0.115039	-0.088777	-0.0573027	-0.000706787	0.0292746	-0.01619	-0.0190755	-0.20394	0.0409236	-0.0511339	0.141868	-0.183245	0.136913	-0.264426	0.0199686	0.115975	0.00917816	0.119242	-0.113986	-0.0521714	1.74902e-05	0.0377156	-0.311294	-0.461141	0.0515836	-0.557513	0.100255	-0.0750988	-0.061573	0.0377144	-0.0438059	0.0361783	-0.0307041	-0.128444	0.522864	-0.0344792	0.43166	-0.0128222	0.0152621	0.178216	0.21719	-0.148328
HPSI0714i-pipw_4--DA--d30--28	0.084726	-0.117561	0.10687	-0.0314364	-0.218868	-0.00519721	-0.0397909	-0.0407237	-0.120665	-0.0713437	-0.0129741	0.0121883	-0.074784	-0.0773868	-0.0203858	0.0189225	-0.0309306	0.11427	-0.328837	0.101233	-0.130663	-0.00484345	0.146198	0.0542365	0.162875	-0.0185202	-0.0256756	-0.0320594	0.00220012	-0.212899	-0.297498	-0.0878417	-0.48587	0.0779436	-0.0927152	-0.0296191	0.052998	-0.0162543	-0.000140244	-0.0577776	-0.129996	0.0550244	-0.0468271	0.252507	0.0481464	-0.0362225	0.038393	0.241773	-0.16329
HPSI0714i-pipw_4--DA--d30--29	0.206827	-0.207741	0.0978128	-0.113074	-0.151834	0.01949	0.0508125	0.0399255	-0.0763979	-0.0132114	-0.0747714	0.0643691	0.0195382	0.102589	-0.226113	0.0361412	-0.0297695	0.171068	-0.221837	0.0683667	-0.043893	0.013423	0.0753515	-0.0887034	0.124911	-0.133085	0.00352942	-0.0292514	-0.07024	-0.115021	-0.211672	-0.0623476	-0.389002	0.0768632	-0.0125204	0.00319703	0.0473942	0.120554	-0.00406916	-0.065248	-0.121176	0.354772	0.00601344	0.431584	-0.0573303	-0.0450618	0.61036	0.132738	-0.118508
HPSI0714i-pipw_4--DA--d30--30	-0.425565	-0.109949	0.110179	-0.0591218	0.0853326	-0.0264877	0.139815	0.0117903	-0.0645237	-0.135659	0.118256	-0.0407175	0.0157663	-0.0393968	-0.27335	-0.0242846	-0.0372359	-0.0860013	-0.166501	0.176102	-0.418495	0.133088	0.0750788	0.118467	0.0565285	-0.0879289	-0.0417101	0.00125411	0.0327271	-0.379938	-0.352804	0.534933	-0.485794	0.0746395	-0.122362	-0.0791294	-0.0839644	-0.10214	0.071966	-0.0482487	-0.0317129	0.69854	-0.0462875	0.0919045	0.245583	0.040145	-0.179814	0.103656	-0.185598
HPSI0714i-pipw_4--DA--d30--31	-0.274278	-0.139961	0.121689	-0.0625587	0.0715876	-0.0042391	0.402581	0.151104	-0.0246064	-0.111822	-0.00294708	0.00854397	0.00227733	-0.12351	-0.112846	-0.03638	-0.0294763	-0.0111981	-0.0705185	0.139349	-0.409953	0.0219683	0.123454	0.090923	0.0781441	-0.112486	-0.0638371	0.0372431	0.0832805	-0.386966	-0.496421	0.157731	-0.478771	0.0568334	-0.0723695	-0.0374227	-0.0288282	-0.0205524	0.0920296	0.0143114	-0.0592362	0.353079	-0.0421671	0.138996	0.0872904	0.0604135	-0.193869	0.179443	-0.0931555
HPSI0714i-pipw_4--DA--d30--32	0.0276741	-0.238433	0.0932959	-0.108035	-0.038093	0.021704	0.235391	0.127613	-0.0909908	-0.0857844	-0.0334292	-0.0199692	0.0150982	0.0438035	-0.20939	0.00752954	-0.0251236	0.0878305	-0.180809	0.120563	-0.219073	0.0250778	0.0874796	0.00489859	0.131069	-0.114898	-0.0342888	0.0181226	-0.0249559	-0.251066	-0.265678	0.118768	-0.456341	0.0595803	-0.0907131	-0.010711	-0.00265763	-0.0518772	-0.00139127	-0.0401273	-0.0897231	0.474765	-0.00440128	0.358064	0.00877446	-0.0411862	0.290531	0.197841	-0.144253
HPSI0714i-pipw_4--DA--d30--33	-0.146407	-0.0328985	0.132518	-0.0345219	-0.0643871	-0.00808639	0.203921	-0.0302526	-0.00203038	-0.093812	-0.0359501	0.104147	-0.0369325	-0.136352	0.00395911	-0.032133	-0.00482549	0.0527458	-0.126545	0.0746943	-0.33004	0.02355	0.144444	0.0487124	0.0654003	-0.106255	-0.0316436	-0.0742333	0.0921855	-0.283609	-0.470166	-0.0355562	-0.295882	-0.00779336	0.00186801	-0.0338433	0.0249283	0.24641	0.104005	0.0137072	-0.0771319	0.0777561	-0.0493217	0.166479	0.0194014	0.0674422	-0.350681	0.1709	-0.101806
HPSI0714i-pipw_4--DA--d30--34	-0.259835	-0.0131949	0.0403191	-0.0108094	0.291602	-0.0580411	-0.0564132	0.0368415	0.0131461	-0.0386572	0.0647766	0.0216971	0.0620427	-0.100311	-0.367669	-0.0370305	-0.087097	-0.0809609	0.0341556	0.161374	-0.176127	0.153632	-0.0698772	-0.00513967	0.0458249	-0.214708	-0.012922	0.28721	-0.0923253	-0.300817	-0.477391	0.399902	-0.65767	0.307449	-0.0533162	-0.0673229	-0.123058	-0.35332	0.144715	-0.0887239	-0.0549938	0.67463	-0.0865298	-0.317907	0.350354	0.130229	0.41033	-0.156094	0.0967078
HPSI0714i-pipw_4--DA--d30--35	0.0875143	-0.21256	0.0351348	-0.136012	0.37722	0.00266795	0.357914	0.339276	0.0504153	0.0348764	-0.0835032	0.116763	0.14547	0.0886597	-0.497883	0.0280505	-0.0234644	0.122989	0.226841	0.0988223	-0.094439	0.0645384	-0.0941883	-0.165547	0.0783185	-0.38332	0.0170391	0.225474	-0.182177	-0.138878	-0.334956	0.171829	-0.455998	0.210739	0.0423502	0.0182903	-0.0794453	-0.166675	0.0708553	-0.0862091	-0.106624	0.968406	-0.00377085	0.0593189	0.0782903	0.0839146	1.20204	-0.118286	0.138125
HPSI0414i-sebn_3--DA--d30--0	-0.160152	-0.0741899	0.0865261	0.0106877	-0.192629	-0.0119302	-0.0312502	-0.117341	-0.133968	-0.151918	0.0377005	-0.0740535	-0.102632	-0.1347	0.0597104	-0.0442454	-0.0365277	-0.0229892	-0.370444	0.122837	-0.244032	0.0357775	0.151508	0.159519	0.154279	0.0598338	-0.0451212	-0.0259519	0.0289799	-0.288009	-0.240723	0.0961387	-0.465753	0.0572499	-0.149034	-0.0324551	0.00547409	-0.160288	0.0104102	-0.0363281	-0.0804305	-0.054954	-0.0616092	0.0593343	0.174724	-0.0381422	-0.429674	0.259461	-0.203739
HPSI0414i-sebn_3--DA--d30--1	0.458859	-0.222237	-0.0386486	-0.119716	0.141386	0.0562858	-0.131843	0.133505	-0.0692216	-0.0154744	-0.0896238	0.0527954	0.115217	0.246148	-0.391331	0.0842298	0.0882107	0.201475	-0.0712777	0.0527974	0.109091	0.0558122	-0.0475279	-0.176186	0.148764	-0.28799	0.0775747	0.0428343	-0.24378	0.066227	0.112881	0.147934	-0.164048	-0.0113203	-0.0513384	0.0488079	-0.0556294	0.196689	-0.108006	-0.167856	-0.0800269	0.779425	0.0483609	0.340524	-0.0444533	-0.140642	1.20737	0.0340916	-0.0587681
HPSI0414i-sebn_3--DA--d30--2	0.0920094	-0.0795077	0.0832226	-0.02497	-0.215432	0.0112642	-0.102573	-0.161231	-0.104901	-0.128691	-0.0467166	0.0216864	-0.0723059	-0.0485501	0.0175992	-0.0263613	0.000108271	0.0879147	-0.348209	0.074296	-0.157363	0.0431022	0.13288	0.0383585	0.157254	-0.0456095	-0.00722764	-0.0712765	-0.0180802	-0.19082	-0.219872	-0.0460339	-0.332534	0.00164789	-0.0763433	-0.00711918	0.0324381	0.121773	0.00587541	-0.0526092	-0.100558	-0.01919	-0.0387903	0.221175	0.0435909	-0.057255	-0.164354	0.2354	-0.182614
HPSI0414i-sebn_3--DA--d30--3	-0.0454736	-0.0102107	-0.0346291	0.0493913	0.247375	-0.0390391	-0.168463	0.114584	-0.0150562	0.00514203	-0.000510501	-0.0205148	0.0407133	-0.159416	-0.190184	-0.0213911	-0.0610699	-0.0588307	0.000991519	0.128342	0.0519731	0.0323499	-0.0477468	0.00494879	0.107201	-0.141037	5.3619e-05	0.368423	-0.131977	-0.177724	-0.336259	0.0968915	-0.662053	0.318418	-0.0885646	-0.0110603	-0.101037	-0.397243	0.0728395	-0.107256	-0.0607904	0.193665	-0.0779727	-0.449942	0.311384	0.0552544	0.65402	-0.116091	0.174624
HPSI0414i-sebn_3--DA--d30--4	0.177099	-0.186876	0.100704	-0.120742	-0.0283071	0.0163204	-0.0393016	0.0103327	-0.0966968	-0.0865656	0.00401839	0.0385069	0.0320152	0.103136	-0.320335	0.0580922	0.0107319	0.157913	-0.208489	0.127842	-0.204995	0.0980383	0.0621014	-0.0579012	0.11515	-0.194682	-0.00293835	-0.0275831	-0.0386817	-0.230444	-0.300004	0.235203	-0.406976	0.0180847	-0.0907275	-0.059035	-0.0108954	0.17053	-0.00577506	-0.0929407	-0.0942329	0.780447	-0.0117101	0.491727	-0.0181292	-0.0510042	0.348362	0.166344	-0.186708
HPSI0414i-sebn_3--DA--d30--5	-0.258939	-0.0876731	0.0799767	0.00457016	0.00767422	-0.0195113	0.114985	0.0477585	-0.0840879	-0.125533	0.0368666	-0.0567905	-0.0436156	-0.180226	-0.0401581	-0.0411813	-0.0394674	-0.05667	-0.213375	0.157651	-0.297017	0.0252038	0.125979	0.149531	0.131021	-0.0267846	-0.0536196	0.0916687	0.034666	-0.359914	-0.4001	0.166028	-0.590674	0.118949	-0.144475	-0.0387289	-0.0425591	-0.194564	0.0561536	-0.0362367	-0.0670042	0.140356	-0.0691718	-0.0581518	0.219089	0.0169242	-0.208725	0.185567	-0.104558
HPSI0414i-sebn_3--DA--d30--6	0.270331	-0.172518	0.0231932	-0.0701405	-0.0305767	0.0327358	0.0363173	0.080133	-0.07814	-0.0469429	-0.083521	0.0202607	0.00992668	0.0636088	-0.13081	0.0270862	0.0239808	0.146156	-0.146429	0.054862	-0.0120316	-0.000891812	0.0442697	-0.0542797	0.151134	-0.133912	0.0141217	0.0209108	-0.110173	-0.0607344	-0.0695339	-0.0567479	-0.265088	0.0245217	-0.055453	0.0317905	0.00756185	0.0226066	-0.0507263	-0.0771141	-0.0976425	0.268684	0.00566743	0.25037	-0.0295498	-0.0799389	0.519901	0.14682	-0.0747682
HPSI0414i-sebn_3--DA--d30--7	-0.170696	-0.110148	0.141286	-0.0497094	-0.105192	-0.00897276	0.133262	0.0133944	-0.0767501	-0.109251	0.0391912	-0.0190161	-0.0315745	-0.107061	-0.0730295	-0.00499091	-0.0418417	0.0133996	-0.227919	0.144817	-0.353814	0.0282298	0.157294	0.0955323	0.0690364	-0.0260543	-0.0696823	-0.0118744	0.138586	-0.388607	-0.504566	0.135739	-0.503112	0.0396513	-0.111988	-0.0831809	0.0093956	0.0855905	0.0688175	0.00648929	-0.0521016	0.26104	-0.0481342	0.299977	0.0345745	0.0176764	-0.373521	0.228387	-0.172943
HPSI0414i-sebn_3--DA--d30--8	-0.0884735	-0.120875	0.0961627	-0.0352424	-0.00956192	-0.00601901	0.175026	0.0485822	-0.0815319	-0.122765	-0.0156674	0.035998	-0.050301	-0.121533	-0.0725519	-0.0139536	0.00314574	0.0695051	-0.20605	0.125588	-0.286465	0.0303525	0.128814	0.0889978	0.1797	-0.122406	-0.020014	-0.00770989	-0.0368563	-0.277724	-0.337111	0.0702537	-0.480454	0.0614827	-0.089993	-0.00901265	-0.0114963	-0.0760872	0.0294924	-0.0670582	-0.131363	0.272421	-0.0569844	0.0796645	0.154689	0.00681428	0.0168268	0.2253	-0.135338
HPSI0414i-sebn_3--DA--d30--9	-0.235614	-0.0398535	0.00793577	0.0248481	0.245924	-0.0371794	0.00643232	0.0892662	-0.0382694	-0.0822795	0.0411542	-0.0209447	0.0103721	-0.159968	-0.192138	-0.0381216	-0.0302798	-0.0748578	-0.053723	0.153857	-0.171543	0.0784971	0.00212809	0.0866574	0.134408	-0.148589	-0.0069972	0.227748	-0.115863	-0.259924	-0.311031	0.285969	-0.600478	0.222509	-0.113059	-0.0160186	-0.114688	-0.381496	0.0658227	-0.10574	-0.0755129	0.38996	-0.0802541	-0.374502	0.367181	0.0552823	0.311758	-0.00685223	0.0369999
HPSI0414i-sebn_3--DA--d30--10	-0.229655	-0.0363937	-0.0266987	0.0503322	0.15796	-0.022768	-0.0982004	0.00956585	-0.0615351	-0.111003	0.0277097	-0.12861	0.00288141	-0.151138	-0.0983497	-0.0878616	-0.0646152	-0.161858	-0.130152	0.147248	-0.111372	0.0724067	-0.00462146	0.103566	0.110467	-0.0381076	-0.0324343	0.295978	-0.0749728	-0.277233	-0.252024	0.26536	-0.603204	0.231066	-0.158023	-0.0107653	-0.118639	-0.447091	0.058517	-0.0632995	-0.0111761	0.0894815	-0.0703215	-0.402974	0.340038	0.00697728	0.0574631	-0.00186735	0.0423364
HPSI0414i-sebn_3--DA--d30--11	-0.20972	-0.241773	0.157661	-0.13495	-0.0564701	0.00144384	0.149311	0.0346252	-0.123889	-0.141788	0.0856937	-0.048362	0.0257556	0.0692503	-0.358271	0.0181355	-0.0421362	0.0262343	-0.291827	0.197438	-0.422798	0.12148	0.119419	0.0609099	0.092983	-0.106242	-0.0536408	-0.0504787	0.0500907	-0.418626	-0.402981	0.484078	-0.581089	0.0447641	-0.151098	-0.0924827	-0.036815	0.0356599	0.0313423	-0.0545399	-0.0629774	0.87738	-0.0195517	0.504262	0.0914879	-0.0272881	-0.000127738	0.221474	-0.287534
HPSI0414i-sebn_3--DA--d30--12	0.185179	-0.0911228	0.0647358	-0.0268568	-0.104158	0.00701827	-0.22366	-0.0650419	-0.108922	-0.0826151	-0.0328821	0.0692856	-0.0281172	-0.0401982	-0.110466	0.0392399	0.0400444	0.143803	-0.322458	0.102703	-0.0859434	0.031286	0.125227	0.00443901	0.190167	-0.138975	0.0278109	-0.031134	-0.081782	-0.156373	-0.2428	-0.00415735	-0.43453	0.0291255	-0.0939914	-0.0122441	0.00434804	0.217538	-0.0191013	-0.132844	-0.128869	0.232357	-0.0411274	0.206555	0.0847922	-0.070646	0.342045	0.198241	-0.154868
HPSI0414i-sebn_3--DA--d30--13	0.00729972	-0.212085	0.121994	-0.110284	-0.0582037	0.0190658	0.325179	0.111203	-0.071265	-0.0973662	-0.0390952	0.0159637	-0.00750979	0.00894789	-0.148923	0.00296929	-0.0182058	0.109102	-0.150459	0.106935	-0.295222	0.0216467	0.110239	0.0152964	0.115853	-0.118325	-0.0443523	-0.036655	0.0234649	-0.275611	-0.334817	0.0641438	-0.386967	0.0171262	-0.0626663	-0.0205994	0.0201506	0.0159526	0.0213077	-0.0090512	-0.0971635	0.431911	-0.0117316	0.401887	-0.0360271	-0.0100004	0.0489467	0.231849	-0.15578
HPSI0414i-sebn_3--DA--d30--14	0.0718234	-0.150619	0.0706357	-0.0133041	-0.230255	0.0056301	0.0182535	0.00799055	-0.14562	-0.0840816	-0.0212922	-0.0793986	-0.0877308	-0.0888342	0.0581719	-0.00611737	-0.0472035	0.0604702	-0.338691	0.100549	-0.0889516	-0.0420253	0.140901	0.0957207	0.17673	0.0628222	-0.0463844	0.0277953	0.00167749	-0.206309	-0.196855	-0.118928	-0.498655	0.0943854	-0.137591	-0.00567206	0.0462793	-0.211381	-0.0326442	-0.0343939	-0.105576	-0.13274	-0.0374451	0.176616	0.0559037	-0.0723361	-0.0289898	0.270289	-0.146679
HPSI0414i-sebn_3--DA--d30--15	-0.230301	-0.075378	0.0599442	-0.00366695	0.106228	-0.0182519	0.173369	0.0918182	-0.0282334	-0.0857111	-0.0148427	0.0218356	-0.00635266	-0.157892	-0.0956525	-0.0459199	-0.0233399	-0.0305655	-0.10201	0.123644	-0.235166	0.0249078	0.0834282	0.0842734	0.127829	-0.121472	-0.0202193	0.10828	-0.0393343	-0.274803	-0.365094	0.10575	-0.518144	0.136536	-0.0677782	0.000612819	-0.0539145	-0.14051	0.0757354	-0.0534007	-0.0839472	0.178091	-0.0602158	-0.160997	0.230193	0.049603	0.128102	0.0906811	-0.0198199
HPSI0414i-sebn_3--DA--d30--16	0.21607	-0.176275	0.0823412	-0.114518	0.0189232	0.0191894	-0.032997	0.0525806	-0.0537153	-0.0400029	-0.0589828	0.107171	0.0637782	0.0961602	-0.336004	0.0531741	0.0209762	0.177434	-0.155992	0.100635	-0.112288	0.0673558	0.0522658	-0.111095	0.124773	-0.259092	0.0265955	0.00490356	-0.0946855	-0.160367	-0.301665	0.103514	-0.406923	0.0494973	-0.0298991	-0.0173468	-0.0119561	0.271914	0.0130727	-0.111826	-0.110931	0.668372	-0.00571878	0.38873	-0.0108739	-0.0342349	0.702144	0.095164	-0.103058
HPSI0414i-sebn_3--DA--d30--17	-0.0540739	-0.136919	0.135156	-0.0689672	-0.182379	-0.0053121	-0.0782719	-0.11684	-0.119839	-0.123964	0.0239289	0.00984735	-0.033548	-0.0119061	-0.176487	-0.00102858	-0.0357423	0.0663214	-0.374904	0.142765	-0.264667	0.0892668	0.138385	0.0440517	0.134277	-0.075681	-0.0248813	-0.0570862	0.0119892	-0.314228	-0.37091	0.187709	-0.535864	0.0620192	-0.107277	-0.0605581	0.00838057	0.105153	0.0360959	-0.0699355	-0.100308	0.383283	-0.0440742	0.343746	0.0976418	-0.0309861	-0.0395184	0.215746	-0.235643
HPSI0414i-sebn_3--DA--d30--18	-0.069468	-0.173711	0.126338	-0.0814987	-0.109653	-0.00235318	0.0419899	-0.0131871	-0.121536	-0.119021	0.0394852	-0.0173771	-0.0222632	-0.00420144	-0.203418	0.0139041	-0.0302738	0.0648489	-0.304627	0.153959	-0.29022	0.0746672	0.123708	0.0585684	0.132974	-0.0800474	-0.0355377	-0.0346555	0.0120719	-0.321225	-0.345918	0.237192	-0.532189	0.0600568	-0.126711	-0.0608461	-0.00466145	-0.00125268	0.0169955	-0.0645963	-0.0961957	0.512843	-0.0365009	0.349938	0.0921852	-0.030898	0.0140188	0.225152	-0.225302
HPSI0414i-sebn_3--DA--d30--19	-0.263235	-0.218554	0.094768	-0.091315	0.0620458	0.0222973	0.443356	0.11675	-0.0660426	-0.182046	-0.0266457	-0.0480884	0.00520751	-0.030063	-0.15066	-0.0722217	-0.0132709	-0.0285197	-0.148244	0.141318	-0.431878	0.0644063	0.106986	0.0958479	0.129534	-0.121152	-0.052675	0.00686716	0.00110661	-0.367153	-0.30119	0.280248	-0.42508	0.0141653	-0.106702	0.00533659	-0.0560488	-0.10811	0.0426766	-0.00492531	-0.0570305	0.442988	-0.0175514	0.178251	0.118803	-0.00823286	-0.153976	0.227743	-0.167062
HPSI0414i-sebn_3--DA--d30--20	-0.294052	-0.154979	0.0989007	-0.0391678	0.0192188	-0.0204535	0.084452	0.0387066	-0.134232	-0.155788	0.0946443	-0.0611461	-0.0330376	-0.088299	-0.204028	-0.0070254	-0.0200072	-0.0273506	-0.29588	0.19726	-0.361526	0.0879887	0.123712	0.159207	0.172014	-0.0713185	-0.0340165	0.0126849	-0.0319635	-0.369531	-0.306953	0.409463	-0.630013	0.0996237	-0.183479	-0.0517139	-0.0667844	-0.222406	0.0134661	-0.100148	-0.0980336	0.566176	-0.0610098	0.0684052	0.290807	-0.0172138	-0.013159	0.219121	-0.222327
HPSI0414i-sebn_3--DA--d30--21	0.127542	-0.180143	0.0495227	-0.0909507	0.254722	0.0246003	0.430574	0.263324	-0.00414541	-0.0941609	-0.103945	0.0719975	0.0354918	-0.0518382	-0.183458	-0.0035934	0.0357498	0.137765	0.102056	0.100345	-0.269317	0.022799	0.0252809	-0.0359299	0.146961	-0.294989	-0.0175293	0.120816	-0.0782668	-0.238826	-0.373005	0.0284586	-0.362335	0.0476686	-0.0386121	0.0191358	-0.0453141	-0.0862306	0.0363937	-0.0403629	-0.112759	0.58276	-0.0269014	0.12102	0.0112079	0.0321607	0.362495	0.143719	0.0208065
HPSI0414i-sebn_3--DA--d30--22	-0.106123	-0.155663	0.0301297	-0.0682314	0.410697	-0.0060072	0.245745	0.285621	-0.0187071	-0.0905353	0.0186914	0.0190388	0.08676	-0.0616391	-0.373598	0.0181453	0.0251126	0.0247233	0.0938274	0.181601	-0.302863	0.0868548	-0.00880324	0.014782	0.123665	-0.307912	-0.0103316	0.212079	-0.0994388	-0.318563	-0.412091	0.401263	-0.562619	0.133024	-0.116484	-0.0314788	-0.135909	-0.186806	0.0494201	-0.10755	-0.0750658	0.951939	-0.0469401	-0.0571952	0.217741	0.0453817	0.548523	0.0401246	0.0157411
HPSI0414i-sebn_3--DA--d30--23	-0.116774	-0.120877	0.110464	-0.0137823	-0.250004	0.000709137	-0.026103	-0.116314	-0.132267	-0.146615	-0.0227127	-0.0313176	-0.0804061	-0.116369	0.0230855	-0.052271	-0.040476	0.00977208	-0.441663	0.127237	-0.232048	0.0194842	0.191251	0.117679	0.180838	0.0140742	-0.0358879	-0.031876	0.0170473	-0.31105	-0.325473	0.00271565	-0.565617	0.0698696	-0.125764	-0.0117051	0.0209214	0.0168936	0.0289839	-0.0467304	-0.101429	-0.113368	-0.0531972	0.156189	0.141561	-0.0513305	-0.213365	0.278181	-0.212374
HPSI0414i-sebn_3--DA--d30--24	0.0239331	-0.170599	0.0979788	-0.0511206	-0.281777	0.0167683	0.0418553	-0.0387776	-0.118013	-0.0803617	-0.0409457	-0.064424	-0.0476576	-0.014882	-0.00150779	-0.0254363	-0.0657181	0.0395619	-0.349676	0.0883537	-0.121048	-0.0196699	0.144312	0.0467527	0.116513	0.0554891	-0.0513228	-0.0104192	0.0495449	-0.229939	-0.242515	-0.0823469	-0.449111	0.0649582	-0.0962771	-0.0122811	0.0540413	-0.0058631	0.00292404	0.00123119	-0.0661761	-0.104157	-0.0131774	0.33115	-0.0215138	-0.0677263	-0.0732701	0.235516	-0.168155
HPSI0414i-sebn_3--DA--d30--25	-0.15945	-0.0394125	0.0376995	0.057561	-0.309844	0.00795677	-0.32283	-0.177164	-0.136496	-0.110644	0.0201878	-0.147898	-0.0560618	-0.118573	0.142377	-0.0559137	-0.0431177	-0.128862	-0.487328	0.105536	-0.0670397	-0.0305677	0.189232	0.151564	0.0902929	0.188732	-0.0431061	0.0265421	0.106881	-0.248147	-0.186202	0.0102598	-0.461055	0.0352432	-0.18113	-0.0253968	0.00184097	0.146752	-0.000794699	-0.0179948	0.0261185	-0.517594	-0.0300373	0.0601447	0.108084	-0.117252	-0.412725	0.212868	-0.181772
HPSI0414i-sebn_3--DA--d30--26	0.160599	-0.217094	0.0984095	-0.0946684	-0.232332	0.0217368	0.0715841	0.0323501	-0.0999929	-0.0262435	-0.0717285	0.000761139	-0.00749383	0.0675948	-0.131423	0.0142726	-0.0559589	0.126245	-0.281108	0.072547	-0.0436925	-0.0189552	0.104893	-0.0410147	0.125132	-0.0391729	-0.0234697	-0.0126258	-0.02292	-0.149189	-0.208716	-0.115925	-0.43142	0.0866649	-0.0455429	0.00365224	0.0623767	0.0354099	-0.00998757	-0.0320639	-0.102836	0.128209	0.00489514	0.421349	-0.0653787	-0.0627147	0.402514	0.180495	-0.133428
HPSI0914i-vaka_5--DA--d30--0	0.143479	-0.214508	0.129977	-0.137009	0.0231885	0.00872303	0.141411	0.093431	-0.0865547	-0.0889623	-0.00456634	0.0727013	0.0214133	0.0600315	-0.336958	0.0615566	0.00618741	0.192594	-0.152826	0.14385	-0.285919	0.0890952	0.0736581	-0.0456833	0.141409	-0.243563	-0.0135296	-0.0230096	-0.0433489	-0.280028	-0.400746	0.208418	-0.480747	0.0451349	-0.0769501	-0.0582613	-0.00472774	0.0793156	0.0141304	-0.0890594	-0.137286	0.887605	-0.0258571	0.483638	-0.000450769	-0.00902982	0.384172	0.195409	-0.173087
HPSI0914i-vaka_5--DA--d30--1	-0.108341	-0.0533338	0.0111305	-0.00158078	0.328031	-0.0377596	0.00551157	0.142522	-0.00715083	-0.0483426	0.0109014	0.0172772	0.0517511	-0.13952	-0.295839	-0.0224245	-0.0457795	-0.0263304	0.0429778	0.161969	-0.13965	0.092059	-0.0438451	0.00331654	0.116087	-0.241868	-0.007881	0.32174	-0.126453	-0.280213	-0.453154	0.255003	-0.683836	0.283142	-0.0858883	-0.0316535	-0.119912	-0.366608	0.0994716	-0.107662	-0.0838552	0.57244	-0.0840109	-0.32994	0.316052	0.0877594	0.556836	-0.0733015	0.119017
HPSI0914i-vaka_5--DA--d30--2	-0.0890877	-0.157479	0.164354	-0.0675429	-0.176856	-0.00957931	0.202466	0.0425615	-0.100186	-0.0944888	0.0178163	-0.0108408	-0.058319	-0.104526	-0.0620426	0.00667785	-0.0632451	0.0733837	-0.262041	0.143118	-0.328446	0.00317227	0.171538	0.0868984	0.108369	-0.0177433	-0.0774008	-0.0208808	0.11952	-0.38005	-0.515594	0.0220677	-0.572213	0.0768352	-0.104584	-0.074526	0.047631	-0.0224409	0.0555791	0.00649443	-0.101426	0.233585	-0.050715	0.37389	0.00764301	0.01653	-0.26233	0.274974	-0.182919
HPSI0914i-vaka_5--DA--d30--3	0.256249	-0.160024	0.0492291	-0.0960809	0.0813227	0.017524	0.100787	0.114564	-0.0432881	-0.0304601	-0.0728453	0.123312	0.0283841	0.0706359	-0.252113	0.0567644	0.0487191	0.210531	-0.0557728	0.0604403	-0.0737122	0.0395869	0.0218805	-0.0904431	0.158989	-0.261827	0.0409684	-0.0188938	-0.161109	-0.0518583	-0.135834	0.0150073	-0.254475	0.0300146	-0.0034404	0.0234127	-0.00441103	0.0743544	-0.0251748	-0.115933	-0.14647	0.603395	-0.00641174	0.242939	0.0129848	-0.0229955	0.739222	0.10083	-0.0624024
HPSI0914i-vaka_5--DA--d30--4	0.134372	-0.138443	0.150367	-0.0693063	-0.177144	-0.00760319	0.0422914	0.0183599	-0.0929751	-0.0507763	-0.0276614	0.0783466	-0.0482821	-0.0765335	-0.105092	0.0455857	-0.0324232	0.17841	-0.26484	0.117173	-0.194782	-0.000778582	0.15384	0.00448018	0.146685	-0.106225	-0.0321034	-0.0268057	0.0356959	-0.273826	-0.490828	-0.110096	-0.555382	0.0880255	-0.0613997	-0.0562352	0.0650812	0.111379	0.039055	-0.0517709	-0.151547	0.265243	-0.0517783	0.3903	-0.0181124	0.00561559	0.141207	0.238327	-0.145096
HPSI0914i-vaka_5--DA--d30--5	-0.173727	-0.0754962	0.108309	0.0109636	-0.204952	-0.0179587	-0.0322772	-0.111501	-0.136016	-0.149205	0.0327067	-0.0404257	-0.107778	-0.167029	0.0504936	-0.036922	-0.0352795	-0.00181357	-0.402101	0.136947	-0.266976	0.0285572	0.181253	0.164798	0.176511	0.0355691	-0.0416257	-0.0355959	0.0285807	-0.318086	-0.321928	0.0643566	-0.548121	0.0738099	-0.145107	-0.0356522	0.0125333	-0.10802	0.0247831	-0.0517934	-0.107232	-0.0511804	-0.0732422	0.0643463	0.196236	-0.0257106	-0.367856	0.278607	-0.212423
HPSI0914i-vaka_5--DA--d30--6	-0.0882682	-0.181841	0.158137	-0.105718	-0.0981235	-0.0087025	0.0698547	-0.0016974	-0.114961	-0.115794	0.0693276	-0.016044	-0.00914483	0.00822449	-0.265702	0.029523	-0.0473112	0.0723874	-0.27453	0.175028	-0.358155	0.096575	0.119769	0.0464852	0.0952676	-0.0937616	-0.0549128	-0.0306841	0.0671251	-0.388509	-0.464421	0.310474	-0.572844	0.0659813	-0.129886	-0.102222	-0.0023557	0.0263557	0.0419993	-0.0458351	-0.0853979	0.696226	-0.0400511	0.463309	0.0532236	-0.0050288	-0.0785408	0.220804	-0.237843
HPSI0914i-vaka_5--DA--d30--7	-0.234519	-0.124279	0.10678	-0.064364	0.138992	-0.00267021	0.387511	0.133946	-0.0118932	-0.126199	-0.0183012	0.049511	0.00787217	-0.11193	-0.145379	-0.038049	-0.000410711	0.0151465	-0.0366684	0.130682	-0.412743	0.0523203	0.0986585	0.0685107	0.100476	-0.184082	-0.0390328	0.0264965	0.0229443	-0.351769	-0.456344	0.188014	-0.423914	0.0406375	-0.0535591	-0.0215941	-0.047068	-0.00128569	0.0893436	-0.0149289	-0.0783471	0.459469	-0.0455357	0.0822416	0.119851	0.0652107	-0.0948075	0.15814	-0.0818602
HPSI0914i-vaka_5--DA--d30--8	0.295216	-0.199933	0.095822	-0.0987873	-0.0881521	0.0212718	0.177552	0.0777601	-0.0893069	-0.0734168	-0.091164	0.0538066	-0.0339599	0.00954815	-0.122049	0.0253536	-0.00987674	0.213879	-0.164881	0.0823096	-0.142754	0.0113783	0.0791706	-0.0476736	0.177793	-0.16318	-0.0197341	0.00867371	-0.0628502	-0.182305	-0.296564	-0.126078	-0.407426	0.0615127	-0.0490646	-0.00107583	0.0482975	-0.0580533	-0.00823946	-0.0497895	-0.156374	0.355772	-0.0241585	0.378576	-0.0634802	-0.0295321	0.314067	0.230856	-0.103338
HPSI0914i-vaka_5--DA--d30--9	-0.122159	-0.0827586	0.106405	-0.00454021	-0.281305	0.0048386	0.0187303	-0.172665	-0.110704	-0.160569	-0.0396037	-0.0287518	-0.101329	-0.121281	0.113615	-0.0794462	-0.0390988	-0.00276216	-0.408906	0.08981	-0.244948	0.0219594	0.183083	0.119215	0.15291	0.0444843	-0.041356	-0.0693974	0.0438472	-0.281816	-0.279553	-0.0545587	-0.415628	0.0239794	-0.094068	-0.00268814	0.0368516	0.0307724	0.0382977	-0.00587448	-0.0829019	-0.268262	-0.0491523	0.139991	0.0967933	-0.0398721	-0.479552	0.278424	-0.204819
HPSI0914i-vaka_5--DA--d30--10	0.0652969	-0.118548	0.107167	-0.0581988	-0.0969881	0.00590405	0.17498	-0.00175422	-0.0545569	-0.0917112	-0.0771487	0.0786392	-0.0471976	-0.0690017	-0.0437647	-0.0191787	-0.0115066	0.127273	-0.183967	0.0747271	-0.212805	0.01964	0.113362	0.00751902	0.148996	-0.130399	-0.0175121	-0.0319995	-0.0228939	-0.21498	-0.340222	-0.102995	-0.372596	0.0458784	-0.0213468	0.00206024	0.0361198	0.0418268	0.0436048	-0.0308341	-0.132378	0.14169	-0.0401466	0.210019	0.0206893	0.0119786	0.0341532	0.202016	-0.104082
HPSI0914i-vaka_5--DA--d30--11	-0.110866	-0.0500858	0.108339	0.0085238	-0.0900537	-0.0133368	0.0979519	0.00803305	-0.0855634	-0.122135	0.0153791	0.011101	-0.0876988	-0.211516	0.0801186	-0.00554278	0.00331704	0.0432457	-0.236865	0.123533	-0.307891	-0.0122953	0.181584	0.144612	0.142103	-0.0238533	-0.0469676	-0.02521	0.0839949	-0.321587	-0.42886	-0.0189125	-0.456468	0.0200906	-0.117643	-0.0467853	0.0158733	0.0241435	0.0390608	-0.025775	-0.0978121	0.00752749	-0.0720266	0.094875	0.0991724	0.0103382	-0.407656	0.27866	-0.147588
HPSI0914i-vaka_5--DA--d30--12	-0.216279	-0.128593	0.100068	-0.0447704	0.0169738	6.79218e-05	0.241092	0.0599145	-0.0792184	-0.153141	0.0252426	-0.0155122	-0.0338338	-0.102146	-0.0803595	-0.0235573	0.00744122	0.00504364	-0.18644	0.140176	-0.38587	0.0463582	0.134915	0.126129	0.130569	-0.0845772	-0.041237	-0.0315393	0.0314802	-0.336326	-0.332318	0.222643	-0.417127	0.00339489	-0.11995	-0.0311041	-0.0341735	-0.0332343	0.0314065	-0.0336771	-0.0750771	0.360352	-0.0438855	0.139694	0.135874	1.14486e-05	-0.252071	0.240864	-0.178959
HPSI0914i-vaka_5--DA--d30--13	-0.386044	-0.00488774	0.0780546	0.0393149	0.0334802	-0.0389349	0.0840296	-0.0136663	-0.0473148	-0.11224	0.0402656	0.0285068	-0.0587307	-0.228743	-0.00802738	-0.0529367	-0.0143319	-0.0698894	-0.20192	0.128619	-0.290326	0.0358637	0.132959	0.16857	0.140374	-0.0553185	-0.0147357	0.0183727	-0.0177304	-0.287299	-0.339989	0.149907	-0.499262	0.109349	-0.0824104	-0.0126697	-0.0484353	-0.12185	0.0784915	-0.0671055	-0.0939873	0.0401815	-0.0838045	-0.259945	0.328038	0.0589394	-0.162885	0.128851	-0.0900968
HPSI0914i-vaka_5--DA--d30--14	0.0734457	-0.140696	0.130204	-0.0521388	-0.183636	-0.00459278	0.073288	0.0399807	-0.104911	-0.0593418	-0.00680556	0.00897279	-0.0571113	-0.0883197	-0.0448052	0.0325666	-0.0420931	0.121212	-0.261532	0.117454	-0.192229	-0.0209929	0.152971	0.0484247	0.129885	-0.0293632	-0.0512043	-0.00576278	0.0672263	-0.278911	-0.425212	-0.0853305	-0.527116	0.0794744	-0.0951666	-0.0554511	0.0578225	0.00729595	0.0212871	-0.0254958	-0.116383	0.153386	-0.0452723	0.345777	-0.0152219	-0.0117342	-0.0229615	0.252209	-0.146593
HPSI0914i-vaka_5--DA--d30--15	-0.436892	0.0586726	0.0763725	0.0698629	0.00134503	-0.0760252	-0.108682	-0.0901625	-0.054456	-0.0668199	0.124286	-0.0377193	-0.0711258	-0.245865	-0.0409583	-0.0497702	-0.098101	-0.135762	-0.195343	0.146286	-0.209059	0.0708971	0.0697206	0.172645	0.0742939	0.0379431	-0.0427781	0.127198	0.0217555	-0.310108	-0.398298	0.230318	-0.617671	0.243588	-0.102508	-0.0750479	-0.0486532	-0.389682	0.110892	-0.0497279	-0.0648022	0.0431613	-0.1102	-0.364987	0.386811	0.102535	-0.271611	0.0182982	-0.0358154
HPSI0914i-vaka_5--DA--d30--16	0.0530289	-0.151798	0.125787	-0.0588033	-0.228951	0.00656177	0.0665628	-0.0633939	-0.121528	-0.121144	-0.0306275	-0.00320475	-0.0749211	-0.0545935	-0.0275766	-0.0131546	-0.0375934	0.10359	-0.339005	0.10871	-0.230095	0.0249752	0.151743	0.0547028	0.160177	-0.0332735	-0.0424306	-0.0490866	0.0238814	-0.278214	-0.336819	-0.0357023	-0.474955	0.0486256	-0.0957611	-0.0295378	0.0494337	-0.00838984	0.0159492	-0.0286896	-0.120152	0.113138	-0.0416376	0.336869	0.0190406	-0.0369382	-0.155449	0.281506	-0.199286
HPSI0914i-vaka_5--DA--d30--17	-0.431816	0.0102705	0.108555	0.0153016	0.0784671	-0.0725773	0.0427246	-0.0112033	-0.00753156	-0.0376754	0.0802514	0.0507577	-0.0183369	-0.198383	-0.181718	-0.0414797	-0.0978705	-0.0820404	-0.108131	0.146481	-0.249507	0.0839828	0.0561378	0.0965754	0.0655403	-0.0885708	-0.0291631	0.123287	-0.00740333	-0.322203	-0.506856	0.228692	-0.65097	0.263123	-0.0336152	-0.0641413	-0.0503386	-0.265442	0.151683	-0.0559251	-0.092382	0.288382	-0.0991227	-0.276402	0.353962	0.146017	0.0600755	-0.0327729	-0.00104221
HPSI0914i-vaka_5--DA--d30--18	-0.155868	-0.123939	0.114547	-0.0661377	0.00952874	0.00345508	0.245823	-0.00170649	-0.0530141	-0.160071	-0.0238836	0.044674	-0.0255039	-0.0742703	-0.116826	-0.0453703	0.00221773	0.0426011	-0.175636	0.121666	-0.389539	0.0814601	0.116482	0.0649307	0.133291	-0.156907	-0.0277633	-0.0406528	-0.00085737	-0.328079	-0.381271	0.175754	-0.397251	0.0118661	-0.0650683	-0.0185829	-0.0253031	0.0443597	0.0652151	-0.0326982	-0.0958341	0.389978	-0.0453388	0.168198	0.113458	0.0227054	-0.188874	0.209216	-0.159437
HPSI0914i-vaka_5--DA--d30--19	-0.100073	-0.192309	0.130651	-0.0905769	-0.0926756	0.0166223	0.241495	0.0649366	-0.0974974	-0.135493	0.0120097	-0.0376724	-0.0168364	-0.0245657	-0.115628	-0.0014256	-0.0159484	0.0470013	-0.231183	0.140159	-0.370324	0.0309337	0.15126	0.0782298	0.0992457	-0.0557037	-0.0629958	-0.0500039	0.0952616	-0.360039	-0.383507	0.175658	-0.432484	-0.0157895	-0.124124	-0.054263	0.00425923	0.0828357	0.0224487	-0.00117757	-0.0579614	0.400774	-0.0194514	0.42491	-0.0118835	-0.0304285	-0.251023	0.279549	-0.21902
HPSI0914i-vaka_5--DA--d30--20	-0.124174	-0.154354	0.108016	-0.0670931	-0.0419532	0.0201676	0.301664	0.107865	-0.0548228	-0.112656	-0.0221198	-0.00567935	-0.00691936	-0.0644331	-0.0452753	-0.0124079	0.00576346	0.0315836	-0.151989	0.108312	-0.338462	-0.00933053	0.153323	0.0765082	0.0838879	-0.063884	-0.0520529	-0.0451614	0.0978442	-0.309723	-0.360965	0.0725881	-0.337844	-0.0402386	-0.0854934	-0.0253716	0.00223024	0.16227	0.0330558	0.0133586	-0.0443985	0.219206	-0.0141504	0.310308	-0.0239688	-0.0136478	-0.230284	0.246752	-0.155897
HPSI0914i-vaka_5--DA--d30--21	-0.35331	-0.0449067	0.088677	0.0133411	0.0132611	-0.019299	0.0956179	-0.0290224	-0.0801808	-0.176294	0.0654182	-0.052036	-0.0554064	-0.193475	-0.00864116	-0.0554622	-0.0104948	-0.0876538	-0.234287	0.160144	-0.403306	0.0626809	0.145831	0.186973	0.114205	-0.0243251	-0.051959	0.0188981	0.0702345	-0.395851	-0.39747	0.276219	-0.491723	0.0391108	-0.154285	-0.0536962	-0.0584737	-0.0750422	0.0647531	-0.0294794	-0.0435095	0.174541	-0.0737216	-0.0521512	0.236223	0.0179295	-0.533555	0.215378	-0.164212
HPSI0914i-vaka_5--DA--d30--22	-0.14196	-0.146782	0.139719	-0.0526897	-0.305619	-0.00620342	0.0273688	-0.150707	-0.147778	-0.145602	0.0368746	-0.0733907	-0.0912103	-0.0337616	-0.0342775	-0.0395174	-0.0778254	0.0117134	-0.426521	0.124989	-0.277339	0.0629824	0.154942	0.112962	0.128841	0.0666335	-0.0607708	-0.0832317	0.0564129	-0.31748	-0.274054	0.130075	-0.48825	0.0625494	-0.125142	-0.0513173	0.0405157	-0.120338	0.0205195	-0.011245	-0.0866724	0.102243	-0.0417357	0.320844	0.0910861	-0.0403186	-0.40603	0.274158	-0.269214
HPSI0914i-vaka_5--DA--d30--23	-0.0191084	-0.17851	0.131276	-0.0847005	-0.0904227	0.00133218	0.188728	0.0232851	-0.10419	-0.127493	-0.00533616	0.0108154	-0.0442822	-0.0401325	-0.141837	-0.00168487	-0.0274591	0.102725	-0.24361	0.135539	-0.315552	0.0567393	0.122463	0.0525673	0.155403	-0.109484	-0.0417863	-0.0297721	0.00191979	-0.318032	-0.376589	0.116262	-0.501379	0.058591	-0.0974223	-0.0397608	0.013187	-0.0718243	0.0271674	-0.0428662	-0.125874	0.438423	-0.0432428	0.321185	0.062829	-0.00635376	-0.0413321	0.25311	-0.18926
HPSI0914i-vaka_5--DA--d30--24	-0.321993	-0.187584	0.141325	-0.0735246	-0.0757154	-0.0189504	0.179968	0.0567006	-0.133886	-0.133362	0.127852	-0.116978	-0.0286229	-0.0456293	-0.200189	0.00269936	-0.0720598	-0.0447062	-0.275197	0.197483	-0.407553	0.0729527	0.129888	0.154415	0.0851879	0.020463	-0.0850039	-0.0011394	0.100115	-0.431192	-0.389026	0.41697	-0.608239	0.0889403	-0.18562	-0.100805	-0.0281241	-0.222605	0.0297405	-0.0193767	-0.0498173	0.58187	-0.0433258	0.302199	0.151561	-0.00482083	-0.299966	0.236076	-0.249073
HPSI0914i-vaka_5--DA--d30--25	-0.256635	-0.051623	0.121298	0.0180843	-0.167443	-0.0400863	-0.0756519	-0.123348	-0.143368	-0.14842	0.0937889	-0.0445465	-0.114987	-0.188521	-0.0052725	-0.0226202	-0.048913	-0.0189306	-0.396469	0.165416	-0.307875	0.062585	0.167249	0.191308	0.169386	0.0343635	-0.0456201	-0.0249152	0.0296944	-0.355854	-0.36666	0.18856	-0.617698	0.114135	-0.16363	-0.0692053	-0.00369664	-0.211998	0.0373813	-0.0699989	-0.115744	0.119668	-0.0933523	0.0107799	0.273564	0.00391646	-0.401028	0.253332	-0.223517
HPSI0914i-vaka_5--DA--d30--26	-0.0536222	-0.243901	0.08475	-0.120815	0.0624277	0.0373994	0.537686	0.174714	-0.0503442	-0.149492	-0.062063	-0.0511539	0.00792374	0.0254666	-0.128784	-0.0506236	-0.017264	0.0439868	-0.0317981	0.101209	-0.370285	0.0401247	0.0599727	0.0298625	0.0987914	-0.126182	-0.0663437	0.0245391	0.0187011	-0.303548	-0.265344	0.152409	-0.290943	-0.00847565	-0.0761511	0.005223	-0.0204745	-0.162664	0.0216166	0.0381839	-0.0529017	0.469418	0.0026344	0.319478	-0.0408805	-0.00948712	-0.145728	0.225667	-0.117085
HPSI0914i-vaka_5--DA--d30--27	0.0106765	-0.182155	0.162427	-0.107787	-0.159226	0.0109228	0.0881336	-0.0347072	-0.0985933	-0.127376	-0.013272	0.0289897	-0.0129659	-0.00278697	-0.18632	0.00614043	-0.029915	0.109973	-0.304927	0.145215	-0.34114	0.0685854	0.154787	0.0117507	0.114094	-0.120677	-0.0466158	-0.0549446	0.0725338	-0.37432	-0.502396	0.128378	-0.528848	0.0237162	-0.0933421	-0.0699115	0.0241896	0.219862	0.0543051	-0.0294502	-0.0942789	0.465559	-0.0327113	0.516318	-0.0257254	-0.0192379	-0.102204	0.259183	-0.226654
HPSI1014i-quls_2--DA--d30--0	-0.165606	-0.135819	0.0483889	-0.119851	-0.00450792	0.0449687	-0.731715	-0.237012	-0.0853469	-0.1153	0.101523	-0.0231615	0.2426	0.32112	-0.645715	0.0464803	0.0699428	-0.108215	-0.465313	0.188663	-0.181446	0.225504	0.0875574	-0.100861	-0.0446996	-0.195707	0.0646734	-0.0729313	0.0239437	-0.283043	-0.212976	0.881643	-0.379457	-0.121161	-0.167334	-0.104917	-0.165647	1.12934	0.0159127	-0.177631	0.143654	1.03551	0.0579226	0.617054	0.070894	-0.187278	0.550617	-0.0308038	-0.335284
HPSI1014i-quls_2--DA--d30--1	0.307218	-0.0712742	-0.0656525	-0.12566	0.35354	0.0669718	-0.617198	0.00869159	0.0823685	0.0589759	-0.0944666	0.269393	0.3387	0.375863	-0.712223	0.121974	0.209111	0.129078	-0.011947	0.0353992	0.160581	0.141072	-0.0538097	-0.345253	-0.0139737	-0.530042	0.19779	-0.0381127	-0.237195	0.142078	0.0109015	0.448526	0.0375418	-0.158172	0.0682862	0.0323601	-0.166014	1.3874	-0.0134208	-0.2642	0.0548657	1.11208	0.0945939	0.361818	-0.0414052	-0.132242	1.80176	-0.265929	-0.0201944
HPSI1014i-quls_2--DA--d30--2	-0.238153	-0.0952437	0.109526	-0.0374845	-0.19209	0.0166891	-0.137669	-0.155725	-0.0722676	-0.131082	-0.0238646	0.0267004	0.0220993	-0.0252903	-0.109971	-0.0492664	0.00351973	-0.0471676	-0.427782	0.119082	-0.258709	0.0521845	0.201459	0.0578137	0.0902821	-0.0542609	-0.000948437	-0.0974706	0.056857	-0.303347	-0.341921	0.170659	-0.438196	-0.0287371	-0.081626	-0.0171467	-0.0224299	0.544693	0.0642896	-0.05629	-0.0178933	0.0281044	-0.0150713	0.259771	0.100053	-0.062684	-0.0841017	0.179599	-0.233971
HPSI1014i-quls_2--DA--d30--3	-0.124228	0.036019	0.0482706	-0.0348787	0.0112542	0.0137755	-0.179284	-0.194469	0.0878488	-0.0357916	-0.113115	0.186077	0.107174	0.0433517	-0.18819	-0.071622	0.0247764	-0.0250405	-0.114687	0.00819662	-0.0861715	0.0955024	0.0499403	-0.126298	-0.0179735	-0.223059	0.0628612	-0.0430668	-0.0326337	-0.0912871	-0.276277	0.0622906	-0.104602	-0.0201717	0.112644	0.026707	-0.044529	0.741761	0.138673	-0.044984	0.014483	0.0418931	0.00339498	0.0376169	0.0443377	0.032127	0.289876	-0.114796	-0.00500852
HPSI1014i-quls_2--DA--d30--4	0.277218	-0.0338962	-0.0404863	-0.113261	0.329448	0.0561776	-0.582243	-0.0467188	0.0751058	0.0168531	-0.0693794	0.259931	0.290896	0.314521	-0.636787	0.108046	0.20019	0.128379	-0.0144838	0.0448453	0.0590818	0.163225	-0.0407365	-0.302621	-0.0162082	-0.505329	0.172784	-0.0561165	-0.184574	0.0711742	-0.0769109	0.456999	0.0407618	-0.171985	0.0526808	0.00222124	-0.153815	1.30675	0.00704734	-0.235079	0.0474346	1.09223	0.0691185	0.360549	-0.0403992	-0.103351	1.39803	-0.211955	-0.0458782
HPSI1014i-quls_2--DA--d30--5	-0.316036	0.0588432	0.0920308	-0.00918571	-0.0366033	-0.0237983	-0.42714	-0.266337	0.0229527	-0.0575749	0.0238925	0.110584	0.094105	-0.0221513	-0.278221	-0.0469584	-0.0245531	-0.106387	-0.281004	0.112185	-0.177056	0.144376	0.0930625	-0.0370654	-0.0268767	-0.148261	0.0309182	0.00802866	0.0463575	-0.276345	-0.481517	0.324429	-0.438513	0.0726127	-0.00169704	-0.069246	-0.0742975	0.665438	0.165483	-0.0797781	0.0298316	0.232702	-0.0398857	0.0395274	0.188003	0.039175	0.099537	-0.0958493	-0.0916813
HPSI1014i-quls_2--DA--d30--6	-0.0626901	0.0235487	0.0654932	-0.0260552	-0.061151	0.0110665	-0.324466	-0.224371	0.0147187	-0.0632331	-0.067331	0.195711	0.0654733	0.0253224	-0.181196	-0.01612	0.0725123	0.0413367	-0.271925	0.0418849	-0.108437	0.0909155	0.118058	-0.0714212	0.0628425	-0.215645	0.0822423	-0.140139	-0.0571106	-0.0947832	-0.23591	0.101465	-0.168597	-0.0699903	0.0457875	0.0109949	-0.0336412	0.817082	0.0768169	-0.116446	-0.0382105	0.142403	-0.00986048	0.133809	0.0891468	-0.0233079	0.326877	0.00842527	-0.128231
HPSI1014i-quls_2--DA--d30--7	0.323254	-0.0307954	-0.0469465	-0.0719254	0.21119	0.059969	-0.743862	-0.0922627	0.0369963	0.0166346	-0.116372	0.273707	0.263837	0.24615	-0.544093	0.100214	0.209224	0.137961	-0.193738	0.051532	0.1529	0.107988	0.0369358	-0.276084	0.0659283	-0.474751	0.192988	-0.0524268	-0.220859	0.0840757	-0.0858015	0.275879	-0.112823	-0.143191	0.0290368	0.0379221	-0.135135	1.41479	-0.00849374	-0.280195	0.0100213	0.73113	0.0565093	0.28348	0.0147179	-0.150841	1.5716	-0.151126	-0.0624266
HPSI1014i-quls_2--DA--d30--8	0.363086	0.0246509	-0.0507262	-0.0328413	0.0832792	0.063237	-0.71516	-0.176237	0.0550267	0.0148925	-0.181183	0.277392	0.207516	0.176458	-0.328973	0.0484915	0.186414	0.128733	-0.214402	-0.00511349	0.208747	0.0610926	0.0594965	-0.26596	0.0633925	-0.393341	0.179404	-0.0612509	-0.185225	0.124747	-0.0746261	0.00438488	-0.0210957	-0.148786	0.0744309	0.0693577	-0.0833834	1.39283	0.0122761	-0.220001	0.00965195	0.213883	0.0490719	0.197109	-0.0422444	-0.138372	1.25919	-0.126388	-0.0177114
HPSI1014i-quls_2--DA--d30--9	0.039558	-0.15191	-0.052846	-0.12472	0.183749	0.08538	-0.514051	0.0259334	0.0361451	0.0295724	-0.063713	0.101993	0.341736	0.391768	-0.619656	0.0714185	0.152805	-0.0351894	-0.167661	0.0605986	0.104165	0.0831295	0.026175	-0.240826	-0.0623004	-0.313815	0.138572	-0.0509167	-0.102919	0.0389671	0.0639277	0.517745	-0.0306481	-0.182549	-0.00991583	0.0324822	-0.16078	1.37325	-0.0269414	-0.184035	0.150465	0.777137	0.129556	0.467277	-0.0691225	-0.19669	1.43013	-0.183787	-0.115405
HPSI1014i-quls_2--DA--d30--10	0.224813	-0.12225	-0.0275629	-0.112034	0.228302	0.0572578	-0.705472	0.0300555	0.0244165	0.0652269	-0.073142	0.20958	0.329242	0.307863	-0.711014	0.125728	0.155388	0.0882808	-0.196501	0.103813	0.160002	0.0943819	0.031893	-0.288503	0.0205668	-0.447586	0.165504	0.0285238	-0.177517	0.00673111	-0.172538	0.414439	-0.317156	-0.0600206	-0.00828237	0.00550404	-0.15289	1.36953	0.000643231	-0.273884	0.0462262	0.954019	0.0761179	0.406951	0.00870274	-0.155464	1.8582	-0.197917	-0.0612749
HPSI1014i-quls_2--DA--d30--11	-0.20856	-0.0347866	0.112995	-0.0714641	-0.010128	0.0166329	-0.0617555	-0.136297	0.0441392	-0.0913302	-0.0655017	0.155939	0.0996053	0.0191227	-0.232346	-0.0484283	0.0284977	-0.0133725	-0.18881	0.0800074	-0.292202	0.101493	0.127252	-0.0644307	-0.00203794	-0.223313	0.0241552	-0.0862969	0.0609033	-0.272112	-0.466387	0.196254	-0.263114	-0.0601152	0.03785	-0.0247086	-0.0449193	0.809377	0.142238	-0.0353948	0.00825435	0.290082	-0.00537146	0.26625	0.0195106	0.0233659	0.0450409	0.0245158	-0.121349
HPSI0314i-sojd_3--DA--d30--0	0.443553	-0.0496746	-0.0762645	-0.0881333	0.292916	0.0724433	-0.653309	-0.0203978	0.0425939	0.0166533	-0.119718	0.251042	0.269436	0.286299	-0.544943	0.118254	0.230707	0.17303	-0.0752734	0.0335551	0.164004	0.106598	-0.0140584	-0.298634	0.0550004	-0.495099	0.188145	-0.034059	-0.232853	0.131009	0.00145241	0.286281	0.0191219	-0.182191	0.0237911	0.0407139	-0.140389	1.30969	-0.0440007	-0.265273	0.0199972	0.869792	0.0708299	0.324842	-0.0563898	-0.161052	1.56091	-0.14796	-0.0341933
HPSI0314i-sojd_3--DA--d30--1	-0.401265	-0.00816443	0.101491	0.0100506	-0.0429914	-0.0238376	0.0351079	-0.17978	-0.0414538	-0.183098	0.0090993	0.0113816	-0.0480256	-0.169438	-0.0317961	-0.117384	-0.0415951	-0.108527	-0.276856	0.129288	-0.377834	0.115624	0.125962	0.12925	0.104922	-0.0676484	-0.0300094	0.00772329	0.0222671	-0.374385	-0.419521	0.232879	-0.481423	0.0812294	-0.0722517	-0.0258037	-0.0537395	0.0103898	0.127692	-0.0255219	-0.0526024	0.038214	-0.0781691	-0.13279	0.278464	0.0525721	-0.491107	0.129664	-0.136455
HPSI0314i-sojd_3--DA--d30--2	-0.446759	0.102951	0.116931	0.0283984	-0.180893	-0.0271494	-0.330532	-0.440486	0.0231699	-0.14226	-0.0482185	0.133982	0.00513456	-0.125807	-0.0711813	-0.15641	-0.0497964	-0.147136	-0.40932	0.0818592	-0.259099	0.157199	0.148716	0.0258823	0.0377848	-0.104028	0.0251485	-0.0532301	0.0252268	-0.312723	-0.489858	0.155121	-0.434389	0.0775236	0.040217	-0.0147445	-0.0434644	0.577419	0.213947	-0.0437725	-0.013679	-0.259034	-0.0698536	-0.146474	0.276358	0.0657617	-0.344195	-0.0218765	-0.119244
HPSI0314i-sojd_3--DA--d30--3	0.31911	-0.0758888	-0.00823095	-0.055589	0.0214262	0.0493432	-0.350313	-0.0887201	-0.018001	-0.0396298	-0.149332	0.190889	0.0983484	0.125102	-0.244203	0.0314835	0.127697	0.165203	-0.226008	0.022478	0.0780372	0.0516614	0.064526	-0.161457	0.150942	-0.310513	0.12007	-0.0708595	-0.203393	0.050159	-0.0366874	-0.0180409	-0.13302	-0.0797562	0.0231758	0.0712461	-0.040983	0.753365	-0.0243074	-0.181505	-0.078818	0.278696	0.0229858	0.204602	0.0100704	-0.115004	0.967534	0.0302429	-0.0791788
HPSI0314i-sojd_3--DA--d30--4	0.064437	-0.220425	0.0874406	-0.119104	-0.0635766	0.0449667	0.382952	0.068805	-0.0392757	-0.11151	-0.129181	0.0421956	0.00820842	0.0673618	-0.108002	-0.0472614	0.000555949	0.10777	-0.127936	0.048963	-0.234483	0.0235282	0.0847017	-0.0376639	0.123484	-0.152167	-0.018188	-0.0604427	-0.0423404	-0.178369	-0.18459	-0.0343664	-0.214214	-0.0288192	-0.000988767	0.047406	0.0201516	0.0984811	0.0170628	0.00431957	-0.087328	0.246632	0.0159605	0.357456	-0.0739466	-0.0322022	0.136121	0.200069	-0.123297
HPSI0314i-sojd_3--DA--d30--5	-0.199218	-0.035696	0.0918607	-0.0106243	-0.155383	0.027533	-0.0286742	-0.255862	-0.049791	-0.229941	-0.0924284	0.0494507	-0.0370485	-0.103253	0.0574352	-0.126164	0.0333739	-0.0430346	-0.385084	0.0860497	-0.361455	0.0890365	0.191661	0.0793198	0.132736	-0.0989816	-0.00269021	-0.107928	0.032129	-0.322686	-0.341317	0.0798071	-0.295271	-0.0900195	-0.0594541	0.0190942	-0.0275063	0.471893	0.0884021	-0.0232708	-0.0352198	-0.175459	-0.0392826	0.105892	0.111438	-0.0414133	-0.554746	0.23873	-0.212228
HPSI0314i-sojd_3--DA--d30--6	0.0438764	-0.204126	0.0778718	-0.0963179	-0.0503053	0.0450441	0.359459	0.0643573	-0.0460514	-0.13255	-0.13447	0.0364807	-0.00346053	0.018282	-0.062117	-0.058056	0.0134225	0.0913985	-0.153481	0.0591489	-0.249523	0.0147665	0.105178	-0.00790135	0.14805	-0.150243	-0.0169678	-0.0446349	-0.0447851	-0.201204	-0.204835	-0.0492029	-0.252147	-0.0318679	-0.022718	0.0542389	0.00899108	0.10343	0.0172114	-0.00538401	-0.089817	0.157261	0.00476408	0.280521	-0.0356652	-0.0390984	0.076048	0.225709	-0.122013
HPSI0314i-sojd_3--DA--d30--7	-0.246899	-0.0498977	0.138005	-0.0269115	-0.171799	0.00901875	0.135683	-0.123019	-0.0183089	-0.144376	-0.0655334	0.0483045	-0.0268814	-0.137563	0.0520787	-0.091999	-0.0264089	-0.0362032	-0.27413	0.0902575	-0.363983	0.0260042	0.197457	0.0721726	0.057595	-0.0451676	-0.0479469	-0.0633207	0.145097	-0.369771	-0.519288	-0.0223302	-0.377172	-0.0221593	-0.0298528	-0.0244781	0.0159498	0.401011	0.128606	0.0413557	-0.0258806	-0.181038	-0.0402786	0.200175	0.018184	0.0257231	-0.565225	0.206834	-0.148658
HPSI0314i-sojd_3--DA--d30--8	-0.158371	-0.0634923	0.121656	-0.0598541	-0.102736	0.0301788	0.068646	-0.152264	0.0148745	-0.146706	-0.130196	0.144481	0.0346505	-0.0464596	-0.0717777	-0.0903942	0.0299544	0.0142594	-0.266075	0.0687332	-0.331059	0.0649183	0.1798	-0.0203944	0.0760974	-0.192651	0.00953614	-0.109294	0.0502117	-0.296174	-0.461114	0.0102561	-0.285736	-0.0774287	0.0269603	0.0163813	-0.0109286	0.709142	0.129304	-0.0135332	-0.0362748	-0.00824911	-0.01637	0.246733	0.00808684	0.00333732	-0.167991	0.151641	-0.147444
HPSI0314i-sojd_3--DA--d30--9	-0.0660153	-0.156619	0.142346	-0.0768928	-0.171134	0.0238036	0.323889	0.0041232	-0.0432151	-0.124637	-0.106094	0.0503744	-0.0345212	-0.0770486	0.0119285	-0.061245	-0.0278847	0.0691984	-0.228955	0.0811163	-0.32542	-0.00578298	0.177693	0.033224	0.112416	-0.0827098	-0.0510984	-0.0631812	0.0822446	-0.31822	-0.445971	-0.124225	-0.384447	-0.00543308	-0.0225076	0.00310507	0.0476305	0.217057	0.0786255	0.0354111	-0.0857531	-0.0298751	-0.0230743	0.33784	-0.0550496	0.0062871	-0.262721	0.262458	-0.145899
HPSI0314i-sojd_3--DA--d30--10	0.156812	-0.0538557	0.0905685	-0.0386744	-0.11876	0.0247741	-0.194576	-0.125737	-0.0269395	-0.080743	-0.138357	0.191777	0.0204482	-0.0485222	-0.0937274	-0.00530996	0.063846	0.147089	-0.310454	0.0650883	-0.121485	0.0243857	0.170715	-0.0701253	0.15383	-0.235078	0.0517015	-0.0775393	-0.04675	-0.170963	-0.400801	-0.151197	-0.364177	-0.0314099	0.00848865	0.0199933	0.0134767	0.704386	0.0623442	-0.106207	-0.108775	0.0219252	-0.0283912	0.247736	0.00510098	-0.0398649	0.356857	0.155815	-0.11578
HPSI0314i-sojd_3--DA--d30--11	-0.0556617	0.0122781	0.099553	-0.00132106	-0.111512	0.00392907	-0.217593	-0.217877	-0.031701	-0.135987	-0.0760608	0.155346	-0.016183	-0.122219	-0.0372132	-0.0439897	0.0506186	0.0558859	-0.343923	0.0881289	-0.238037	0.0702355	0.180969	0.0158056	0.13916	-0.181475	0.0346169	-0.089928	-0.00735537	-0.252038	-0.434336	-0.00516759	-0.37768	-0.0306175	-0.0227592	-0.00634018	-0.0125886	0.599959	0.093186	-0.0917875	-0.0871906	-0.0207801	-0.0571248	0.0971469	0.119494	-0.00896895	-0.0780498	0.162619	-0.15173
HPSI0314i-sojd_3--DA--d30--12	-0.163439	-0.116394	-0.031961	0.0116264	0.268275	0.0106933	0.305029	0.236052	-0.0103724	-0.0980567	-0.0742906	-0.0768896	0.031841	-0.154987	-0.0489451	-0.0881308	-0.0170386	-0.0978249	0.0435565	0.112013	-0.160393	-0.0136892	0.0149209	0.0758698	0.128275	-0.120385	-0.0347447	0.280576	-0.076999	-0.245956	-0.251223	0.0758882	-0.476957	0.153686	-0.104135	0.0520983	-0.104854	-0.359457	0.0473514	-0.0228126	-0.0271781	0.0541111	-0.0380915	-0.337631	0.210907	0.0145414	0.222721	0.0537728	0.103624
HPSI0314i-sojd_3--DA--d30--13	-0.103624	0.0321422	0.0495254	-0.0215652	0.117938	0.00902903	0.0309362	-0.0852553	0.0839019	-0.0742451	-0.119519	0.192974	0.0604295	-0.0636087	-0.106219	-0.0697991	0.0498565	0.0171219	-0.0219605	0.0257705	-0.192644	0.0736662	0.0596227	-0.0691239	0.0424092	-0.264321	0.0452422	-0.0149383	-0.041927	-0.144719	-0.347027	0.00703876	-0.137445	-0.0230226	0.086657	0.0321659	-0.0483055	0.528206	0.131825	-0.0408334	-0.0359103	0.0908404	-0.0259284	-0.0640511	0.075216	0.0639184	0.131857	-0.0276058	0.020534
HPSI0314i-sojd_3--DA--d30--14	-0.320378	-0.108291	0.102621	0.00892443	-0.227497	-0.00710657	0.0596271	-0.0659712	-0.103254	-0.114965	-0.0258656	-0.00815931	-0.0664033	-0.149221	0.0449674	-0.0700678	-0.0374128	-0.0543219	-0.43163	0.112868	-0.213252	-0.020396	0.216583	0.156448	0.177825	0.0381633	-0.0185483	-0.0610877	-0.00544365	-0.265862	-0.252399	-0.013964	-0.547835	0.0808132	-0.0898551	0.0282936	0.00932074	0.0473047	0.0400902	-0.0533413	-0.0973474	-0.282219	-0.0453305	-0.0144385	0.230477	-0.0326437	-0.0585719	0.231545	-0.190066
HPSI0314i-sojd_3--DA--d30--15	-0.269063	-0.0889719	0.0796475	-0.0686754	0.168293	0.00606391	0.234092	0.0136129	0.0242004	-0.13374	-0.0493379	0.0986271	0.0589597	-0.0306944	-0.233437	-0.0709683	0.0209652	-0.0214157	-0.0583158	0.103565	-0.362354	0.114976	0.0626478	0.00439495	0.0783987	-0.253248	0.00826605	-0.000994987	-0.0481244	-0.281913	-0.357851	0.284547	-0.315979	0.0141369	-0.00104067	0.00872708	-0.0838159	0.223061	0.110012	-0.047458	-0.0489471	0.489811	-0.0273814	0.0178305	0.164658	0.0534424	0.0921757	0.0502226	-0.0751544
HPSI0314i-sojd_3--DA--d30--16	-0.201808	-0.172649	0.0722643	-0.0900676	-0.0250165	0.0546829	0.462981	0.0765257	0.0273006	-0.114839	-0.149444	0.0303263	0.0560392	0.0268603	-0.0332892	-0.107121	0.00656695	-0.0375095	-0.0842091	0.0306572	-0.287847	-0.00817062	0.119171	-0.0035157	0.0405885	-0.106031	-0.0254527	-0.0600195	0.046177	-0.21318	-0.213353	-0.013597	-0.11879	-0.0859298	0.0285217	0.0693364	-0.0122249	0.353761	0.07157	0.0624743	0.00884241	-0.054509	0.0360536	0.231766	-0.0717937	-0.0157637	-0.097276	0.141319	-0.0850952
HPSI0314i-sojd_3--DA--d30--17	-0.20699	-0.17286	0.16381	-0.0902361	-0.0924692	-0.00457971	0.266294	0.0537394	-0.0651986	-0.100481	-0.00405877	0.0534164	-0.0110773	-0.0579615	-0.169753	-0.00925763	-0.0339822	0.0575105	-0.239276	0.138942	-0.369001	0.0356947	0.166233	0.0619499	0.114271	-0.111736	-0.0409151	-0.0694547	0.0519908	-0.354466	-0.467756	0.128792	-0.526587	0.0524004	-0.0574753	-0.0394869	0.0119056	0.128541	0.0732406	-0.027177	-0.106199	0.39034	-0.0356854	0.324052	0.0748822	0.0276151	-0.0043065	0.21899	-0.190624
HPSI0314i-sojd_3--DA--d30--18	-0.176578	-0.206123	0.106311	-0.114174	0.143349	0.0400777	0.506657	0.234772	0.00928808	-0.11937	-0.080966	0.0555556	0.0780016	-0.0254603	-0.180363	-0.0278424	0.038982	0.0304507	-0.0136776	0.117111	-0.428686	0.0047847	0.135872	0.0170278	0.067778	-0.217764	-0.0376831	-0.0127985	0.073345	-0.350812	-0.453102	0.150738	-0.328118	-0.0683798	-0.041608	0.00242809	-0.0457945	0.353531	0.0728184	0.0127595	-0.0280532	0.474963	0.0073043	0.329214	-0.044905	0.0119246	0.0400327	0.19459	-0.10344
HPSI0314i-sojd_3--DA--d30--19	-0.185775	0.109863	0.0470723	0.0316442	0.0328901	-0.0243801	-0.357081	-0.289706	0.0629943	-0.0707377	-0.0928442	0.180384	0.0527374	-0.111521	-0.15473	-0.109889	-0.0184927	-0.0646597	-0.198696	0.0615161	-0.0899356	0.135768	0.0478943	-0.0714885	0.0546335	-0.233651	0.057832	0.0921118	-0.084083	-0.191828	-0.451304	0.0612433	-0.414434	0.139707	0.0681332	0.00919802	-0.0705424	0.462913	0.190334	-0.0902961	-0.0390559	-0.0757054	-0.0686394	-0.283996	0.256766	0.0794964	0.229175	-0.133827	0.0472515
HPSI0314i-sojd_3--DA--d30--20	-0.359967	-0.162368	0.0835376	-0.0583646	0.0859567	0.0343703	0.596772	0.137023	-0.0029491	-0.195027	-0.0840266	-0.0409455	0.00554769	-0.117636	0.0217797	-0.127792	-0.00262281	-0.0948576	-0.0581427	0.104087	-0.48403	0.0120986	0.137265	0.120288	0.0800979	-0.0897447	-0.0721523	0.019327	0.0902314	-0.393049	-0.373153	0.129837	-0.299953	-0.046454	-0.0677609	0.0302677	-0.0524526	0.0368373	0.0899381	0.0729757	-0.00307472	0.0582806	-0.0136756	0.0711308	0.0540466	0.0218701	-0.521774	0.229681	-0.0980905
HPSI1014i-eesb_1--DA--d30--0	0.398687	-0.202141	0.0255702	-0.103834	0.0810622	0.0394349	0.0652774	0.128287	-0.0571166	-0.0407696	-0.146021	0.158638	0.0398	0.0961234	-0.261096	0.0558877	0.0862201	0.266974	-0.110049	0.0507796	-0.0047732	0.022181	0.0363242	-0.128546	0.232492	-0.330703	0.0742988	-0.01992	-0.250127	0.00346551	-0.0691697	-0.0846277	-0.27291	0.014488	0.00103687	0.0747525	-0.00687895	0.174691	-0.0566157	-0.162758	-0.182726	0.55031	0.00469538	0.248595	0.0104145	-0.0720224	1.06661	0.132487	-0.0616213
HPSI1014i-eesb_1--DA--d30--1	-0.362518	0.184056	0.0488839	0.10154	0.111626	-0.0817575	-0.25421	-0.260868	0.0464654	-0.0732957	-0.019939	0.186553	-0.0500237	-0.291295	-0.0630859	-0.118431	-0.0487707	-0.0813394	-0.149889	0.0835036	-0.129003	0.139517	0.0286328	0.0529996	0.135406	-0.201599	0.0518139	0.132108	-0.164985	-0.19522	-0.44178	0.057741	-0.548232	0.276255	0.0557358	0.00996197	-0.0756857	-0.112669	0.199816	-0.124594	-0.136956	-0.116456	-0.139601	-0.708461	0.514747	0.171475	0.131842	-0.135943	0.0957837
HPSI1014i-eesb_1--DA--d30--2	-0.522939	0.186672	0.0778899	0.105486	-0.0535614	-0.0758189	-0.318325	-0.422583	0.00816021	-0.146895	0.0120719	0.112775	-0.0800561	-0.277723	0.00706774	-0.1689	-0.0736715	-0.170527	-0.326188	0.096676	-0.231024	0.175378	0.0833952	0.117852	0.111888	-0.0867009	0.0253899	0.052148	-0.0831525	-0.283333	-0.428276	0.167562	-0.535803	0.220308	0.0136266	-0.00946421	-0.0693484	-0.0332237	0.20942	-0.0847823	-0.088057	-0.284973	-0.135375	-0.610778	0.51995	0.13589	-0.379293	-0.0629038	-0.0288396
HPSI1014i-eesb_1--DA--d30--3	-0.440177	0.148894	0.0650892	0.0949577	0.0682065	-0.0695546	-0.141698	-0.247513	0.00990493	-0.130048	0.00227632	0.152062	-0.0812083	-0.299777	0.00396381	-0.118679	-0.0167615	-0.0887497	-0.216163	0.0958603	-0.246822	0.127203	0.0878512	0.128903	0.163144	-0.155978	0.0395964	0.0318129	-0.130031	-0.235021	-0.379061	0.11684	-0.48672	0.180916	0.0106865	0.0132491	-0.0715519	-0.0842433	0.162167	-0.11505	-0.136134	-0.117089	-0.131573	-0.615577	0.506746	0.134701	-0.143151	-0.0107064	-0.0113021
HPSI1014i-eesb_1--DA--d30--4	-0.24834	-0.0223824	0.0877786	0.0156051	0.0818623	-0.0174356	0.199045	-0.0136987	-0.0283799	-0.162969	-0.0548324	0.137423	-0.0671323	-0.23992	0.00946158	-0.0654674	0.051195	0.0358595	-0.185226	0.109724	-0.362238	0.0467416	0.158419	0.127189	0.219063	-0.205185	0.0177613	-0.0459538	-0.0897105	-0.275535	-0.376063	0.033899	-0.431582	0.034595	-0.0367327	0.0345279	-0.0430405	0.0579711	0.0815058	-0.0950494	-0.158774	0.0894618	-0.0872067	-0.220981	0.296744	0.0579355	-0.0727068	0.201066	-0.0997729
HPSI1014i-eesb_1--DA--d30--5	0.247082	-0.227868	0.0840878	-0.125199	0.0600528	0.0308419	0.225773	0.135432	-0.0624697	-0.083223	-0.117563	0.144847	0.0218449	0.0560489	-0.266604	0.0366049	0.0576879	0.242392	-0.129173	0.0890881	-0.18234	0.042205	0.0762004	-0.0794916	0.221609	-0.318222	0.0358347	-0.0435472	-0.173236	-0.140602	-0.235961	-0.00313385	-0.372236	0.0177619	-0.0161745	0.0411159	-0.00181401	0.134397	-0.014661	-0.124186	-0.185735	0.647505	-0.0106917	0.330925	0.0184831	-0.0339606	0.749988	0.19547	-0.115927
HPSI1014i-eesb_1--DA--d30--6	-0.306441	-0.0213	0.091495	0.0385847	-0.0922946	-0.0250077	0.0136674	-0.142579	-0.102911	-0.190804	0.013276	0.0294118	-0.114336	-0.225646	0.0657276	-0.0739677	0.0106701	-0.0264666	-0.37201	0.129275	-0.334856	0.061946	0.182464	0.194922	0.220606	-0.0496811	-0.00427563	-0.0718132	-0.053472	-0.298802	-0.280434	0.116949	-0.489295	0.049733	-0.111606	0.0060374	-0.028709	-0.076225	0.0467986	-0.0910181	-0.135018	-0.0559104	-0.0912338	-0.17977	0.337918	0.00527544	-0.351527	0.253834	-0.198738
HPSI1014i-eesb_1--DA--d30--7	-0.0107144	-0.236433	0.0410895	-0.120592	0.243499	0.0457136	0.508893	0.262753	-0.00970492	-0.116379	-0.109175	0.0806347	0.0666711	0.0507111	-0.241363	-0.0143168	0.0798206	0.106629	0.0398202	0.0823085	-0.298497	0.03345	0.0491108	-0.0215707	0.1605	-0.301989	0.0180294	-0.0178267	-0.137678	-0.16532	-0.138868	0.162134	-0.206505	-0.0512638	-0.021509	0.0707622	-0.0667775	0.0775833	-0.00596099	-0.0677418	-0.0993438	0.65757	0.0161437	0.174031	0.046781	-0.0198427	0.526913	0.157062	-0.0757804
HPSI1014i-eesb_1--DA--d30--8	-0.212674	-0.0856475	0.0752922	-0.00379484	0.0642717	0.000383851	0.241384	0.0437247	-0.0568291	-0.170185	-0.0497931	0.0668706	-0.0535177	-0.189941	0.000887106	-0.0571698	0.0487108	0.0234086	-0.200665	0.119446	-0.354124	0.0265705	0.159796	0.134407	0.213541	-0.160892	7.0673e-05	-0.0312855	-0.0671813	-0.285092	-0.312919	0.0704196	-0.42803	0.0108508	-0.0811911	0.0343881	-0.0452579	0.0191783	0.0432029	-0.0791757	-0.129842	0.12237	-0.0639991	-0.107094	0.23871	0.0104092	-0.0744159	0.242375	-0.128754
HPSI1014i-eesb_1--DA--d30--9	0.0379473	-0.165489	0.121116	-0.0702814	0.0208849	0.00740086	0.266889	0.12785	-0.0678079	-0.113208	-0.0719651	0.114839	-0.0303091	-0.117252	-0.116809	0.013901	0.0352814	0.166447	-0.1769	0.128461	-0.31456	0.00678409	0.158003	0.038868	0.213995	-0.22762	-0.00777347	-0.0277915	-0.0499568	-0.290775	-0.447544	-0.0339089	-0.517017	0.0357189	-0.0622252	0.00231222	0.00478802	0.10319	0.0341783	-0.0839478	-0.174377	0.389823	-0.0525477	0.214472	0.0806707	0.0100239	0.248174	0.268769	-0.129619
HPSI1014i-eesb_1--DA--d30--10	-0.0570478	-0.0845816	0.0632346	-0.0472872	0.175426	0.0212511	0.281178	0.101073	0.0186612	-0.124251	-0.112568	0.152665	0.0252276	-0.104778	-0.0974005	-0.0355366	0.083733	0.0859427	-0.032082	0.0791055	-0.313887	0.0316056	0.109028	0.00667857	0.149593	-0.289254	0.0236602	-0.0219386	-0.0669159	-0.221457	-0.355478	0.0229786	-0.26514	-0.0447161	0.000104353	0.041985	-0.0503485	0.313093	0.0667805	-0.0658197	-0.101308	0.301909	-0.0326652	0.0216747	0.0900147	0.0285582	0.181636	0.150219	-0.0478389
HPSI1014i-eesb_1--DA--d30--11	-0.136434	-0.150327	0.0921937	-0.0670385	0.191526	0.0124636	0.461013	0.214973	-0.0116796	-0.12939	-0.0684728	0.102532	0.00817691	-0.128137	-0.123039	-0.0186488	0.0565718	0.0839947	-0.0172481	0.120536	-0.401469	0.0142164	0.124356	0.0617927	0.165275	-0.256117	-0.0120509	-0.00394904	-0.0366529	-0.302608	-0.411928	0.0873365	-0.389756	-0.00595768	-0.0452707	0.0198884	-0.0465031	0.0858834	0.0561481	-0.051435	-0.121322	0.458602	-0.040073	0.0729031	0.110423	0.0424892	0.133623	0.211638	-0.0775376
HPSI1014i-eesb_1--DA--d30--12	-0.139305	-0.136434	0.0805752	-0.0518188	0.0801552	0.0220918	0.340227	0.0632721	-0.0426741	-0.181566	-0.0867233	0.084157	-0.0236846	-0.104751	-0.0574598	-0.0588095	0.063788	0.0607032	-0.158851	0.102904	-0.383011	0.043969	0.142203	0.0796375	0.199777	-0.215344	0.00400552	-0.0664373	-0.0749733	-0.270081	-0.281993	0.0894571	-0.328053	-0.0438134	-0.0538427	0.0470487	-0.0427245	0.121675	0.0369103	-0.0639403	-0.121351	0.270387	-0.0371055	0.0504582	0.14817	-0.00384106	-0.0166973	0.248728	-0.145032
HPSI1014i-eesb_1--DA--d30--13	-0.34363	0.116303	0.029638	0.0996167	0.0819189	-0.0494524	-0.171533	-0.191382	-0.0210375	-0.139484	-0.00490435	0.116695	-0.0769781	-0.279415	0.0329188	-0.0944275	0.0264528	-0.070621	-0.238841	0.0960611	-0.202981	0.0928794	0.101581	0.143024	0.196288	-0.143568	0.0494136	0.0245999	-0.150527	-0.192002	-0.262059	0.106133	-0.439125	0.123728	-0.0363106	0.032037	-0.0805531	-0.0477706	0.0994275	-0.1381	-0.128141	-0.13194	-0.114073	-0.575793	0.476353	0.0697717	-0.0497569	0.0469063	-0.0366588
HPSI1014i-eesb_1--DA--d30--14	-0.101668	-0.109859	0.100813	-0.0164779	-0.044013	-0.00357603	0.145321	0.0168845	-0.0936055	-0.148233	-0.0384322	0.0611572	-0.0713472	-0.169775	-0.0151585	-0.0251882	0.0251431	0.0771056	-0.282906	0.129665	-0.30486	0.0170645	0.176644	0.116781	0.226824	-0.13081	-0.00777334	-0.039673	-0.0527524	-0.289574	-0.353185	0.0105624	-0.51743	0.0422696	-0.0970341	0.00996607	-0.0083448	0.00979851	0.0281862	-0.088386	-0.15552	0.135442	-0.0675977	0.0350278	0.193263	-0.006931	-0.00597029	0.27725	-0.162618
HPSI1014i-eesb_1--DA--d30--15	-0.190059	-0.0952107	0.0592323	-0.0346145	0.276158	-0.00536655	0.34056	0.175129	0.00453064	-0.119907	-0.0543783	0.119333	0.0171094	-0.151071	-0.166636	-0.0326552	0.0544217	0.0461362	0.00689022	0.122822	-0.343606	0.0499574	0.0781936	0.0579471	0.17542	-0.291624	0.0140953	0.0542703	-0.112598	-0.264356	-0.371972	0.155724	-0.425043	0.0588355	-0.0348046	0.0302548	-0.0846055	-0.0124199	0.0719339	-0.0935707	-0.128017	0.483563	-0.0582581	-0.159773	0.24089	0.0659811	0.305177	0.115227	-0.0208249
HPSI1014i-eesb_1--DA--d30--16	-0.214246	-0.00383093	0.031747	0.0280229	0.235151	-0.0190292	0.171178	0.054523	0.00331396	-0.131211	-0.0562985	0.122953	-0.0244085	-0.22434	-0.0520324	-0.063464	0.0545423	0.00747989	-0.0519496	0.103351	-0.277131	0.0545651	0.0798954	0.0904217	0.195786	-0.248255	0.03005	0.0653231	-0.141255	-0.221503	-0.320386	0.0850757	-0.407725	0.0809256	-0.0317301	0.045058	-0.0862722	-0.0560794	0.0799295	-0.1088	-0.13259	0.18594	-0.082931	-0.380417	0.330293	0.069603	0.167048	0.0911272	0.00457902
HPSI1014i-eesb_1--DA--d30--17	-0.300235	-0.0669704	0.102312	-0.0278936	0.128352	-0.0158011	0.164367	-0.0226956	-0.0484847	-0.189672	0.00488835	0.106072	-0.028622	-0.149568	-0.156036	-0.0464051	0.051637	0.0200762	-0.200686	0.15092	-0.44563	0.116997	0.133892	0.116598	0.193306	-0.238763	0.0144949	-0.0621304	-0.0848768	-0.335479	-0.3793	0.304115	-0.459209	0.0171901	-0.0754031	-0.00443976	-0.0790258	0.0825066	0.0744835	-0.114016	-0.133442	0.501194	-0.0757908	-0.0753495	0.310083	0.0424186	-0.0509502	0.189778	-0.171758
HPSI1014i-eesb_1--DA--d30--18	-0.264864	-0.0424764	0.088227	0.0200178	-0.0176236	-0.00943697	0.145923	-0.0776123	-0.0784106	-0.207706	-0.0262226	0.0521465	-0.0960011	-0.224681	0.0661449	-0.0795413	0.0378119	-0.00225283	-0.292934	0.123507	-0.389312	0.0545137	0.180829	0.174799	0.222056	-0.111658	-0.00561096	-0.0667278	-0.0485438	-0.315514	-0.319196	0.0917456	-0.435544	0.00549788	-0.0979492	0.0200449	-0.0372196	-0.00340834	0.0525817	-0.0759208	-0.132	0.00632253	-0.0827421	-0.141685	0.283145	0.0101337	-0.360261	0.274208	-0.17689
HPSI1014i-eesb_1--DA--d30--19	-0.0567468	-0.0834826	0.104238	-0.0104283	-0.147915	0.00376677	0.070011	-0.0901816	-0.0917661	-0.15818	-0.0674194	0.0687835	-0.0880629	-0.154311	0.0534592	-0.0482284	0.0195432	0.0783266	-0.343168	0.099034	-0.272649	0.0211889	0.188148	0.0984101	0.21475	-0.0972488	-0.00480853	-0.0807169	-0.0354387	-0.261365	-0.324635	-0.0742686	-0.438593	0.0115821	-0.0723962	0.0183137	0.0174508	0.114865	0.0348829	-0.0675018	-0.144317	-0.0649416	-0.062013	0.079366	0.143497	-0.0209233	-0.162205	0.285344	-0.17953
HPSI1014i-eesb_1--DA--d30--20	-0.269472	0.0356324	0.09472	0.0468388	0.0251901	-0.033483	0.0644803	-0.115709	-0.0408931	-0.174552	-0.0301574	0.13766	-0.101994	-0.286632	0.0588459	-0.0742294	0.0379049	0.0213351	-0.249419	0.113604	-0.356278	0.0665705	0.167451	0.15207	0.223834	-0.170309	0.0172303	-0.0503614	-0.0795492	-0.290076	-0.407855	0.0275485	-0.467072	0.0575659	-0.045912	0.0157405	-0.0356223	0.0290064	0.0959793	-0.10207	-0.166576	-0.0169882	-0.111181	-0.29164	0.346746	0.0693972	-0.24522	0.201036	-0.112278
HPSI1014i-eesb_1--DA--d30--21	0.0058132	-0.205268	0.0943696	-0.112011	0.176668	0.0162175	0.279486	0.15755	-0.060679	-0.134464	-0.0437891	0.120584	0.0289958	-0.000695058	-0.309372	0.0268623	0.0735074	0.160841	-0.109913	0.142011	-0.353263	0.0837862	0.0921672	0.00292596	0.21	-0.330792	0.0241937	-0.0459193	-0.138371	-0.256009	-0.312027	0.244941	-0.429426	-0.000256138	-0.0659769	0.00983626	-0.0585457	0.110068	0.00882731	-0.133221	-0.160791	0.857005	-0.0298536	0.230424	0.137044	-0.00676693	0.515199	0.205451	-0.157105
HPSI1014i-eesb_1--DA--d30--22	0.181627	-0.137191	0.0867974	-0.0411901	-0.0804433	0.0117778	0.0630712	0.00823834	-0.0979382	-0.114305	-0.1041	0.112503	-0.0640233	-0.100492	-0.0469256	0.00320734	0.0393565	0.19129	-0.281591	0.0954907	-0.168674	0.00788963	0.147286	0.0197433	0.261198	-0.195775	0.0199811	-0.0364428	-0.125772	-0.185627	-0.295783	-0.149773	-0.475571	0.0468931	-0.0594277	0.0343981	0.0235061	0.0696424	-0.00210843	-0.116854	-0.19742	0.155122	-0.0541722	0.145572	0.101709	-0.0361326	0.34186	0.268207	-0.132131
HPSI1014i-eesb_1--DA--d30--23	0.0771974	-0.214245	0.0656643	-0.0892012	0.111844	0.0242349	0.327037	0.201184	-0.0594203	-0.0941308	-0.0951665	0.0966534	0.00988213	-0.020492	-0.189603	0.0135648	0.0554552	0.160797	-0.101759	0.101041	-0.22117	0.00831836	0.0937781	0.000883722	0.222665	-0.259734	0.0200551	-0.0114533	-0.151708	-0.170486	-0.213793	0.0221601	-0.39553	0.0277028	-0.0460093	0.0532749	-0.0248097	0.00455772	-0.0139027	-0.107629	-0.164592	0.499975	-0.0182099	0.154853	0.0958097	-0.0238026	0.608717	0.205619	-0.0957509
HPSI1014i-eesb_1--DA--d30--24	-0.274488	0.0438963	0.0691675	0.0564406	0.1016	-0.0351532	0.12526	-0.059222	-0.0250452	-0.163841	-0.0271635	0.118212	-0.0963281	-0.29863	0.0698159	-0.0774445	0.0370746	0.00294421	-0.160439	0.10645	-0.33827	0.0578968	0.132357	0.155659	0.211457	-0.169622	0.012335	-0.00153455	-0.0892853	-0.268953	-0.372448	0.0328705	-0.430615	0.0726297	-0.0456618	0.0221954	-0.0502307	-0.0936137	0.092168	-0.0911004	-0.154631	-0.0083241	-0.110739	-0.383587	0.356143	0.0828635	-0.233302	0.167869	-0.0597021
HPSI1014i-eesb_1--DA--d30--25	-0.473523	0.124243	0.0645955	0.108406	-0.0499559	-0.0597289	-0.183351	-0.27208	-0.0460376	-0.158207	0.0333546	0.0713824	-0.112826	-0.300535	0.0934111	-0.115881	-0.0144028	-0.122737	-0.342214	0.106326	-0.255672	0.0962432	0.141557	0.198326	0.175655	-0.0388551	0.0213292	-0.0190946	-0.0806897	-0.252022	-0.290969	0.129815	-0.480194	0.13014	-0.0554765	0.00799316	-0.056972	-0.0879555	0.114449	-0.103337	-0.112866	-0.278398	-0.121237	-0.532427	0.488953	0.0727887	-0.374596	0.0878513	-0.101457
HPSI1014i-eesb_1--DA--d30--26	0.209644	-0.163533	0.104646	-0.076303	-0.0347422	0.0143519	0.161986	0.0878241	-0.0692437	-0.0782259	-0.106033	0.13957	-0.0290804	-0.0619355	-0.119154	0.0296353	0.0364565	0.223529	-0.187904	0.092295	-0.185347	-0.000191037	0.131189	-0.0244492	0.219687	-0.235687	0.013204	-0.0351405	-0.095008	-0.189698	-0.359551	-0.145896	-0.449164	0.0405264	-0.0294536	0.018935	0.0311257	0.138064	0.0113041	-0.0977528	-0.189552	0.327284	-0.0401742	0.264189	0.0228553	-0.0119443	0.451695	0.238862	-0.107312
HPSI1014i-eesb_1--DA--d30--27	-0.354689	0.0458956	0.0910418	0.0599939	-0.0149802	-0.0386699	0.012041	-0.173094	-0.0569396	-0.190377	-0.00579251	0.104112	-0.113939	-0.284071	0.0718015	-0.092863	0.0236612	-0.0268697	-0.309312	0.118127	-0.35741	0.0832767	0.170077	0.183121	0.222216	-0.121457	0.0154839	-0.0622749	-0.0823699	-0.29401	-0.351915	0.0910783	-0.474283	0.0665346	-0.0623284	0.015505	-0.0433273	-0.026787	0.0931997	-0.103422	-0.153761	-0.077295	-0.113046	-0.341885	0.400872	0.0594498	-0.3403	0.196586	-0.14202
HPSI1014i-eesb_1--DA--d30--28	0.25722	-0.150699	0.0642341	-0.0548085	-0.0653944	0.0256004	0.0634707	-0.00112638	-0.0844743	-0.110238	-0.144576	0.128193	-0.0448118	-0.0442716	-0.0683353	-0.00658777	0.0517769	0.208692	-0.256581	0.0678768	-0.113572	0.0159221	0.117549	-0.0274171	0.263813	-0.230778	0.0387682	-0.0396098	-0.17475	-0.119296	-0.204431	-0.177386	-0.387842	0.0293788	-0.0297483	0.0642107	0.0202355	0.107275	-0.0139527	-0.122361	-0.194926	0.154612	-0.0362681	0.152198	0.0730483	-0.0529969	0.491668	0.236849	-0.111515
HPSI1014i-eesb_1--DA--d30--29	-0.0757221	0.0339434	-0.0236812	0.0605797	0.323768	-0.0348819	-0.0371501	0.0925656	0.0224329	-0.050407	-0.0634787	0.108207	0.0133809	-0.236303	-0.1201	-0.0468319	0.0150679	-0.00220384	0.0301083	0.105781	-0.0657408	0.0440304	-0.00540612	0.0207592	0.17859	-0.269143	0.0397308	0.265011	-0.19671	-0.163755	-0.357227	0.0189936	-0.552192	0.232665	-0.0304457	0.0383264	-0.108071	-0.222612	0.093658	-0.137984	-0.12396	0.157314	-0.0966822	-0.571312	0.369507	0.087305	0.59602	-0.0612366	0.163536
HPSI1014i-eesb_1--DA--d30--30	-0.11571	0.0404313	0.0339948	0.00913733	0.27276	-0.0442773	-0.000330603	-0.00932548	0.0616137	-0.0299735	-0.0847178	0.26048	0.0232115	-0.14798	-0.241136	-0.0408843	0.0267003	0.0782283	0.0138762	0.0666081	-0.0998242	0.105593	-0.00720189	-0.0523251	0.177578	-0.376307	0.0882941	0.0925459	-0.268215	-0.0846449	-0.322331	0.0377763	-0.426155	0.201554	0.0929524	0.0564712	-0.0790931	-0.0068446	0.126932	-0.169232	-0.185201	0.366033	-0.0873922	-0.464744	0.380558	0.134368	0.8251	-0.11572	0.108934
HPSI1014i-eesb_1--DA--d30--31	-0.018471	-0.143905	0.0736334	-0.0399796	-0.00567175	0.0185656	0.234751	0.0542967	-0.0708356	-0.142961	-0.0969342	0.0778214	-0.0444668	-0.103796	-0.0288375	-0.0370221	0.046053	0.100752	-0.219255	0.093029	-0.258231	0.00973983	0.145474	0.0648173	0.228703	-0.175449	0.00942653	-0.0470464	-0.102798	-0.211721	-0.239209	-0.0406241	-0.388128	0.0052659	-0.0582731	0.0538332	-0.010859	0.0501318	0.00988983	-0.0824855	-0.15038	0.13454	-0.0394657	0.0580902	0.136251	-0.0261077	0.168184	0.254559	-0.132206
HPSI1014i-eesb_1--DA--d30--32	0.0305891	-0.142455	0.114291	-0.067929	-0.039372	0.00552416	0.0163834	-0.0514427	-0.106302	-0.161205	-0.036397	0.10129	-0.0363417	-0.0532415	-0.181485	0.00292561	0.0435273	0.145893	-0.320082	0.1404	-0.308644	0.0917808	0.145697	0.0365277	0.230937	-0.228437	0.0182119	-0.0792042	-0.101633	-0.279538	-0.348425	0.142552	-0.504603	0.017439	-0.0900474	-0.00884534	-0.0186283	0.160042	0.018393	-0.132814	-0.168913	0.502267	-0.0556239	0.229544	0.158415	-0.0311254	0.204388	0.258622	-0.217751
HPSI1014i-eesb_1--DA--d30--33	-0.530014	0.0919306	0.0993828	0.0497172	0.0682401	-0.066186	-0.184564	-0.263803	-0.0320764	-0.173273	0.0788971	0.116711	-0.053076	-0.220139	-0.147776	-0.089067	-0.00475144	-0.102547	-0.30029	0.153197	-0.378082	0.188875	0.108844	0.150594	0.150412	-0.168923	0.0329075	-0.0342442	-0.0972004	-0.32973	-0.402765	0.409691	-0.541668	0.130323	-0.0523805	-0.0352392	-0.101041	0.023635	0.145081	-0.140361	-0.114197	0.29401	-0.120448	-0.398391	0.519681	0.101466	-0.203036	0.0367076	-0.1437
HPSI1014i-eesb_1--DA--d30--34	0.0418869	-0.190191	0.092313	-0.0982848	0.12328	0.0266985	0.436495	0.203201	-0.0178349	-0.102196	-0.112841	0.121893	0.0158555	-0.0494932	-0.149906	-0.0035733	0.0510783	0.154606	-0.0306686	0.0913955	-0.309393	0.00615727	0.105982	-0.00954823	0.17203	-0.272964	-0.00151821	-0.0199962	-0.0686501	-0.23102	-0.35257	-0.0191987	-0.342122	-0.00795514	-0.0137407	0.0355589	-0.013197	0.126874	0.0341213	-0.052478	-0.139388	0.459669	-0.0197912	0.215278	0.0166521	0.0168631	0.338662	0.20881	-0.0743833
HPSI1014i-eesb_1--DA--d30--35	-0.32581	0.0308834	0.0794895	0.0311447	0.142175	-0.0416456	0.0820324	-0.0684705	-0.00454742	-0.139766	-0.0229579	0.15842	-0.0497739	-0.242141	-0.0757057	-0.0736295	0.0256776	-0.00229302	-0.154068	0.116633	-0.325783	0.0972595	0.106978	0.107026	0.194758	-0.234659	0.0327067	0.00561872	-0.130225	-0.264452	-0.397663	0.134102	-0.483932	0.113693	-0.0131358	0.0201713	-0.0709736	-0.0190997	0.118735	-0.120028	-0.156976	0.191756	-0.104648	-0.376361	0.399391	0.101818	0.0554842	0.0838989	-0.0500865
HPSI1014i-eesb_1--DA--d30--36	0.527156	-0.184515	-0.0380707	-0.10448	0.161548	0.0525247	-0.124821	0.124071	-0.0332261	0.00795821	-0.165743	0.187344	0.103953	0.197202	-0.359985	0.0826532	0.126639	0.28036	-0.0588533	0.0164907	0.164879	0.0345041	-0.0284739	-0.214004	0.213276	-0.392302	0.127041	-0.000695201	-0.339372	0.154565	0.110216	-0.0479786	-0.138382	-0.00599316	0.0304005	0.102909	-0.0384158	0.328197	-0.0917198	-0.215005	-0.155456	0.645611	0.0349788	0.208919	-0.000187227	-0.111754	1.51878	0.0148728	-0.00940936
HPSI1014i-eesb_1--DA--d30--37	-0.469884	0.210018	0.0693566	0.0978655	0.0444381	-0.0851679	-0.359786	-0.390167	0.0478066	-0.0997496	0.00302829	0.179417	-0.042135	-0.260296	-0.0924206	-0.145835	-0.0667069	-0.135481	-0.231216	0.0891866	-0.175604	0.191265	0.03777	0.0537464	0.0966532	-0.17701	0.0504528	0.0909558	-0.129841	-0.237743	-0.467115	0.170716	-0.538995	0.260499	0.060165	-0.010719	-0.0832785	0.0137993	0.231193	-0.113838	-0.102618	-0.118229	-0.138341	-0.663523	0.53303	0.172134	-0.0639241	-0.159827	0.0428063
HPSI1014i-eesb_1--DA--d30--38	-0.340586	0.0569254	0.0799091	0.0249245	0.250443	-0.0638754	-0.00433271	-0.0461718	0.0242518	-0.0951463	0.0155435	0.180624	-0.0067239	-0.230791	-0.222999	-0.0511266	-0.00116442	-0.010134	-0.0663285	0.141166	-0.298888	0.138992	0.0461968	0.0596747	0.153004	-0.296689	0.0366351	0.0962192	-0.143431	-0.285631	-0.507438	0.248023	-0.587416	0.203656	0.000317444	-0.0179096	-0.100157	-0.0729145	0.158538	-0.141441	-0.15102	0.459589	-0.118818	-0.435664	0.446811	0.152574	0.283282	-0.0369946	0.019747
HPSI1014i-eesb_1--DA--d30--39	-0.348733	0.0712629	0.0536159	0.0878568	0.0165213	-0.0399427	-0.03175	-0.163254	-0.0506182	-0.175081	-0.010368	0.084452	-0.113258	-0.299791	0.10904	-0.100651	0.0254085	-0.0554348	-0.281093	0.103704	-0.282252	0.0671317	0.146406	0.188674	0.222452	-0.0991706	0.0232971	-0.0185043	-0.109859	-0.24176	-0.273367	0.0603815	-0.445044	0.0859468	-0.0643803	0.0335289	-0.0554554	-0.103713	0.0811586	-0.108788	-0.141341	-0.197753	-0.112634	-0.474831	0.432752	0.0529305	-0.276638	0.157384	-0.0941531
HPSI1014i-eesb_1--DA--d30--40	-0.0949445	-0.123115	0.113955	-0.0414048	0.0295257	0.00158977	0.294892	0.0820154	-0.0675157	-0.153737	-0.0467738	0.093786	-0.0592186	-0.163976	-0.0382405	-0.0153496	0.0460693	0.109396	-0.186652	0.125949	-0.382561	0.0201047	0.170102	0.103208	0.213269	-0.187094	-0.0118182	-0.0631617	-0.0362372	-0.306351	-0.397694	0.0267219	-0.448077	0.000268939	-0.0753289	0.00635736	-0.0102377	0.0527538	0.0371164	-0.072039	-0.159486	0.292237	-0.0626296	0.0972737	0.144564	0.0176085	-0.0466985	0.289341	-0.15541
HPSI1014i-eesb_1--DA--d30--41	-0.000300786	-0.01526	0.102454	-0.00752498	0.0576918	-0.00541954	0.225465	-0.00962501	-0.00954789	-0.144817	-0.1075	0.205931	-0.0788093	-0.225385	0.048232	-0.0345465	0.0752888	0.157885	-0.118848	0.0732079	-0.337541	0.0293387	0.153187	0.0554453	0.217958	-0.264097	0.0213759	-0.0783063	-0.0729112	-0.232263	-0.435939	-0.150523	-0.321982	-0.0156631	0.00921712	0.0297005	0.00422957	0.187879	0.0778521	-0.0775268	-0.188458	0.101672	-0.0839476	-0.0535485	0.140984	0.0657496	-0.0846497	0.235265	-0.0751887
HPSI1014i-eesb_1--DA--d30--42	0.00952768	-0.0984165	0.0974857	-0.071479	0.078683	0.0215691	0.227583	0.0168459	-0.00492812	-0.139015	-0.114392	0.187306	0.00342841	-0.0650462	-0.121916	-0.024256	0.0843908	0.146004	-0.119314	0.0762043	-0.332304	0.0606869	0.127849	-0.0137655	0.172525	-0.304732	0.0327216	-0.102723	-0.0802423	-0.217176	-0.356504	0.0152358	-0.258755	-0.0655426	0.0131256	0.0332976	-0.0213266	0.384715	0.0604263	-0.0813187	-0.136931	0.376485	-0.0340764	0.163981	0.0651137	0.0180539	0.166598	0.193174	-0.118329
HPSI1014i-eesb_1--DA--d30--43	0.056318	-0.165298	0.0622973	-0.101188	0.249744	0.0133519	0.343655	0.194044	0.0057531	-0.0710168	-0.109326	0.209664	0.0465193	0.00252746	-0.296955	0.0179811	0.0852397	0.192658	0.0235218	0.0776343	-0.22925	0.0586346	0.041615	-0.0620807	0.20641	-0.395983	0.06262	-0.0354575	-0.224899	-0.107839	-0.216051	0.0800712	-0.293349	0.0256422	0.0381446	0.066501	-0.0506876	0.108926	0.0232363	-0.141002	-0.186645	0.728971	-0.0218208	0.0537998	0.144059	0.0352104	0.852588	0.093263	-0.0390165
HPSI1014i-eesb_1--DA--d30--44	-0.373942	-0.126032	0.107249	-0.0596051	0.140308	0.00072469	0.223807	0.0276613	-0.0437215	-0.200058	0.0147899	0.0151094	0.0283337	-0.0975934	-0.220852	-0.0670627	0.0127011	-0.0625273	-0.182319	0.182365	-0.501483	0.120677	0.127255	0.105621	0.118062	-0.197892	-0.0292663	0.0174545	0.0145063	-0.447724	-0.47988	0.425188	-0.530439	0.0214857	-0.116115	-0.0347737	-0.102263	0.130284	0.0989987	-0.055312	-0.047908	0.572864	-0.0513748	0.0682875	0.229257	0.0264141	-0.187217	0.174827	-0.170669
HPSI1014i-eesb_1--DA--d30--45	-0.153865	-0.0662023	0.0866635	0.0223938	-0.0785821	-0.00716365	0.119145	0.0255649	-0.092976	-0.132424	-0.0130256	0.0177463	-0.0892311	-0.22335	0.101072	-0.0232437	0.0227817	0.0279475	-0.277913	0.118733	-0.279116	-0.0304049	0.19881	0.166125	0.192586	-0.0332566	-0.0251496	-0.0354813	0.0177247	-0.281972	-0.332878	-0.0452291	-0.467002	0.0202851	-0.117817	-0.000489287	0.00188303	0.011358	0.0198868	-0.0561173	-0.11667	-0.101869	-0.0678713	-0.0190315	0.17135	-0.0124292	-0.235833	0.289238	-0.150218
HPSI0215i-deyz_2--DA--d30--0	-0.166601	-0.047008	0.103748	0.0099888	-0.119205	-0.00634651	0.0635407	-0.149961	-0.0972558	-0.207996	-0.036039	0.0490739	-0.112361	-0.196494	0.0801789	-0.0765488	0.0203052	0.0308381	-0.357906	0.115183	-0.356666	0.062432	0.185943	0.148486	0.221121	-0.0880278	-0.0109849	-0.0844406	-0.0332587	-0.311749	-0.333087	0.0331768	-0.441198	0.00720475	-0.0955196	0.00793583	-0.00690252	0.0273505	0.0495972	-0.067187	-0.138808	-0.0460247	-0.0818056	-0.0274702	0.22581	-0.00527817	-0.42124	0.296255	-0.202979
HPSI0215i-deyz_2--DA--d30--1	-0.150876	-0.0710596	0.0257368	-0.0166027	0.333494	0.00806947	0.343874	0.173514	0.0226287	-0.147323	-0.0883762	0.103851	0.0238666	-0.175128	-0.105385	-0.0597394	0.0749157	0.0220234	0.0546347	0.111318	-0.345547	0.0470883	0.0647499	0.0543858	0.170476	-0.306266	0.0125053	0.100645	-0.106375	-0.268114	-0.369998	0.125317	-0.363809	0.0273308	-0.0421618	0.0453732	-0.104651	0.0200384	0.0761535	-0.0764832	-0.0983467	0.373411	-0.0571197	-0.232757	0.218553	0.0561608	0.176547	0.113681	0.021335
HPSI0215i-deyz_2--DA--d30--2	-0.137673	-0.121346	0.0803215	-0.054701	0.23083	0.00981998	0.372641	0.155816	-0.0184621	-0.163957	-0.0595869	0.118174	0.00202237	-0.137216	-0.139859	-0.0249682	0.081802	0.0833525	-0.0428855	0.129847	-0.425941	0.0549556	0.116904	0.0697193	0.191707	-0.297452	0.00671102	-0.0140108	-0.0780967	-0.304781	-0.391831	0.165307	-0.382544	-0.0208615	-0.0583756	0.0209219	-0.0716363	0.105431	0.053687	-0.0859144	-0.131352	0.536486	-0.0525574	0.00398544	0.175056	0.036624	0.112166	0.211217	-0.0964828
HPSI0215i-deyz_2--DA--d30--3	-0.000506393	0.0380086	-0.0290906	0.0452086	0.424811	-0.0265924	0.00549903	0.10998	0.0477224	-0.075667	-0.0923339	0.143219	0.0326166	-0.235103	-0.158464	-0.0511622	0.0406478	0.0305918	0.111126	0.108993	-0.119479	0.0739135	-0.0307858	-0.0172242	0.181131	-0.365082	0.0448582	0.294247	-0.210062	-0.191709	-0.43243	0.0422178	-0.52617	0.209878	-0.0191772	0.0367222	-0.128639	-0.164098	0.111806	-0.140175	-0.12688	0.316223	-0.101245	-0.559668	0.341796	0.103189	0.59281	-0.0684983	0.194867
HPSI0215i-deyz_2--DA--d30--4	0.292021	-0.145724	0.060084	-0.0688406	0.0488359	0.0217147	0.0719208	0.0736871	-0.0631331	-0.083898	-0.12195	0.164192	-0.0116031	-0.027843	-0.157373	0.0355845	0.0791684	0.242946	-0.157469	0.0769343	-0.124216	0.0246816	0.0910874	-0.0551975	0.245667	-0.301435	0.0508436	-0.0302032	-0.182775	-0.107268	-0.235759	-0.105114	-0.36266	0.0173525	-0.0229567	0.0457187	0.000762423	0.164341	-0.0165324	-0.144825	-0.196039	0.417141	-0.0344532	0.176662	0.0611178	-0.0348273	0.662619	0.198519	-0.0861328
HPSI0215i-deyz_2--DA--d30--5	-0.275492	0.205697	0.0334355	0.105979	0.15349	-0.0776094	-0.293251	-0.275379	0.0581573	-0.0813396	-0.0398721	0.20274	-0.0465647	-0.295889	-0.0575161	-0.119855	-0.0337647	-0.0596013	-0.111396	0.0758647	-0.115329	0.152127	0.00704489	0.0261309	0.137994	-0.242521	0.0586302	0.159721	-0.17881	-0.184893	-0.460035	0.0336628	-0.516927	0.26754	0.0614038	0.0107459	-0.0828953	-0.0878657	0.203537	-0.128803	-0.136988	-0.0980284	-0.144386	-0.729121	0.494902	0.173435	0.126941	-0.148475	0.126958
HPSI0215i-deyz_2--DA--d30--6	-0.089087	-0.131087	0.0511274	-0.0611558	0.236924	0.0267361	0.417062	0.18095	0.0155728	-0.133398	-0.116214	0.123914	0.0331493	-0.0905869	-0.122581	-0.0435679	0.081795	0.0737266	0.0157979	0.0864994	-0.337089	0.0274175	0.0904438	0.0190617	0.164348	-0.298905	0.0167402	0.0042856	-0.0950296	-0.225116	-0.30486	0.0672726	-0.272372	-0.0333181	-0.0116997	0.0595511	-0.0666904	0.168898	0.052177	-0.0622638	-0.104295	0.387418	-0.0248183	-0.00947292	0.11092	0.0260603	0.256826	0.156154	-0.0374149
HPSI0215i-deyz_2--DA--d30--7	-0.355647	0.10296	0.0772064	0.0782605	0.0691856	-0.0514488	-0.00648533	-0.178335	-0.0146617	-0.170581	-0.0148577	0.143345	-0.104513	-0.319637	0.0638693	-0.102529	0.0197798	-0.0328046	-0.214864	0.106002	-0.334054	0.098646	0.129393	0.156608	0.202256	-0.16862	0.0243616	-0.00764655	-0.100772	-0.277107	-0.404785	0.0691321	-0.461317	0.106009	-0.0248834	0.0146352	-0.0572968	-0.0580004	0.129584	-0.103676	-0.154777	-0.0762351	-0.128576	-0.483855	0.432618	0.107477	-0.298548	0.115925	-0.0598062
HPSI0215i-deyz_2--DA--d30--8	-0.240731	-0.0355675	0.0450211	0.012484	0.17827	-0.0024531	0.238338	0.0404508	-0.0173014	-0.175745	-0.0513841	0.0753044	-0.033996	-0.204181	-0.0054384	-0.0760349	0.0607188	-0.0117802	-0.0968445	0.108627	-0.36001	0.0529949	0.112587	0.121059	0.183526	-0.200503	0.00716219	0.0164687	-0.0790494	-0.273051	-0.309849	0.124806	-0.35329	0.00844089	-0.0639892	0.0367248	-0.0792228	0.00398149	0.0655961	-0.0730182	-0.102235	0.158992	-0.0687624	-0.242286	0.265694	0.0377056	-0.126664	0.171523	-0.0653776
HPSI0215i-deyz_2--DA--d30--9	-0.149294	-0.0789367	0.078543	0.00363958	-0.0448858	0.00831147	0.153169	-0.0394918	-0.0785517	-0.186616	-0.0674398	0.0529039	-0.0771778	-0.184275	0.0681068	-0.0684051	0.0447862	0.0313523	-0.29085	0.106904	-0.325094	0.0216115	0.183819	0.13415	0.222823	-0.116623	-0.0022909	-0.059845	-0.0501838	-0.277301	-0.291552	-0.0031568	-0.409242	-0.0120711	-0.089023	0.036953	-0.0210674	0.0819817	0.0331634	-0.0698915	-0.126766	-0.0512186	-0.0619784	-0.0445281	0.198885	-0.0200483	-0.208902	0.284366	-0.163297
HPSI0215i-deyz_2--DA--d30--10	-0.254073	-0.0105539	0.0846723	0.00804516	0.117906	-0.00927239	0.240649	-0.0535748	-0.0141075	-0.206768	-0.0668481	0.135243	-0.0660982	-0.231234	0.019224	-0.0927747	0.0623002	0.0232251	-0.152262	0.104796	-0.432773	0.0834523	0.142268	0.121441	0.206065	-0.233564	0.0129344	-0.0520351	-0.0792873	-0.305118	-0.388164	0.0881086	-0.356646	-0.00649151	-0.0327257	0.0335478	-0.0579425	0.0828604	0.0963817	-0.0748222	-0.140272	0.137523	-0.0870093	-0.213322	0.278828	0.0638289	-0.281146	0.207377	-0.105448
HPSI0215i-deyz_2--DA--d30--11	-0.525812	0.198716	0.0881758	0.10257	-0.0691502	-0.0788584	-0.374261	-0.464941	0.00509672	-0.153905	0.0241707	0.125109	-0.0803583	-0.269182	-0.0143069	-0.164587	-0.071025	-0.16509	-0.352773	0.101662	-0.247579	0.196119	0.0873185	0.113195	0.107634	-0.0960967	0.0297435	0.0303268	-0.0783814	-0.294295	-0.448458	0.205035	-0.537284	0.211552	0.0137691	-0.0220925	-0.0698065	0.02371	0.215463	-0.093204	-0.0888721	-0.232152	-0.138917	-0.578627	0.524637	0.136926	-0.412994	-0.0637503	-0.051817
HPSI0215i-deyz_2--DA--d30--12	-0.369607	0.192589	0.0460248	0.0996085	0.117941	-0.0720931	-0.293974	-0.310346	0.0490731	-0.111509	-0.0265452	0.169856	-0.0386996	-0.283693	-0.0616847	-0.139974	-0.0415008	-0.1086	-0.168233	0.0917583	-0.17768	0.166745	0.0312355	0.0495542	0.119669	-0.211349	0.0458382	0.140715	-0.136699	-0.243815	-0.482997	0.116188	-0.534697	0.242998	0.0392922	0.000721988	-0.0928164	-0.0167304	0.21387	-0.111968	-0.10528	-0.109803	-0.137977	-0.674969	0.495549	0.159154	-0.0398013	-0.126156	0.0793553
HPSI0215i-deyz_2--DA--d30--13	-0.181074	0.0300358	0.0410934	0.0372511	0.278586	-0.0265117	0.153085	0.0203809	0.0116374	-0.160427	-0.065614	0.157259	-0.0409254	-0.277736	-0.0435811	-0.0728564	0.0621095	0.0317274	-0.0347714	0.116448	-0.332831	0.0836186	0.0771506	0.0879345	0.217277	-0.306604	0.0302156	0.0905451	-0.147825	-0.271862	-0.434919	0.0778514	-0.457743	0.0941904	-0.0309821	0.0327789	-0.0938819	-0.0644782	0.108509	-0.117667	-0.156874	0.236105	-0.109645	-0.432755	0.357466	0.0986288	0.0641247	0.101709	0.0222678
HPSI0215i-deyz_2--DA--d30--14	-0.394645	0.0419998	0.0925263	0.0660635	-0.0826964	-0.0363467	-0.0238675	-0.217577	-0.0806909	-0.210601	0.0173291	0.0426898	-0.127701	-0.277578	0.11104	-0.107092	0.00344803	-0.0705229	-0.368294	0.125331	-0.37062	0.0864492	0.180879	0.213383	0.204486	-0.0459253	-0.00513782	-0.0638387	-0.0379437	-0.326072	-0.33189	0.129629	-0.479063	0.058136	-0.0964562	0.000900931	-0.0393572	-0.0662943	0.0860419	-0.0789388	-0.123356	-0.162597	-0.109756	-0.302531	0.388786	0.0377874	-0.55822	0.224037	-0.179092
HPSI0215i-deyz_2--DA--d30--15	-0.460259	0.16596	0.0681674	0.10051	0.0450764	-0.0753956	-0.22877	-0.312103	-0.00295208	-0.144969	0.0234209	0.146983	-0.0894368	-0.293768	-0.0113258	-0.12206	-0.0201921	-0.0998886	-0.264114	0.103898	-0.253945	0.156624	0.08591	0.136443	0.165805	-0.148815	0.0440571	0.01854	-0.137584	-0.243803	-0.37	0.177616	-0.500677	0.184978	-0.000440873	0.00197702	-0.0776053	-0.0859355	0.163659	-0.128702	-0.136125	-0.0849974	-0.138715	-0.624213	0.542383	0.13049	-0.198067	-0.0148107	-0.0390708
HPSI0215i-deyz_2--DA--d30--16	-0.251379	-0.0753206	0.105522	-0.0309184	0.0756366	-0.00757358	0.163257	-0.0594054	-0.0601862	-0.21078	-0.0139639	0.0897829	-0.0442902	-0.145055	-0.112704	-0.0606778	0.0461784	0.0276219	-0.235082	0.144711	-0.45136	0.117532	0.142218	0.114567	0.199873	-0.219514	0.00523571	-0.0679627	-0.0706945	-0.34746	-0.380654	0.259766	-0.446419	0.00210219	-0.0820044	-0.00209564	-0.0651625	0.0828723	0.0711739	-0.0969087	-0.131356	0.418255	-0.0743001	-0.0241263	0.271811	0.0272969	-0.178238	0.225852	-0.188036
HPSI0215i-deyz_2--DA--d30--17	0.276178	-0.184919	0.0217192	-0.106136	0.170956	0.0426016	0.186562	0.134585	-0.0242389	-0.0795384	-0.144094	0.158629	0.0526978	0.0846391	-0.258596	0.0226688	0.100624	0.217294	-0.0340313	0.0501673	-0.112524	0.0514835	0.0234973	-0.109394	0.205228	-0.359318	0.0684552	-0.0278656	-0.231702	-0.0370217	-0.0821453	0.0169973	-0.188969	-0.0280874	0.0115722	0.0783809	-0.0382565	0.1916	-0.0301743	-0.137268	-0.152909	0.615172	0.00588003	0.186066	0.0308029	-0.0462986	0.855693	0.11819	-0.0553896
HPSI0215i-deyz_2--DA--d30--18	0.0805603	-0.100537	0.0922637	-0.0368439	-0.0514339	0.0110887	0.0851663	-0.0655952	-0.0778657	-0.162032	-0.103034	0.132164	-0.0682515	-0.112251	-0.034794	-0.0321892	0.0542697	0.156551	-0.277609	0.0919901	-0.262049	0.0538839	0.147796	0.0358573	0.251077	-0.222721	0.0253855	-0.0773232	-0.122387	-0.216464	-0.304828	-0.0643114	-0.402274	0.00404674	-0.0441247	0.0366385	0.00289855	0.136176	0.0256903	-0.108741	-0.18437	0.174451	-0.0607616	0.0913957	0.141058	-0.0173426	0.113169	0.263694	-0.154966
HPSI0215i-deyz_2--DA--d30--19	-0.009337	-0.146655	0.107054	-0.0593876	0.0461337	0.00956792	0.328008	0.135906	-0.0466601	-0.115098	-0.0814832	0.109419	-0.0304735	-0.129497	-0.0711554	-0.00569262	0.0384773	0.136535	-0.129055	0.109676	-0.318759	-0.00173015	0.148349	0.0488418	0.196079	-0.212923	-0.00967483	-0.027464	-0.0427243	-0.271136	-0.407606	-0.0504413	-0.438449	0.0183437	-0.0457983	0.0166819	-0.00029039	0.0857395	0.0401669	-0.0621548	-0.155917	0.29654	-0.0479119	0.144913	0.0796163	0.0202113	0.155143	0.250891	-0.10416
HPSI0215i-deyz_2--DA--d30--20	-0.297721	0.0305343	0.085233	0.0443399	0.048273	-0.0230111	0.106496	-0.115446	-0.0426051	-0.207108	-0.0268721	0.11451	-0.0998944	-0.276598	0.0791345	-0.0853237	0.057546	-0.000162002	-0.24022	0.113451	-0.40747	0.0751795	0.170514	0.171102	0.217729	-0.164888	0.0131303	-0.0714615	-0.0647523	-0.30383	-0.36767	0.0865538	-0.395916	0.00400657	-0.0631741	0.0190363	-0.0500873	0.0577237	0.0847452	-0.0903892	-0.143392	0.00360802	-0.102765	-0.273807	0.333814	0.0527043	-0.395859	0.228701	-0.138062
HPSI0215i-deyz_2--DA--d30--21	0.00923249	-0.1267	0.117706	-0.0521193	-0.0121704	-0.00337955	0.122914	0.0302602	-0.0836516	-0.127854	-0.0395562	0.103913	-0.0458989	-0.117633	-0.12028	0.00791907	0.0286823	0.143084	-0.238579	0.134103	-0.302978	0.0438359	0.149835	0.0528125	0.214033	-0.204748	-0.000382409	-0.0386753	-0.0620451	-0.28805	-0.417893	0.0372502	-0.524386	0.0473029	-0.0763774	-0.0121977	-0.00339165	0.0801836	0.0351599	-0.102265	-0.171006	0.3882	-0.0644275	0.1653	0.138147	0.0058263	0.161085	0.251281	-0.156196
HPSI0215i-deyz_2--DA--d30--22	-0.339535	0.154665	0.0656199	0.082121	0.121384	-0.0622949	-0.13792	-0.247152	0.0279415	-0.141562	-0.032282	0.20473	-0.0703713	-0.296452	-0.0215256	-0.113228	0.0110113	-0.0352189	-0.17403	0.0909508	-0.266423	0.143944	0.0784856	0.0869482	0.177737	-0.2425	0.053545	0.0325377	-0.152588	-0.234805	-0.434578	0.0875873	-0.460997	0.15703	0.0315745	0.0174164	-0.0757108	0.0171555	0.172084	-0.128226	-0.154317	-0.0177158	-0.135097	-0.583701	0.474467	0.142666	-0.079405	-0.00877577	0.00717323
HPSI0215i-deyz_2--DA--d30--23	-0.199915	0.0368834	0.060139	0.000882793	0.309275	-0.022934	0.0738982	-0.0269887	0.0440253	-0.148792	-0.0595012	0.221167	0.0172846	-0.194071	-0.185846	-0.0566548	0.081765	0.044023	-0.0236536	0.115421	-0.360772	0.135309	0.0653633	0.0221487	0.169574	-0.388478	0.055883	0.0351478	-0.145712	-0.26788	-0.472889	0.205287	-0.397277	0.0515548	0.0104897	0.0154207	-0.110985	0.227082	0.134996	-0.13669	-0.134709	0.488291	-0.0925547	-0.304753	0.327372	0.106775	0.207806	0.0353267	-0.00379719
HPSI0215i-deyz_2--DA--d30--24	-0.161305	0.100003	-0.0286153	0.0988743	0.223573	-0.033833	-0.235068	-0.0849212	-0.00576061	-0.110643	-0.0338116	0.0897731	-0.0207402	-0.254037	-0.0293386	-0.0720135	0.0427871	-0.0566397	-0.122779	0.102328	-0.10065	0.0768153	0.0403303	0.0789779	0.184651	-0.204691	0.0534116	0.170816	-0.17592	-0.1675	-0.275771	0.0946644	-0.467783	0.151479	-0.0620636	0.0338756	-0.115997	-0.0608901	0.08207	-0.151477	-0.0967122	-0.0237384	-0.102954	-0.60243	0.422115	0.0463993	0.240589	-0.0138402	0.0668338
HPSI0215i-deyz_2--DA--d30--25	-0.404776	0.148287	0.0675311	0.105848	-0.0622513	-0.0504965	-0.271747	-0.355364	-0.037047	-0.186001	-0.00409984	0.127884	-0.10925	-0.291439	0.0916054	-0.125423	0.0177063	-0.0884891	-0.384081	0.0958092	-0.268515	0.124245	0.155075	0.164879	0.195055	-0.103879	0.0458291	-0.0598068	-0.104668	-0.244584	-0.315181	0.106028	-0.437878	0.0846166	-0.0337369	0.0185199	-0.0587936	0.11463	0.125473	-0.124893	-0.124222	-0.285168	-0.123473	-0.500819	0.475962	0.0621716	-0.375727	0.0983617	-0.120876
HPSI0215i-deyz_2--DA--d30--26	-0.41267	0.0814979	0.0786765	0.0732129	0.0325073	-0.0486549	-0.0459033	-0.210942	-0.0442493	-0.195354	0.0153461	0.0995844	-0.106214	-0.289315	0.0432916	-0.106279	0.016368	-0.0650124	-0.285968	0.122651	-0.359472	0.117415	0.139738	0.18426	0.204453	-0.130638	0.0200164	-0.0327341	-0.095661	-0.298359	-0.350325	0.174749	-0.474378	0.0905182	-0.060794	0.0071062	-0.0678646	-0.0730399	0.111236	-0.11	-0.138933	-0.0289554	-0.122021	-0.440914	0.458032	0.0779917	-0.370155	0.14104	-0.120177
HPSI0215i-deyz_2--DA--d30--27	-0.332434	0.132272	0.0383096	0.10696	0.0813824	-0.0597362	-0.174844	-0.207266	-0.0144844	-0.142164	-0.00142208	0.0789017	-0.0856978	-0.320114	0.0488084	-0.116994	-0.0254455	-0.0971542	-0.206522	0.112522	-0.216172	0.105452	0.0763506	0.136665	0.167453	-0.120551	0.0139568	0.127352	-0.10028	-0.271954	-0.409303	0.0842946	-0.549673	0.198228	-0.0487347	0.000465816	-0.0773632	-0.193983	0.142052	-0.098001	-0.112656	-0.176432	-0.134307	-0.604548	0.461771	0.104806	-0.233573	0.0229698	0.0178962
HPSI0215i-deyz_2--DA--d30--28	-0.273785	-0.0023593	0.0787686	0.044729	-0.0149915	-0.0190804	0.0983088	-0.0964643	-0.0599835	-0.185276	-0.0386976	0.0718218	-0.100233	-0.262544	0.0970372	-0.0900943	0.0265178	-0.0148	-0.278888	0.11135	-0.336272	0.0439312	0.172871	0.168521	0.218964	-0.10837	0.00113953	-0.0335413	-0.060503	-0.291529	-0.338546	0.0202251	-0.455508	0.045463	-0.0747474	0.0281777	-0.0346247	-0.0213729	0.0726795	-0.0777213	-0.136647	-0.130238	-0.0936394	-0.257236	0.314254	0.0319248	-0.311234	0.229082	-0.125684
HPSI0215i-deyz_2--DA--d30--29	-0.341161	0.0220862	0.0799714	0.0422454	0.0293318	-0.0259866	-0.00832487	-0.153032	-0.0644544	-0.20738	0.00987658	0.0827647	-0.0844469	-0.234805	0.0139062	-0.0785726	0.0488863	-0.0329805	-0.302223	0.131268	-0.386093	0.100594	0.163473	0.175803	0.209182	-0.14188	0.0186202	-0.0716664	-0.0750065	-0.30572	-0.320299	0.206372	-0.4348	0.0172736	-0.09064	0.00603817	-0.0675616	0.061734	0.0726573	-0.112682	-0.12514	0.0909897	-0.0971674	-0.256487	0.374821	0.0290752	-0.326175	0.20554	-0.174113
HPSI0215i-deyz_2--DA--d30--30	-0.271151	0.162998	0.0324095	0.0651818	0.256685	-0.0673057	-0.262076	-0.221879	0.0755332	-0.0838368	-0.0415339	0.217624	0.0138634	-0.226201	-0.205159	-0.107772	-0.0181757	-0.0533896	-0.0545521	0.0958615	-0.155722	0.187803	-0.0213125	-0.0219881	0.119188	-0.331437	0.0679791	0.18031	-0.196723	-0.211301	-0.494205	0.174635	-0.528775	0.255428	0.0632678	0.00394223	-0.118553	0.0142398	0.211312	-0.145535	-0.119525	0.2135	-0.128034	-0.643736	0.479321	0.171278	0.334029	-0.188787	0.128923
HPSI0215i-deyz_2--DA--d30--31	-0.2848	0.0534134	0.0793905	0.0416395	0.162104	-0.0501303	0.0791615	-0.0605535	-0.0094393	-0.140853	-0.000476305	0.147459	-0.0715217	-0.274582	-0.0471535	-0.0606086	0.0226004	0.0135506	-0.115761	0.121662	-0.338054	0.0990804	0.0935872	0.119921	0.191762	-0.224917	0.0201399	0.0277374	-0.111213	-0.2786	-0.432162	0.127296	-0.485401	0.123103	-0.0285933	-0.00190433	-0.0658566	-0.119249	0.1166	-0.112222	-0.163408	0.226806	-0.119276	-0.391624	0.39152	0.117339	-0.0699026	0.0959722	-0.0357588
HPSI0215i-deyz_2--DA--d30--32	-0.255159	0.00578903	0.0160127	0.0534721	0.190492	-0.013663	0.118188	0.0117434	-0.0296237	-0.175135	-0.0291245	0.0347486	-0.0485884	-0.250818	0.034351	-0.0852155	0.0474576	-0.0559945	-0.114236	0.118128	-0.30513	0.0528893	0.0964607	0.149291	0.189327	-0.158618	0.00451574	0.085112	-0.0890778	-0.271486	-0.294062	0.133391	-0.412481	0.0571484	-0.096757	0.0309053	-0.0956781	-0.122915	0.0631369	-0.0840559	-0.0910269	0.0450947	-0.0858644	-0.394796	0.333844	0.034767	-0.167166	0.14434	-0.0316441
HPSI0215i-deyz_2--DA--d30--33	0.112112	-0.211897	0.0897489	-0.120689	0.194558	0.0213667	0.244109	0.153376	-0.0584344	-0.133591	-0.0754344	0.155146	0.0356859	0.0115538	-0.337962	0.0335489	0.0865244	0.208329	-0.10619	0.138455	-0.324136	0.0918399	0.08192	-0.0363871	0.235802	-0.389755	0.0392962	-0.0323715	-0.178779	-0.237188	-0.329166	0.200169	-0.445487	0.0063782	-0.0533313	0.0198375	-0.0576002	0.150963	0.00718679	-0.15546	-0.184779	0.907144	-0.0319276	0.246629	0.124341	-0.0115277	0.670569	0.201764	-0.140081
HPSI0215i-deyz_2--DA--d30--34	-0.204439	0.128017	0.0214357	0.0597509	0.26706	-0.0393063	-0.178906	-0.178585	0.0526539	-0.142234	-0.0649659	0.184206	0.00390049	-0.236464	-0.125957	-0.1084	0.0312984	-0.0370326	-0.0685246	0.102314	-0.233998	0.163304	0.0195257	0.0107739	0.147496	-0.330619	0.0566589	0.149647	-0.16224	-0.249335	-0.476003	0.160901	-0.460822	0.1505	0.0130962	0.0140251	-0.123256	0.109005	0.173151	-0.131433	-0.104074	0.184077	-0.116196	-0.540237	0.405941	0.119478	0.115875	-0.0691642	0.0779374
HPSI0215i-deyz_2--DA--d30--35	-0.0511023	0.0883523	0.0200952	0.0197572	0.3533	-0.042264	-0.068259	-0.0306884	0.0898997	-0.0446457	-0.0964336	0.276976	0.0410354	-0.174559	-0.243101	-0.0461999	0.0425492	0.0784094	0.0813626	0.0704501	-0.121135	0.129735	-0.030939	-0.0819102	0.15228	-0.431504	0.0872304	0.150932	-0.243246	-0.121269	-0.430586	0.0501944	-0.412763	0.18942	0.0922044	0.0365402	-0.100717	0.0864794	0.156265	-0.162185	-0.160585	0.411947	-0.0989777	-0.493158	0.351658	0.151551	0.714399	-0.146253	0.158572
HPSI0215i-deyz_2--DA--d30--36	-0.333432	0.075665	0.102989	0.0717691	-0.0729903	-0.0344829	-0.00239686	-0.229299	-0.0588698	-0.217078	-0.0128172	0.100098	-0.140565	-0.318114	0.163526	-0.104623	0.0291599	-0.0253083	-0.336873	0.109974	-0.399463	0.0780665	0.198556	0.200368	0.212123	-0.0899833	0.00151546	-0.0911285	-0.0246076	-0.326203	-0.402421	0.0327927	-0.428221	0.0208644	-0.0682481	0.00308475	-0.0245985	0.0531852	0.102157	-0.0738434	-0.141545	-0.216531	-0.119451	-0.293658	0.348837	0.0568772	-0.645884	0.247797	-0.164318
HPSI0215i-deyz_2--DA--d30--37	-0.214042	0.10623	0.0669964	0.0612766	0.202308	-0.0664983	-0.00336786	-0.0323252	0.0388042	-0.0568293	-0.0223177	0.199902	-0.0464668	-0.303152	-0.0677183	-0.0447239	-0.00278834	0.0305542	-0.0220698	0.0999128	-0.205223	0.0722101	0.0541557	0.056169	0.156398	-0.253445	0.0309281	0.116932	-0.120463	-0.222481	-0.515815	-0.0108468	-0.530168	0.211049	0.0283033	-0.00524952	-0.0548784	-0.109447	0.154741	-0.113826	-0.16779	0.135144	-0.129006	-0.501054	0.379776	0.166419	0.205384	-0.0235502	0.0906062
HPSI0714i-burb_1--DA--d30--0	0.374105	-0.129512	-0.0662732	-0.093566	0.142173	0.0745346	-0.377337	0.0154645	0.0092285	0.014936	-0.154044	0.169953	0.201159	0.281288	-0.407247	0.0633462	0.156998	0.145906	-0.119845	0.00267949	0.195349	0.0509433	-0.0060672	-0.243568	0.0930044	-0.354949	0.14952	-0.0417573	-0.250734	0.163704	0.152185	0.115948	0.00902039	-0.117638	0.035966	0.0933294	-0.0850543	0.885579	-0.0675924	-0.201531	-0.0132321	0.524157	0.0804778	0.27836	-0.051612	-0.163687	1.43965	-0.0837386	-0.0402351
HPSI0714i-burb_1--DA--d30--1	0.271788	-0.179042	0.0305454	-0.107744	-0.0340364	0.0561643	-0.0499246	-0.000350457	-0.0257974	-0.0404904	-0.166722	0.14087	0.0888793	0.16405	-0.253026	0.00821538	0.0670063	0.165486	-0.194307	0.0246091	0.011995	0.0326053	0.0617191	-0.158077	0.140053	-0.265237	0.0736894	-0.0634889	-0.167624	-0.00437314	-0.0613718	-0.0520744	-0.178699	-0.0415817	0.0342059	0.0768307	-0.00783506	0.525631	-0.0161437	-0.114617	-0.0876428	0.308097	0.0389621	0.342162	-0.0577431	-0.0967836	0.889394	0.0734772	-0.0901227
HPSI0714i-burb_1--DA--d30--2	-0.0730538	-0.214056	0.0992824	-0.143892	0.00785778	0.0587239	0.373104	0.0355751	0.0116689	-0.135589	-0.152347	0.0988589	0.0838137	0.111334	-0.216624	-0.0732275	0.0322103	0.0574824	-0.123142	0.0579093	-0.328867	0.0672867	0.102832	-0.0754598	0.0779771	-0.245457	0.00408983	-0.0973327	-0.0225573	-0.232034	-0.270144	0.110449	-0.178166	-0.0937787	0.0336828	0.051855	-0.0249152	0.486491	0.0692489	-0.00114638	-0.0377962	0.378419	0.0346578	0.405163	-0.0720511	-0.025587	0.182318	0.145018	-0.141843
HPSI0714i-burb_1--DA--d30--4	-0.245051	-0.0973547	0.121065	-0.0164727	-0.268253	9.41896e-05	-0.0666783	-0.165546	-0.10725	-0.142682	-0.00346974	-0.038637	-0.0484001	-0.0914192	-0.00468661	-0.069291	-0.053354	-0.0574695	-0.451111	0.126247	-0.262349	0.0374153	0.197387	0.113914	0.114159	0.0410207	-0.041021	-0.0508509	0.0762434	-0.340632	-0.358804	0.0901126	-0.529086	0.0481145	-0.111227	-0.0289209	0.00907986	0.179637	0.0625196	-0.0208214	-0.0459153	-0.13455	-0.0413161	0.188165	0.128919	-0.0420782	-0.340679	0.228762	-0.22518
HPSI0714i-burb_1--DA--d30--5	-0.786387	0.0911083	0.141106	0.0900559	-0.453572	-0.0665188	-0.459581	-0.436271	-0.104184	-0.10697	0.186842	-0.17329	-0.0704964	-0.184184	0.0726757	-0.125265	-0.182456	-0.360236	-0.615295	0.154744	-0.243696	0.0803753	0.212893	0.249363	-0.0615198	0.346033	-0.0882139	-0.0186264	0.265394	-0.440332	-0.426565	0.342863	-0.642678	0.16472	-0.150449	-0.129482	-0.00904478	0.108745	0.157175	0.0422537	0.0952552	-0.55905	-0.0754667	-0.0849448	0.320471	0.0181913	-1.03636	0.061884	-0.248634
HPSI0714i-burb_1--DA--d30--6	-0.0106736	-0.123014	0.0896446	-0.0485777	-0.138631	0.0298386	0.146126	-0.0765904	-0.048204	-0.139202	-0.140819	0.0917481	-0.0308094	-0.0567029	0.00311486	-0.0745136	0.0201026	0.0763455	-0.287882	0.0582213	-0.221361	0.0195461	0.158577	0.014106	0.176294	-0.141158	0.00851942	-0.0817553	-0.0541521	-0.202383	-0.263375	-0.121467	-0.320417	-0.0183294	-0.00896795	0.0579346	0.0170299	0.277864	0.0470101	-0.040851	-0.110779	-0.0957631	-0.022109	0.160808	0.0507062	-0.0332959	0.0310435	0.222438	-0.140449
HPSI0714i-burb_1--DA--d30--8	-0.291414	-0.011211	0.0517007	0.00933043	-0.0464185	-0.00681643	-0.0444311	-0.126562	0.0315307	-0.0573377	-0.102858	0.0770816	0.0400592	-0.0919519	-0.0760974	-0.123528	-0.0551435	-0.109024	-0.209305	0.0572008	-0.0957216	0.0429461	0.086446	-0.00603612	0.061022	-0.100905	0.0148375	0.0808732	-0.0437174	-0.193482	-0.326977	-0.0157384	-0.423603	0.139846	0.0398223	0.0459835	-0.0405615	0.241841	0.144064	-0.029625	-0.0251953	-0.269852	-0.0335191	-0.207247	0.204503	0.0440653	0.20699	-0.0481512	0.0181913
HPSI0714i-burb_1--DA--d30--17	-0.247301	-0.035133	0.0955163	-0.0506818	-0.134778	0.0200463	0.127116	-0.17333	0.0603163	-0.0756745	-0.144587	0.155521	0.0401113	0.00811989	-0.0507645	-0.118658	-0.00934852	-0.0317773	-0.192151	-0.00330008	-0.188626	0.050345	0.118493	-0.0506151	0.0262873	-0.131896	0.0273506	-0.130357	-0.00353969	-0.133925	-0.243858	-0.0655417	-0.110896	-0.0337338	0.121457	0.062856	0.00805369	0.567333	0.13424	0.013241	-0.0239578	-0.216873	0.00680716	0.0909003	0.0323679	0.0350346	0.0018424	0.0168409	-0.0757807
HPSI0714i-burb_1--DA--d30--19	-0.276656	-0.016443	0.116028	-0.0424804	-0.101057	0.0202866	-0.0699964	-0.209173	0.0315581	-0.124613	-0.0995117	0.170478	0.0612027	-0.0325444	-0.116654	-0.0861121	0.0404939	-0.0337436	-0.301006	0.0654523	-0.300651	0.0810396	0.185538	-0.0181412	0.0459457	-0.187547	0.0358671	-0.147269	0.0431812	-0.261512	-0.418858	0.0986877	-0.255096	-0.0865312	0.0445286	0.0137368	-0.0311219	0.871844	0.141222	-0.0411228	-0.0115791	-0.0139867	-0.0119282	0.179683	0.0715512	0.00546914	-0.0728459	0.0818773	-0.159925
HPSI0714i-burb_1--DA--d30--20	0.120145	-0.117237	0.0499774	-0.0520589	-0.12153	0.0400586	-0.142836	-0.127727	-0.0568277	-0.109769	-0.1412	0.104772	0.0256066	0.0364771	-0.117909	-0.0410751	0.0486743	0.0914964	-0.33851	0.0570353	-0.0816109	0.0458349	0.126715	-0.0581887	0.171395	-0.188923	0.0520572	-0.0624905	-0.116826	-0.120709	-0.171681	-0.0460695	-0.309995	-0.0242593	-0.0178832	0.0593452	-0.0108384	0.481096	0.01682	-0.105937	-0.0883304	0.0318536	-0.0025092	0.203027	0.0497704	-0.089326	0.425989	0.146749	-0.139375
HPSI0714i-burb_1--DA--d30--23	-0.447651	-0.0386116	0.0978884	0.0234206	-0.102406	-0.0273836	0.0937568	-0.108581	-0.0558926	-0.137648	0.00164184	0.000368662	-0.0608913	-0.188144	0.0147485	-0.108368	-0.0563951	-0.115064	-0.314328	0.118471	-0.295395	0.0471549	0.155961	0.159708	0.132023	-0.00342695	-0.0271647	-0.00255858	1.58017e-06	-0.316714	-0.333284	0.118078	-0.526061	0.118787	-0.0665092	0.00631775	-0.0300449	-0.0774096	0.101572	-0.0321939	-0.0752218	-0.16076	-0.069855	-0.191805	0.307728	0.040461	-0.278755	0.140666	-0.128309
HPSI0214i-giju_3--DA--d30--0	-0.126095	-0.0393461	0.103808	0.0224567	-0.148027	-0.0181291	0.0110756	-0.145713	-0.107412	-0.175166	-0.0326091	0.06205	-0.128361	-0.215194	0.0849747	-0.0601873	0.0059165	0.056011	-0.376365	0.112542	-0.285344	0.0448237	0.183283	0.145229	0.242641	-0.0760326	-0.0042017	-0.0682422	-0.0627732	-0.275369	-0.324115	-0.038736	-0.501014	0.0600067	-0.0887637	0.0103634	0.00971361	-0.0577405	0.0426423	-0.0871433	-0.170309	-0.0987265	-0.0920575	-0.0765853	0.25472	0.00197108	-0.264736	0.281727	-0.181662
HPSI0214i-giju_3--DA--d30--1	-0.339331	0.110203	0.0607711	0.0852454	0.0699643	-0.0502713	-0.155594	-0.192233	-0.0188363	-0.145665	-0.00940048	0.158041	-0.0758639	-0.291016	0.0099376	-0.0820957	0.0364926	-0.0359668	-0.259428	0.108661	-0.259612	0.0964763	0.13273	0.136677	0.204687	-0.182206	0.0506439	-0.00997199	-0.131195	-0.233807	-0.360108	0.0979516	-0.479751	0.107278	-0.0285128	0.019581	-0.0711132	0.0742329	0.115445	-0.144747	-0.14713	-0.0581366	-0.120049	-0.492797	0.457942	0.0808585	-0.0540826	0.0781431	-0.0638002
HPSI0214i-giju_3--DA--d30--2	0.479915	-0.199009	-0.0164263	-0.104199	0.104152	0.0530391	-0.0129493	0.117412	-0.0390665	-0.0177462	-0.178722	0.153009	0.0750577	0.157481	-0.284317	0.0489531	0.0931656	0.25667	-0.0770702	0.0210029	0.10459	0.0223987	-0.00696396	-0.183473	0.211466	-0.342817	0.0935102	0.014395	-0.288592	0.0861146	0.0373038	-0.10614	-0.185517	0.0097107	0.0225131	0.099626	-0.0191009	0.229304	-0.0698835	-0.16703	-0.152696	0.498875	0.0270176	0.223051	-0.0220974	-0.0975739	1.25414	0.0631113	-0.0143013
HPSI0214i-giju_3--DA--d30--3	-0.458663	0.108645	0.0818658	0.0814669	-0.0463776	-0.0557979	-0.209283	-0.311252	-0.0464859	-0.180584	0.0370114	0.0744075	-0.0944483	-0.259491	0.0199405	-0.119516	-0.0200208	-0.116373	-0.355382	0.122251	-0.307682	0.140568	0.131524	0.169544	0.160398	-0.0767848	0.0170842	-0.0195317	-0.0678574	-0.302357	-0.356736	0.21844	-0.504496	0.123038	-0.0590967	-0.0129555	-0.0662897	-0.0201126	0.132104	-0.101538	-0.102916	-0.110611	-0.119522	-0.429605	0.465825	0.0735632	-0.416631	0.0839569	-0.127515
HPSI0214i-giju_3--DA--d30--4	0.238773	-0.222881	0.0176846	-0.109982	0.121218	0.0479549	0.185705	0.118619	-0.0564207	-0.103391	-0.132068	0.0865118	0.0461594	0.106398	-0.253994	0.00227134	0.073594	0.173651	-0.0980683	0.0660125	-0.117306	0.0573726	0.0250188	-0.0840047	0.209251	-0.299589	0.0493489	-0.00440044	-0.221984	-0.071054	-0.0423855	0.071354	-0.243925	-0.00955589	-0.0292513	0.0773649	-0.0430383	0.0775402	-0.0437938	-0.123752	-0.13391	0.575697	0.0118769	0.209432	0.0435833	-0.0752417	0.767912	0.143897	-0.0875313
HPSI0214i-giju_3--DA--d30--5	0.0842402	-0.125912	0.0803147	-0.0527653	-0.0254278	0.0252207	0.169774	-0.00209258	-0.0451572	-0.134355	-0.139343	0.123569	-0.0268228	-0.0779873	-0.0472922	-0.0433578	0.0449306	0.13483	-0.208087	0.0739191	-0.229006	0.0260613	0.132964	-0.00213629	0.208662	-0.224022	0.0182018	-0.0402232	-0.0977621	-0.201844	-0.307649	-0.11082	-0.36012	-3.32133e-05	-0.0173993	0.0520377	0.00158125	0.205383	0.0378286	-0.0742658	-0.146807	0.114942	-0.0364609	0.125815	0.06896	-0.017214	0.202947	0.221247	-0.103991
HPSI0214i-giju_3--DA--d30--6	-0.0398779	-0.202578	0.071869	-0.102937	0.17747	0.0360052	0.449893	0.190754	-0.00886719	-0.131278	-0.123474	0.110213	0.0435605	-0.0177628	-0.193348	-0.0339354	0.0632977	0.10496	-0.0333492	0.0946861	-0.333921	0.0351469	0.0920814	-0.00918201	0.173414	-0.300487	0.0111801	-0.0153294	-0.105037	-0.232591	-0.289208	0.0875399	-0.315555	-0.0242192	-0.0156292	0.0586677	-0.050837	0.157468	0.0369119	-0.0631232	-0.116391	0.506344	-0.00848092	0.152958	0.0675843	0.00279397	0.386781	0.180655	-0.0809614
HPSI0214i-giju_3--DA--d30--7	-0.385002	0.173629	0.0578076	0.0913781	0.0855863	-0.0754938	-0.246509	-0.293685	0.0371724	-0.100981	-0.0146338	0.172242	-0.0524948	-0.272067	-0.0619501	-0.12781	-0.0452899	-0.0914293	-0.182542	0.0877221	-0.176458	0.156553	0.0397012	0.0621243	0.130516	-0.191959	0.0462535	0.100383	-0.146299	-0.221278	-0.435532	0.107667	-0.522144	0.242433	0.0444896	0.00453794	-0.0771688	-0.0696199	0.197901	-0.115174	-0.124789	-0.0900463	-0.134486	-0.644725	0.499672	0.158456	-0.000993216	-0.10713	0.0537469
HPSI0214i-giju_3--DA--d30--8	-0.0544845	-0.0780404	0.114317	-0.0176012	-0.176992	0.00179953	-0.0249418	-0.129245	-0.0840806	-0.138851	-0.070956	0.09067	-0.0647028	-0.128378	-0.000879573	-0.0443893	0.00898445	0.0768922	-0.378277	0.101455	-0.241043	0.0328797	0.190354	0.0648614	0.196947	-0.111831	0.00434906	-0.0787358	-0.032289	-0.26268	-0.368183	-0.0654612	-0.479867	0.0300167	-0.0561329	0.00994855	0.0185986	0.236298	0.0536922	-0.0778223	-0.136844	-0.0494548	-0.0586799	0.120626	0.137749	-0.0199243	-0.0453579	0.245879	-0.178861
HPSI0214i-giju_3--DA--d30--9	-0.194168	-0.0979365	0.0380518	-0.0194265	0.207461	0.00186794	0.246747	0.106731	-0.0250717	-0.142209	-0.0546774	0.0709401	0.00335603	-0.130965	-0.12519	-0.0537079	0.0500325	0.00982986	-0.0838653	0.11741	-0.298613	0.0544288	0.0830497	0.0779166	0.190709	-0.233588	0.0174007	0.0469548	-0.130821	-0.239824	-0.261749	0.168957	-0.40983	0.0508575	-0.0618811	0.045673	-0.0876387	-0.0449865	0.0464884	-0.0990888	-0.112303	0.340689	-0.0513471	-0.186317	0.265891	0.0223902	0.245776	0.131776	-0.0541759
HPSI0214i-giju_3--DA--d30--10	-0.202248	0.10469	0.0251592	0.0649623	0.261685	-0.0524623	-0.112396	-0.0787009	0.0427239	-0.0867754	-0.0500111	0.182887	-0.00889016	-0.26154	-0.122797	-0.0764696	0.0119665	-0.0123889	-0.0428393	0.103762	-0.169836	0.111472	0.0223148	0.0268	0.165802	-0.299127	0.0524408	0.169538	-0.179393	-0.211209	-0.454975	0.0784295	-0.531905	0.211698	0.0156116	0.0190127	-0.101616	-0.0537288	0.154153	-0.14085	-0.138896	0.159198	-0.119757	-0.581272	0.426437	0.133529	0.33749	-0.0728432	0.108083
HPSI0214i-giju_3--DA--d30--11	0.0699471	-0.207184	0.138807	-0.124075	0.0617916	0.00637206	0.258152	0.115766	-0.0677614	-0.112949	-0.0443922	0.117072	0.00687973	-0.0135306	-0.290583	0.0305501	0.0175875	0.190437	-0.144021	0.146336	-0.347152	0.0775623	0.103184	-0.0205061	0.184423	-0.289359	-0.00765193	-0.0231021	-0.0693401	-0.311976	-0.465739	0.140847	-0.529362	0.0548569	-0.055502	-0.0279693	-0.0107239	0.0775765	0.0422929	-0.0936829	-0.170734	0.784359	-0.0424336	0.358692	0.0611452	0.0196963	0.378109	0.218806	-0.151881
HPSI0214i-giju_3--DA--d30--12	0.345238	-0.132956	0.082439	-0.0698574	-0.118843	0.0219769	-0.00206492	-0.0413624	-0.0653636	-0.0686978	-0.154096	0.166636	-0.0350324	-0.00862091	-0.0948956	0.0109928	0.0339165	0.249724	-0.240532	0.0458852	-0.0584793	0.0193256	0.10237	-0.0873986	0.225239	-0.238706	0.0413223	-0.0515977	-0.152269	-0.0873104	-0.251083	-0.248533	-0.354873	0.0405921	0.01471	0.0465093	0.050768	0.205048	0.00483872	-0.109164	-0.195061	0.159451	-0.0315399	0.254146	-0.00385556	-0.035091	0.547944	0.193404	-0.0909588
HPSI0214i-giju_3--DA--d30--13	-0.251618	-0.0652606	0.0923441	-0.00383032	0.0532834	-0.00717991	0.14729	-0.0401316	-0.0706256	-0.204988	-0.0227863	0.0790471	-0.0615447	-0.191634	-0.0378643	-0.0608015	0.0537958	0.0191698	-0.263963	0.141421	-0.414429	0.0769903	0.16883	0.145458	0.223436	-0.183625	0.00638305	-0.0600815	-0.071138	-0.33088	-0.356673	0.176578	-0.467228	0.00400439	-0.0968499	0.0131538	-0.0586064	0.0695349	0.0562521	-0.101959	-0.137043	0.236707	-0.0785173	-0.0941311	0.289207	0.0127836	-0.174257	0.253057	-0.178913
HPSI0214i-giju_3--DA--d30--14	-0.0806045	-0.0767582	0.0960858	-0.0309229	0.119772	0.00458147	0.231257	0.0512265	-0.0204016	-0.157706	-0.0926832	0.160656	-0.024216	-0.18043	-0.0701555	-0.0363675	0.072106	0.106175	-0.1385	0.116354	-0.373614	0.0442648	0.153154	0.0557579	0.210151	-0.285489	0.0162859	-0.0282543	-0.072052	-0.298754	-0.463113	0.0142193	-0.433962	-0.00162006	-0.0350026	0.0240817	-0.0398327	0.228547	0.0771558	-0.0923638	-0.153769	0.288104	-0.0687042	-0.00972331	0.17038	0.0389802	0.0787044	0.220966	-0.0941108
HPSI0214i-giju_3--DA--d30--15	-0.159911	-0.0395009	0.00297787	0.0303634	0.1981	-0.00752943	0.097096	0.0368469	-0.0393238	-0.154563	-0.0463009	0.0257057	-0.0273902	-0.188143	-0.0424808	-0.0756007	0.0340151	-0.0288955	-0.108733	0.117102	-0.231867	0.0600952	0.0603485	0.101525	0.201141	-0.184115	0.0120933	0.125218	-0.140828	-0.233883	-0.244732	0.134143	-0.448234	0.0978997	-0.0937061	0.0417449	-0.0970502	-0.195919	0.0459218	-0.101241	-0.101932	0.147249	-0.0739054	-0.354206	0.320462	0.0173144	0.105118	0.112794	-0.0118449
HPSI0214i-giju_3--DA--d30--16	-0.140831	-0.0142382	0.041835	0.0112899	0.27725	-0.0113853	0.231892	0.110204	0.0385408	-0.111706	-0.105177	0.162423	0.0060523	-0.235062	-0.0738656	-0.0629716	0.0523327	0.038484	0.0175912	0.101657	-0.280717	0.0363161	0.0791717	0.0378687	0.178791	-0.310531	0.0240429	0.116848	-0.115145	-0.254119	-0.464736	-0.00860245	-0.450133	0.0938263	-0.00186168	0.0440026	-0.0804328	0.0600837	0.115071	-0.0895675	-0.130502	0.192035	-0.081314	-0.327288	0.256174	0.0930834	0.261832	0.0719134	0.0652654
HPSI0214i-giju_3--DA--d30--17	-0.0188188	-0.136312	0.0949958	-0.0605696	-0.0438831	0.0186895	0.155226	-0.0485675	-0.063052	-0.15996	-0.106261	0.110859	-0.0314529	-0.058049	-0.0942379	-0.0530594	0.0367981	0.106672	-0.267767	0.0925499	-0.282255	0.0640682	0.138541	0.0236132	0.215699	-0.21545	0.0198887	-0.0766543	-0.111051	-0.230516	-0.281915	0.0157627	-0.389875	0.00328137	-0.0316621	0.0446441	-0.0116618	0.171449	0.0393688	-0.0885322	-0.149715	0.218748	-0.0392857	0.128199	0.134178	-0.0192083	0.156978	0.226698	-0.160497
HPSI0214i-giju_3--DA--d30--18	-0.264019	0.0516661	0.0733574	0.0416678	0.150967	-0.0269806	0.150367	-0.0704554	0.0102717	-0.171014	-0.0709059	0.190832	-0.0692236	-0.283662	0.0293999	-0.0872997	0.0668415	0.0281837	-0.130091	0.0932391	-0.365082	0.0757177	0.134008	0.11324	0.215703	-0.261018	0.0373309	-0.030966	-0.119265	-0.25659	-0.405027	0.0217229	-0.380356	0.0388716	0.000918797	0.0428072	-0.0609061	0.0950367	0.115971	-0.105173	-0.163861	0.0492259	-0.105572	-0.379782	0.34826	0.0960167	-0.116401	0.143539	-0.0469059
HPSI0214i-giju_3--DA--d30--19	0.0217675	0.011276	-0.0777102	0.0612178	0.399593	-0.00911631	-0.138306	0.0428915	0.00398457	-0.125309	-0.107218	0.0571772	0.0378954	-0.199734	-0.152291	-0.0902046	0.0383131	-0.0318299	-0.000980668	0.122808	-0.0608281	0.0964976	-0.0434775	-0.00400527	0.217677	-0.328639	0.0502419	0.353322	-0.262389	-0.190577	-0.308442	0.115564	-0.577085	0.221225	-0.0819752	0.0627793	-0.16391	-0.237566	0.0783765	-0.162666	-0.0972453	0.209412	-0.0924779	-0.628104	0.398968	0.0305794	0.616746	-0.0577572	0.171894
HPSI0214i-giju_3--DA--d30--20	-0.0260162	-0.135602	0.0745013	-0.0231357	-0.080071	0.0212841	0.140352	0.00467668	-0.093471	-0.15656	-0.090941	0.0433492	-0.0563229	-0.121608	0.0212946	-0.0451035	0.0382123	0.0733079	-0.305169	0.102144	-0.2476	-0.00107247	0.17654	0.0884935	0.229009	-0.119907	-2.49254e-05	-0.0445411	-0.0666911	-0.2408	-0.25676	-0.058111	-0.432406	-0.000426818	-0.0899506	0.044878	-0.00465728	0.101298	0.00635768	-0.0762864	-0.131803	-0.0133403	-0.0417468	0.0797962	0.130388	-0.0525694	0.0364815	0.287323	-0.160808
HPSI0214i-giju_3--DA--d30--21	0.030534	-0.226195	0.0787297	-0.135013	0.0519063	0.0513521	0.427708	0.0829609	-0.0241764	-0.148361	-0.131198	0.0730959	0.0337814	0.0889413	-0.183434	-0.0518307	0.0410135	0.110793	-0.082336	0.0604244	-0.313224	0.0678473	0.0683621	-0.0454412	0.137668	-0.244416	0.0017033	-0.0791092	-0.0863647	-0.191808	-0.171037	0.0994252	-0.16852	-0.0711291	0.000828392	0.0567194	-0.0208835	0.164906	0.0191352	-0.0235458	-0.0895501	0.480455	0.017995	0.33279	-0.0316118	-0.0293693	0.194202	0.191372	-0.137254
HPSI0214i-giju_3--DA--d30--22	-0.359118	0.113418	0.0920499	0.0903387	-0.0456231	-0.0517069	-0.156934	-0.225375	-0.0309577	-0.147092	-0.00271806	0.123266	-0.0990065	-0.324122	0.0886298	-0.0909353	0.00129485	-0.0549375	-0.317694	0.114273	-0.286055	0.0704072	0.174243	0.159988	0.175657	-0.0991642	0.015498	-0.0118158	-0.0339905	-0.30094	-0.46577	0.0222134	-0.532567	0.110245	-0.0437987	-0.00817545	-0.0366305	0.105051	0.135202	-0.095643	-0.126656	-0.243777	-0.124592	-0.394684	0.391884	0.0830296	-0.339469	0.125908	-0.0861211
HPSI0214i-giju_3--DA--d30--23	0.192008	-0.124626	0.0962188	-0.0398308	-0.145463	0.0125066	0.0176852	-0.0318187	-0.0911211	-0.0995927	-0.11277	0.109947	-0.0622549	-0.0943198	-0.0225755	-0.00335824	0.0200577	0.181863	-0.30547	0.0841657	-0.140859	-0.000954323	0.15545	0.00365341	0.232196	-0.162509	0.0121877	-0.0370263	-0.0871005	-0.187586	-0.32942	-0.204628	-0.470938	0.0506445	-0.0451507	0.026186	0.0421566	0.141375	0.0136076	-0.0937706	-0.179409	0.0370392	-0.0500599	0.193325	0.0561112	-0.0349086	0.27237	0.255547	-0.12677
HPSI0214i-giju_3--DA--d30--24	-0.0502938	-0.0818525	0.0206251	-0.0361617	0.33977	0.0169787	0.27506	0.126302	0.0233875	-0.157069	-0.120355	0.144719	0.0388808	-0.122133	-0.168234	-0.0588594	0.0930012	0.0674649	0.0340051	0.102641	-0.318026	0.081172	0.0462432	0.000655416	0.194045	-0.378121	0.0385589	0.0846301	-0.166923	-0.23278	-0.340137	0.132869	-0.340676	0.0165299	-0.0211513	0.0600792	-0.109626	0.107231	0.0712654	-0.108024	-0.118292	0.479051	-0.0514766	-0.188198	0.211965	0.0407558	0.355681	0.098139	0.0133255
HPSI0214i-giju_3--DA--d30--25	-0.14102	-0.114544	0.113169	-0.0519235	0.022146	-0.00906528	0.0437535	-0.0815929	-0.1017	-0.196462	0.0011597	0.091215	-0.0452297	-0.0862321	-0.197714	-0.0249519	0.0408092	0.0840649	-0.314782	0.159188	-0.389792	0.134497	0.13563	0.0859118	0.234331	-0.232773	0.0190104	-0.0807529	-0.120385	-0.319067	-0.339236	0.287679	-0.521298	0.0321312	-0.100757	-0.0114796	-0.0538557	0.0531062	0.0382441	-0.14223	-0.165948	0.575884	-0.0721207	0.0810824	0.277492	-0.00398071	0.073475	0.236985	-0.230718
HPSI0214i-giju_3--DA--d30--26	-0.243048	-0.03019	0.0575807	0.0281826	0.0995731	-0.009089	0.174913	-0.0258572	-0.0663982	-0.214633	-0.0200323	0.0462965	-0.086117	-0.235627	0.0512274	-0.0748311	0.0600137	-0.00464115	-0.202841	0.12607	-0.394212	0.0643555	0.143324	0.175737	0.22599	-0.151557	-0.000181868	-0.0227563	-0.0779136	-0.301448	-0.288662	0.144084	-0.397159	0.00170907	-0.109343	0.0238516	-0.0670666	-0.08776	0.0423888	-0.0870946	-0.12727	0.118041	-0.0864639	-0.233721	0.308576	0.0168312	-0.323431	0.250837	-0.136213
HPSI0214i-giju_3--DA--d30--27	-0.195665	-0.0334262	0.0419283	0.0137579	0.22862	-0.0110286	0.178751	0.0765228	-0.0242667	-0.153639	-0.0352603	0.113363	-0.0274328	-0.208348	-0.0669982	-0.0376786	0.0827747	0.0324453	-0.0895369	0.12165	-0.33044	0.053908	0.108672	0.111994	0.21384	-0.251874	0.0294494	0.0153042	-0.127393	-0.244605	-0.307713	0.145924	-0.399797	0.0263051	-0.0677791	0.0335323	-0.087801	0.0109844	0.0495618	-0.123466	-0.136756	0.311319	-0.0770755	-0.266914	0.309219	0.0393874	0.127051	0.159635	-0.0617422
HPSI0214i-giju_3--DA--d30--28	-0.155722	-0.0130326	0.121786	0.0101495	0.0316916	-0.0213965	0.168121	-0.0102073	-0.048443	-0.160685	-0.0253293	0.147865	-0.092986	-0.267486	0.0407068	-0.0200165	0.0613619	0.0985113	-0.201155	0.123741	-0.407532	0.0318746	0.193535	0.137258	0.213534	-0.191305	0.000230725	-0.083948	-0.0170084	-0.320155	-0.486096	-0.00688523	-0.446516	-0.00128591	-0.0610835	-0.0117399	-0.010646	0.136002	0.0732656	-0.086144	-0.172057	0.156848	-0.0985865	-0.0565275	0.215074	0.0589587	-0.255381	0.275665	-0.141467
HPSI1213i-hehd_1--DA--d30--0	0.3628	-0.152037	0.0203393	-0.0586696	0.0886554	0.0285334	-0.0454133	0.125975	-0.0709208	-0.0472534	-0.114038	0.142407	0.0220272	0.00256123	-0.194472	0.0680008	0.0983811	0.239447	-0.14779	0.0779567	-0.0169403	-0.00135796	0.0748732	-0.0736303	0.241521	-0.297022	0.0671218	0.0118383	-0.206198	-0.0479886	-0.156593	-0.0928264	-0.361936	0.0194347	-0.0476625	0.0507519	-0.0172127	0.21119	-0.0532166	-0.175465	-0.173911	0.43733	-0.0192149	0.161955	0.0542752	-0.0739241	0.927085	0.16267	-0.0599019
HPSI1213i-hehd_1--DA--d30--1	-0.357869	0.138583	0.0165541	0.104072	0.136929	-0.062487	-0.265505	-0.221469	-0.00517868	-0.125024	0.00934552	0.100742	-0.0515919	-0.269227	-0.0480242	-0.10905	-0.0115477	-0.109304	-0.201467	0.110304	-0.164023	0.135272	0.044213	0.10914	0.166404	-0.164013	0.0460496	0.124891	-0.167217	-0.213981	-0.320566	0.184465	-0.527183	0.209546	-0.0339063	0.013102	-0.107024	-0.152841	0.134427	-0.141637	-0.109815	-0.0417732	-0.125464	-0.667342	0.524939	0.0978424	0.0393531	-0.0512423	0.0251701
HPSI1213i-hehd_1--DA--d30--2	0.592337	-0.202591	-0.0703521	-0.111004	0.260557	0.0657765	-0.215826	0.162549	-0.0424908	-0.00542572	-0.161557	0.18188	0.145506	0.233812	-0.444781	0.106433	0.171182	0.288112	-0.0493848	0.0386227	0.176002	0.0514931	-0.0428972	-0.233283	0.229522	-0.457737	0.148236	0.0282358	-0.377735	0.158965	0.142057	0.0645413	-0.146902	-0.0374482	-0.00843674	0.103687	-0.0818391	0.431555	-0.120464	-0.261123	-0.140117	0.848469	0.0447232	0.224939	0.0122003	-0.152104	1.72315	0.00799965	-0.0154974
HPSI1213i-hehd_1--DA--d30--3	0.451812	-0.212707	-0.0215913	-0.0973473	0.180761	0.0494746	-0.0268849	0.186014	-0.0635622	-0.0318975	-0.140492	0.146733	0.078957	0.127393	-0.324831	0.081621	0.127204	0.26346	-0.0869488	0.0607316	0.0582561	0.0190671	0.0139718	-0.141341	0.248369	-0.371514	0.100303	0.0172942	-0.304455	0.051577	0.023322	-0.00585208	-0.261775	-0.00157136	-0.0307312	0.0882723	-0.0479737	0.22281	-0.0958781	-0.211214	-0.167298	0.674263	0.0174223	0.199026	0.0402468	-0.11292	1.34658	0.10356	-0.0451122
HPSI1213i-hehd_1--DA--d30--5	-0.559443	0.167977	0.077238	0.132147	-0.15424	-0.0807257	-0.351551	-0.362039	-0.0623215	-0.135186	0.106065	-0.0138552	-0.122949	-0.310313	0.111032	-0.121825	-0.0870741	-0.207901	-0.399935	0.123706	-0.220939	0.10878	0.130847	0.222871	0.0972859	0.0954841	-0.0177835	0.0369046	0.0200004	-0.309986	-0.3609	0.193358	-0.565711	0.197091	-0.0904323	-0.0533477	-0.0457661	-0.182288	0.141964	-0.0604446	-0.0547133	-0.393844	-0.131843	-0.519259	0.486137	0.0848733	-0.660611	0.0401965	-0.102816
HPSI1213i-hehd_1--DA--d30--6	-0.241227	-0.0519345	0.0673725	0.0298674	-0.0476718	-0.010978	0.012138	-0.102406	-0.107848	-0.195494	-0.0106988	0.0249886	-0.0928822	-0.195582	0.0348796	-0.0691758	0.0331309	-0.0127799	-0.362437	0.129962	-0.304796	0.0570674	0.172077	0.175206	0.242726	-0.0858097	0.00861534	-0.0516796	-0.0938199	-0.273496	-0.22697	0.124515	-0.481437	0.0357689	-0.122962	0.0266857	-0.0453074	-0.0514705	0.0230504	-0.111571	-0.134456	-0.00251896	-0.0789729	-0.17334	0.330648	-0.0245813	-0.175873	0.25651	-0.190678
HPSI1213i-hehd_1--DA--d30--7	-0.183504	-0.0483865	0.0342453	-0.00458217	0.280163	-0.00801141	0.239749	0.105878	-0.00487053	-0.143825	-0.0451254	0.117815	-0.00601361	-0.170818	-0.116493	-0.0414888	0.0775536	0.0348953	-0.0212065	0.112577	-0.324205	0.0678862	0.0715134	0.0803181	0.196105	-0.283125	0.030978	0.0355282	-0.146342	-0.22573	-0.285949	0.174641	-0.360447	0.0352714	-0.0459523	0.0396842	-0.0967248	-0.0305142	0.0551028	-0.115565	-0.130265	0.413496	-0.0676147	-0.26445	0.293778	0.0518958	0.215281	0.117653	-0.0316845
HPSI1213i-hehd_1--DA--d30--8	-0.0952115	-0.074958	0.0631974	-0.00946332	0.124405	-0.000814354	0.186035	0.0313375	-0.0522622	-0.169904	-0.069207	0.124975	-0.0517269	-0.174656	-0.0522041	-0.0402757	0.0774539	0.0897478	-0.172968	0.112612	-0.322156	0.0548721	0.129947	0.0923487	0.253026	-0.252447	0.0309626	-0.0328972	-0.14823	-0.234293	-0.287482	0.0637416	-0.409207	0.0156695	-0.0605111	0.0466574	-0.0536627	0.0228681	0.0333954	-0.125937	-0.172544	0.272301	-0.0722377	-0.140618	0.264511	0.014363	0.145553	0.221703	-0.110208
HPSI1213i-hehd_1--DA--d30--9	0.0948478	-0.173407	0.0756487	-0.067447	0.0715274	0.0148167	0.158691	0.11961	-0.0826571	-0.115241	-0.0643465	0.0871265	-0.00936222	-0.0597874	-0.17237	0.020859	0.0540517	0.156564	-0.178504	0.126101	-0.238904	0.0298259	0.114358	0.0205431	0.227249	-0.243002	0.0150031	-0.00179651	-0.119437	-0.225465	-0.301685	0.0549487	-0.475018	0.0341316	-0.08433	0.0176553	-0.0265419	0.0545992	-0.00475509	-0.121907	-0.162004	0.487799	-0.0402706	0.163568	0.117787	-0.029743	0.444325	0.230012	-0.12539
HPSI1213i-hehd_1--DA--d30--11	-0.00603307	-0.170579	0.0403121	-0.0719164	0.277183	0.0198458	0.361973	0.24824	-0.0269151	-0.11371	-0.0682433	0.0991332	0.0330182	-0.0589999	-0.210136	0.0110057	0.0885513	0.11873	0.0131127	0.114789	-0.293136	0.0312651	0.066494	0.0225669	0.19913	-0.310063	0.0232845	0.0256857	-0.145276	-0.199914	-0.242119	0.151694	-0.345181	0.000665369	-0.0590664	0.0426386	-0.0759479	0.0103308	0.00102287	-0.111977	-0.134715	0.646896	-0.0271253	0.0250608	0.14522	0.00248607	0.514646	0.167113	-0.057289
HPSI1213i-hehd_1--DA--d30--12	0.0185106	-0.0247302	-0.0251184	0.0305281	0.383313	-0.0163297	0.0547282	0.197384	0.0187769	-0.0541274	-0.0873877	0.114546	0.0394983	-0.21106	-0.162894	-0.0204406	0.0460068	0.0470532	0.0723533	0.118299	-0.0935917	0.0229596	0.00368016	-0.000929032	0.196474	-0.32607	0.0390466	0.272615	-0.197233	-0.180419	-0.38553	0.013111	-0.559644	0.194563	-0.0474649	0.0432026	-0.113865	-0.14693	0.0708994	-0.145162	-0.129551	0.312077	-0.0821952	-0.450866	0.302313	0.0640922	0.738798	-0.0153895	0.158988
HPSI1213i-hehd_1--DA--d30--14	0.667277	-0.142128	-0.137388	-0.0921384	0.344193	0.0833434	-0.444066	0.0974103	-0.0133655	-0.000803877	-0.174499	0.202627	0.200974	0.301754	-0.481759	0.112391	0.234718	0.264775	-0.0180318	0.00606064	0.276432	0.07952	-0.0856506	-0.287591	0.196753	-0.507969	0.197531	0.0215929	-0.424542	0.269746	0.296645	0.144406	0.048109	-0.119298	0.00394914	0.123137	-0.127809	0.701725	-0.14432	-0.299764	-0.0822746	0.868412	0.0694317	0.164565	0.00247106	-0.197947	1.87616	-0.0810366	0.00979573
HPSI1213i-hehd_1--DA--d30--15	-0.135605	0.0492303	-0.0141776	0.0771199	0.187136	-0.0212437	-0.0411625	-0.020119	-0.0191954	-0.123059	-0.0498145	0.0797739	-0.047433	-0.24492	0.0329877	-0.0665723	0.0536834	-0.0178627	-0.106715	0.0871466	-0.147816	0.0417852	0.0646049	0.102086	0.204448	-0.179505	0.0391191	0.107113	-0.161019	-0.155353	-0.215942	0.0245057	-0.386438	0.0982896	-0.0603576	0.0509498	-0.0861813	-0.119087	0.0508323	-0.123638	-0.116014	-0.0494594	-0.0892935	-0.499024	0.355832	0.0337701	0.135675	0.0723053	0.0286959
HPSI1213i-hehd_1--DA--d30--16	-0.143698	-0.0694945	0.0839458	0.0187581	-0.289343	-0.002155	-0.305317	-0.186678	-0.158619	-0.137314	0.0578037	-0.112338	-0.0628869	-0.096582	0.0261268	-0.0255759	-0.0383247	-0.0652518	-0.508523	0.144792	-0.177528	0.0264674	0.192257	0.145292	0.116327	0.114722	-0.0432583	-0.0166694	0.0939061	-0.317647	-0.283953	0.141872	-0.543783	0.0385026	-0.195079	-0.0626372	-0.000169712	0.132753	0.00504642	-0.049266	-0.0198272	-0.140936	-0.0459124	0.193289	0.129789	-0.0984401	-0.393447	0.252858	-0.249182
HPSI1213i-hehd_1--DA--d30--17	-0.309738	0.0938504	0.0609803	0.0881755	0.0482072	-0.0346829	-0.0914857	-0.174634	-0.0421063	-0.190927	-0.0146027	0.124161	-0.100436	-0.317113	0.0992857	-0.0839046	0.0637581	-0.0290324	-0.284081	0.11427	-0.328668	0.0745152	0.171732	0.179154	0.223252	-0.152884	0.0336949	-0.0413696	-0.0867774	-0.273242	-0.357742	0.0752154	-0.435784	0.0335663	-0.0705945	0.0189045	-0.064737	0.107503	0.0893065	-0.12459	-0.137731	-0.126361	-0.117272	-0.418403	0.405982	0.0484859	-0.317258	0.181384	-0.111112
HPSI1213i-hehd_1--DA--d30--19	-0.471722	0.103635	0.0353258	0.107797	-0.0183741	-0.056033	-0.229758	-0.220944	-0.0626397	-0.134757	0.0676868	0.033286	-0.0909829	-0.251739	0.0479492	-0.0860491	-0.000168192	-0.137984	-0.333012	0.108678	-0.19561	0.0849222	0.122604	0.204741	0.167554	-0.0125447	0.0312454	-0.0187227	-0.10252	-0.195962	-0.159077	0.213215	-0.439307	0.117583	-0.0834292	0.00983713	-0.0744686	-0.119658	0.0688468	-0.125918	-0.09223	-0.18304	-0.1025	-0.527114	0.499349	0.0375908	-0.203467	0.0673297	-0.112732
HPSI1213i-hehd_1--DA--d30--20	-0.292656	0.0273273	0.0378462	0.0552845	0.11333	-0.0228639	0.063443	-0.0783959	-0.0343876	-0.174978	-0.0299073	0.0918658	-0.0722907	-0.242332	0.0359254	-0.0874601	0.0533797	-0.0314319	-0.194545	0.101274	-0.297732	0.0713787	0.118712	0.150806	0.215475	-0.165679	0.0308423	-0.00975316	-0.131871	-0.224462	-0.23874	0.113512	-0.378747	0.0479683	-0.058627	0.0454195	-0.0762127	-0.0549513	0.0651137	-0.112234	-0.130019	0.00322754	-0.0909802	-0.405846	0.383791	0.0408586	-0.1159	0.146278	-0.0795835
HPSI1213i-hehd_1--DA--d30--21	-0.185588	0.127458	-0.010112	0.0979181	0.236926	-0.060603	-0.268699	-0.121707	0.0185467	-0.0741982	-0.0284599	0.126873	-0.0196793	-0.266172	-0.103341	-0.0825677	-0.0119378	-0.0538564	-0.0868724	0.105597	-0.0639931	0.112677	-0.00605511	0.0393651	0.171148	-0.237791	0.0537252	0.23473	-0.208563	-0.174652	-0.372786	0.0872782	-0.58125	0.271062	-0.0160729	0.0193413	-0.111509	-0.209629	0.135548	-0.156457	-0.126206	0.0417179	-0.126403	-0.701476	0.485321	0.112263	0.389573	-0.112422	0.133256
HPSI1213i-hehd_1--DA--d30--22	-0.515428	0.0891844	0.0811428	0.114334	-0.270556	-0.0513769	-0.358164	-0.303984	-0.11653	-0.145049	0.124573	-0.127729	-0.110783	-0.266387	0.160927	-0.0970467	-0.0880486	-0.233665	-0.496448	0.146125	-0.228325	0.0471547	0.192713	0.257065	0.0688127	0.216839	-0.0583129	0.0247146	0.139901	-0.369567	-0.350394	0.196365	-0.583883	0.122423	-0.178163	-0.0782121	-0.026831	-0.0556924	0.0894362	-0.0181304	0.0109887	-0.489925	-0.0971902	-0.243394	0.340769	-0.00297029	-0.853231	0.155174	-0.186924
HPSI1213i-hehd_1--DA--d30--23	0.162939	-0.186066	0.0496465	-0.0836806	0.114135	0.0281694	0.213974	0.130056	-0.0636993	-0.111825	-0.1011	0.112409	0.00491222	1.57423e-05	-0.190243	0.015218	0.0781219	0.184025	-0.118026	0.089725	-0.196693	0.0388026	0.0758074	-0.0212118	0.233237	-0.288049	0.0383619	-0.0274679	-0.183119	-0.135216	-0.165947	0.0375979	-0.329987	-0.000662043	-0.0450202	0.0545078	-0.0308945	0.0579184	-0.0258082	-0.128652	-0.167451	0.531183	-0.0203041	0.153366	0.0940581	-0.0402937	0.593328	0.200229	-0.105446
HPSI1213i-hehd_1--DA--d30--24	-0.107896	-0.0380223	0.0464208	0.0575243	-0.172062	-0.00634322	-0.168228	-0.133098	-0.134767	-0.155561	-0.0118747	-0.0458462	-0.103687	-0.19909	0.124838	-0.0565799	-0.000871969	-0.0260971	-0.425124	0.118279	-0.157753	0.00428897	0.177501	0.16503	0.213725	0.0303423	-0.0128866	0.0144826	-0.0321852	-0.247888	-0.220837	-0.01921	-0.519735	0.0662756	-0.157315	0.00881394	-0.0118438	-0.0597824	0.00177493	-0.0838903	-0.0965421	-0.297467	-0.0727833	-0.118289	0.241475	-0.0663898	-0.237496	0.259175	-0.162726
HPSI1213i-hehd_1--DA--d30--25	-0.241946	-0.0724789	0.0399717	0.0216158	0.140285	-0.00507716	0.29957	0.130694	-0.0548638	-0.154275	-0.0145305	-0.0024406	-0.0581116	-0.224442	0.049631	-0.0515976	0.0392728	-0.0233797	-0.102871	0.121319	-0.330222	-0.00211381	0.125556	0.173432	0.187239	-0.101485	-0.0224907	0.0426738	-0.0416465	-0.276723	-0.263796	0.0925443	-0.401916	0.0311244	-0.115651	0.0255136	-0.0612811	-0.194181	0.0246197	-0.0540574	-0.0979022	0.0890221	-0.0654583	-0.2189	0.24708	0.0168798	-0.173806	0.222574	-0.0742935
HPSI1213i-hehd_1--DA--d30--26	0.309301	-0.0207799	-0.00131612	-0.0611527	0.0953409	0.050038	-0.311324	-0.133771	0.0210546	-0.0724357	-0.143319	0.23564	0.100477	0.121146	-0.237674	0.0249082	0.161433	0.175853	-0.135381	0.00754143	-0.0244842	0.097392	0.0458299	-0.173948	0.113309	-0.369395	0.123741	-0.118921	-0.172651	0.0336112	-0.0799376	0.050591	0.0247888	-0.158096	0.0524046	0.0531085	-0.0536268	0.876489	0.00201554	-0.161943	-0.0612768	0.411186	0.0181199	0.223217	-0.0255635	-0.0814937	0.691423	0.0205413	-0.0814998
HPSI1213i-hehd_1--DA--d30--27	-0.686512	0.15016	0.119191	0.113894	-0.302046	-0.068093	-0.434369	-0.456107	-0.119025	-0.19848	0.201499	-0.114044	-0.131338	-0.258524	0.13502	-0.1069	-0.0803868	-0.273429	-0.554579	0.159744	-0.374972	0.13221	0.205525	0.299774	0.0314941	0.229068	-0.0575364	-0.0907644	0.184479	-0.427346	-0.367467	0.416357	-0.499718	0.0591814	-0.180907	-0.12355	-0.0400347	0.0443955	0.1157	-0.0172576	0.0291872	-0.319774	-0.111008	-0.202866	0.39728	0.020982	-1.26145	0.162286	-0.290663
HPSI0215i-fawm_2--DA--d30--0	-0.402094	0.106382	0.0522478	0.106933	-0.0295637	-0.0654987	-0.167811	-0.212391	-0.0393944	-0.11235	0.0165094	0.0636761	-0.103933	-0.298547	0.0670737	-0.10902	-0.0475563	-0.107283	-0.289477	0.102217	-0.164467	0.0745531	0.104428	0.164232	0.176461	-0.0413919	0.0160062	0.0664368	-0.108539	-0.223175	-0.304689	0.0490526	-0.556722	0.21433	-0.0422611	0.0141443	-0.0485695	-0.244848	0.117836	-0.101562	-0.127164	-0.29616	-0.123115	-0.581871	0.484114	0.088633	-0.142035	0.0366642	-0.0265766
HPSI0215i-fawm_2--DA--d30--1	-0.266764	-0.0140735	0.0345241	0.0377062	0.189117	-0.0259996	0.132255	0.0769367	-0.00953917	-0.103876	-0.0264769	0.0563694	-0.0171352	-0.235668	-0.047434	-0.0628227	0.00729437	-0.0473048	-0.0764151	0.122673	-0.240944	0.0293393	0.0838176	0.108792	0.158914	-0.164234	0.000445499	0.131993	-0.0806857	-0.265485	-0.373791	0.0900933	-0.517089	0.138953	-0.0641077	0.019495	-0.081475	-0.136275	0.0889108	-0.0815764	-0.0976141	0.0925891	-0.0824566	-0.370418	0.320852	0.0676078	0.12184	0.0726593	0.0212745
HPSI0215i-fawm_2--DA--d30--2	-0.494291	0.0369013	0.0709092	0.076818	-0.0816599	-0.0496497	-0.106169	-0.18	-0.068621	-0.139316	0.0517492	-0.032285	-0.0802295	-0.248458	0.0397975	-0.113113	-0.0691462	-0.170101	-0.343798	0.135886	-0.248374	0.0699457	0.134744	0.19695	0.131615	0.0364649	-0.0243683	0.0620024	-0.0106443	-0.322329	-0.333348	0.181793	-0.596558	0.176112	-0.103806	-0.015867	-0.0554951	-0.199719	0.10797	-0.0573315	-0.0636926	-0.230488	-0.0985854	-0.385844	0.416848	0.0489402	-0.361682	0.0932615	-0.101335
HPSI0215i-fawm_2--DA--d30--3	0.217007	-0.185659	0.0384144	-0.0851963	0.0842605	0.0294491	0.0897869	0.124703	-0.0500582	-0.0566219	-0.11789	0.115965	0.0439386	0.0399162	-0.24059	0.0247599	0.0549779	0.17609	-0.127233	0.0797747	-0.0764974	0.0226118	0.0589938	-0.0779244	0.200088	-0.280428	0.0468104	0.0232513	-0.182916	-0.0957695	-0.177783	-0.0150474	-0.373606	0.045768	-0.0242457	0.0542142	-0.0255313	0.152048	-0.0153589	-0.132464	-0.144821	0.461904	-0.00704452	0.175543	0.0597931	-0.0487215	0.846628	0.123261	-0.0578884
HPSI0215i-fawm_2--DA--d30--4	-0.297992	0.0441622	0.00177215	0.0890852	0.10169	-0.0389729	-0.033268	-0.0433787	-0.0156529	-0.0902743	-0.0353178	0.0203574	-0.0469643	-0.263323	0.0385738	-0.108423	-0.0372533	-0.113564	-0.149184	0.0964599	-0.106131	0.0299471	0.059807	0.11981	0.161458	-0.0774147	0.00639024	0.184395	-0.118829	-0.202855	-0.276709	0.00747269	-0.538393	0.218052	-0.0533977	0.0423138	-0.0751626	-0.293289	0.0978634	-0.0797984	-0.0890353	-0.26159	-0.0944802	-0.583224	0.403075	0.0653515	0.094734	0.00598986	0.0677231
HPSI0215i-fawm_2--DA--d30--5	-0.194625	0.0610029	0.00854782	0.0635966	0.244246	-0.0470983	-0.0081624	0.00086099	0.0317163	-0.0659352	-0.0535966	0.107898	-0.0123461	-0.253895	-0.0819614	-0.0844885	-0.02435	-0.041537	-0.00744287	0.0985554	-0.120292	0.0689477	0.00439704	0.0399583	0.151995	-0.223537	0.0232508	0.232271	-0.158399	-0.20317	-0.403348	0.0231374	-0.550727	0.250389	-0.00385801	0.0275411	-0.0902612	-0.258353	0.135242	-0.101427	-0.119057	0.045925	-0.107084	-0.586071	0.388956	0.122397	0.329911	-0.0694115	0.143464
HPSI0215i-fawm_2--DA--d30--6	-0.344784	-0.0245291	0.0655048	0.024958	0.0427552	-0.0107844	0.214366	-0.0447805	-0.0129589	-0.160982	-0.0683667	0.05791	-0.0487783	-0.216998	0.0478549	-0.122161	-0.000952551	-0.0704907	-0.1823	0.0945408	-0.319857	0.0424576	0.132003	0.1272	0.160738	-0.117597	-0.00759591	0.0230153	-0.0496747	-0.285833	-0.336329	0.0385952	-0.417754	0.0694338	-0.0342944	0.0454207	-0.0513821	-0.0232636	0.10501	-0.0367396	-0.0904744	-0.140595	-0.0705313	-0.283157	0.282519	0.0533599	-0.221493	0.141214	-0.0579514
HPSI0215i-fawm_2--DA--d30--7	-0.0966736	-0.0861856	0.084756	-0.0188547	0.0149423	0.00678081	0.235098	0.0102817	-0.0426964	-0.154426	-0.0955296	0.108103	-0.0551246	-0.164253	0.0107256	-0.0589261	0.043412	0.075851	-0.195257	0.0913612	-0.309652	0.0237096	0.152554	0.0794216	0.212058	-0.187202	0.00678622	-0.0449617	-0.0761387	-0.248118	-0.329897	-0.0492951	-0.386447	0.00927568	-0.0368401	0.0445773	-0.0155511	0.0902081	0.0530518	-0.068628	-0.146685	0.0606883	-0.0587415	-0.0345225	0.168371	0.0155318	-0.0145633	0.23398	-0.108939
HPSI0215i-fawm_2--DA--d30--8	-0.395119	-0.0107275	0.0855531	0.0399888	-0.116834	-0.0287883	-0.072227	-0.191832	-0.104418	-0.182149	0.0484409	0.000173645	-0.0954825	-0.18141	0.0240627	-0.0790176	-0.00398533	-0.082223	-0.404765	0.129495	-0.312795	0.0840866	0.169466	0.19804	0.181663	-0.00732773	-0.00138103	-0.0849193	-0.0432441	-0.285025	-0.216604	0.225141	-0.462348	0.0509921	-0.115686	-0.0041546	-0.0422376	-0.048159	0.0472939	-0.0906725	-0.0978293	-0.0374314	-0.079881	-0.180897	0.363312	-0.00483555	-0.362566	0.204909	-0.220853
HPSI0215i-fawm_2--DA--d30--9	-0.409719	0.0738446	0.079576	0.0863104	-0.0753253	-0.0348367	-0.00941455	-0.19558	-0.0347231	-0.169183	-0.0337735	0.0808771	-0.107624	-0.311834	0.161276	-0.125767	-0.000964435	-0.0898696	-0.322559	0.0951433	-0.299731	0.0423126	0.186515	0.18693	0.182812	-0.0502681	0.00401732	-0.0307755	-0.0316824	-0.286167	-0.363498	-0.0195735	-0.460495	0.0772179	-0.0444848	0.0291776	-0.031569	0.0430411	0.117143	-0.0616325	-0.110422	-0.410974	-0.105017	-0.402944	0.370591	0.0593725	-0.44349	0.165302	-0.0983278
HPSI0215i-fawm_2--DA--d30--10	-0.212331	-0.103521	0.0411844	-0.0234323	0.244823	0.00833425	0.340413	0.189266	0.00603173	-0.119196	-0.0715537	0.0698055	0.0308559	-0.151781	-0.108114	-0.0517675	0.047558	-0.00584907	-0.00885643	0.115928	-0.315147	0.0149709	0.0939355	0.0688645	0.149792	-0.232128	-9.77129e-05	0.0829487	-0.0669566	-0.272179	-0.353929	0.114737	-0.40963	0.0407942	-0.051914	0.039928	-0.0859572	0.0450908	0.068236	-0.0618699	-0.0806835	0.285442	-0.0422732	-0.153341	0.196733	0.0382015	0.215145	0.121553	-0.00891441
HPSI0215i-fawm_2--DA--d30--11	-0.161841	0.0304821	-0.0130645	0.0454552	0.281298	-0.0328666	-0.0431484	0.0254512	0.0317173	-0.0594837	-0.0612112	0.104555	0.0275981	-0.185232	-0.154605	-0.072486	-0.00180236	-0.0409807	-0.00311924	0.0963166	-0.0839134	0.0756619	-0.0113841	0.00894152	0.147949	-0.254268	0.0417866	0.227286	-0.191132	-0.163335	-0.32049	0.0897628	-0.506466	0.221873	-0.00736483	0.0412704	-0.111065	-0.163557	0.110997	-0.123653	-0.1004	0.159827	-0.083779	-0.536849	0.373922	0.0881021	0.539258	-0.093641	0.134549
HPSI0215i-fawm_2--DA--d30--12	0.0142105	-0.120141	0.105365	-0.0386348	-0.16297	0.00842713	0.0424757	-0.0965633	-0.0910008	-0.139035	-0.0867878	0.0654427	-0.062008	-0.0889918	-0.0287362	-0.0491953	-0.00762969	0.0941741	-0.343756	0.0976577	-0.219388	0.0392277	0.15504	0.0403661	0.20428	-0.12003	-0.00399888	-0.0422917	-0.0596496	-0.249845	-0.329238	-0.0704958	-0.481677	0.0553723	-0.0569478	0.0187633	0.0208469	0.0929558	0.0410597	-0.0682154	-0.143785	0.0210145	-0.0508824	0.150757	0.112576	-0.0256023	0.0312097	0.241599	-0.16032
HPSI0215i-fawm_2--DA--d30--13	-0.323254	-0.0112157	0.10925	0.0399088	-0.17641	-0.0350581	-0.0196922	-0.190188	-0.101437	-0.163263	0.0139507	0.036352	-0.126465	-0.220134	0.0759647	-0.0799829	-0.0254886	-0.0292221	-0.408024	0.116197	-0.289702	0.0579453	0.183511	0.183624	0.205333	-0.00959406	-0.00820328	-0.0814895	-0.044444	-0.280987	-0.288298	0.0568245	-0.512805	0.0913147	-0.0838779	0.00242201	-0.00144242	-0.105237	0.0632677	-0.078201	-0.14268	-0.163948	-0.0934265	-0.172168	0.335	0.0213174	-0.342552	0.226906	-0.193823
HPSI0215i-fawm_2--DA--d30--14	-0.138448	-0.0750419	0.111076	-0.0106742	-0.0678446	-0.00498061	0.131448	-0.0371604	-0.0686526	-0.151805	-0.0492548	0.0725947	-0.0685451	-0.183591	0.0150746	-0.0481875	0.0125067	0.051664	-0.27526	0.118305	-0.325401	0.0262356	0.179801	0.106399	0.190173	-0.121529	-0.0153356	-0.0400964	-0.00962498	-0.31342	-0.418512	-0.0134818	-0.488702	0.0348692	-0.0726592	0.00139202	-0.00273704	0.0979141	0.0643862	-0.0584409	-0.131779	0.034548	-0.0701507	0.0332949	0.166982	0.0142559	-0.175932	0.253783	-0.147313
HPSI0215i-fawm_2--DA--d30--15	-0.137967	-0.0674881	-0.00389582	0.000202208	0.284983	0.00157107	0.198716	0.180541	0.0263403	-0.0691729	-0.0813837	0.051956	0.0561415	-0.139799	-0.131916	-0.0557259	0.0198007	-0.0321706	0.0470891	0.0994706	-0.162643	0.0141092	0.0277635	0.0189984	0.121082	-0.225627	0.00826357	0.197768	-0.101791	-0.207505	-0.320874	0.0733485	-0.431235	0.122258	-0.0376949	0.0440216	-0.0993136	-0.0516299	0.0767152	-0.0674948	-0.0575147	0.202265	-0.0428847	-0.288996	0.211636	0.0452758	0.429202	0.00504819	0.094875
HPSI0215i-fawm_2--DA--d30--16	-0.13336	-0.0427227	0.0775473	0.0434276	-0.265007	-0.00879872	-0.152174	-0.188785	-0.12776	-0.14363	-0.0327057	-0.00664056	-0.112352	-0.179276	0.126862	-0.0681335	-0.0195906	-0.00965028	-0.477388	0.0998033	-0.152626	0.00564394	0.198146	0.146306	0.211416	0.0374161	-0.00731064	-0.0453855	-0.0327141	-0.231493	-0.228488	-0.0844666	-0.510254	0.0712887	-0.111342	0.0187138	0.0188709	0.0136102	0.0210453	-0.0750929	-0.1158	-0.381486	-0.0687131	-0.0609764	0.22664	-0.053656	-0.216817	0.256321	-0.186024
HPSI0215i-fawm_2--DA--d30--17	-0.199735	-0.0444012	0.0695715	0.0197848	-0.0500806	-0.0112482	0.0421278	-0.0744911	-0.0584931	-0.133556	-0.0542406	0.0578275	-0.0593257	-0.178073	0.0172839	-0.0755798	9.26811e-05	-0.00816685	-0.281737	0.100091	-0.223164	0.0318241	0.14457	0.105649	0.190879	-0.0985496	0.0056332	0.00100959	-0.07431	-0.239981	-0.293107	-0.00288476	-0.474061	0.0835041	-0.0577391	0.0331521	-0.0252589	0.00706548	0.0630061	-0.0777282	-0.118926	-0.107101	-0.0680988	-0.166357	0.2585	0.0106234	-0.0145849	0.168368	-0.0998199
HPSI0215i-fawm_2--DA--d30--18	-0.275188	-0.0676934	0.116645	0.0232915	-0.201316	-0.0120218	0.0866081	-0.110002	-0.109955	-0.175489	-0.0217418	0.00371149	-0.114717	-0.225857	0.121885	-0.0801757	-0.0190753	-0.0227011	-0.41558	0.125776	-0.325343	0.00747326	0.226849	0.188641	0.204976	0.00890987	-0.0333478	-0.0654992	0.0198042	-0.338329	-0.358744	-0.02226	-0.544476	0.0509768	-0.112065	0.00577302	0.0109623	-0.00648479	0.0543683	-0.0432029	-0.121015	-0.253157	-0.0773446	-0.0337451	0.232242	-0.00973804	-0.421285	0.304774	-0.204684
HPSI0215i-fawm_2--DA--d30--19	-0.235101	0.085408	0.0103952	0.0873592	0.165258	-0.0442862	-0.0507206	-0.0406034	0.00694949	-0.0864318	-0.0260745	0.0777224	-0.0451324	-0.28133	0.0226987	-0.0797549	-0.00539693	-0.0623911	-0.0786018	0.0933514	-0.143663	0.0454891	0.0517482	0.0988881	0.150155	-0.142061	0.0163222	0.161579	-0.106874	-0.202152	-0.34671	0.0127899	-0.478	0.181748	-0.0352689	0.0200861	-0.0757588	-0.188855	0.108564	-0.0897005	-0.100824	-0.114769	-0.105286	-0.554535	0.373079	0.0922141	0.054236	0.00069706	0.0796593
HPSI0215i-fawm_2--DA--d30--20	-0.266487	-0.0435625	0.0900376	0.0297759	-0.0982706	-0.013875	0.13629	-0.0772099	-0.0871437	-0.175207	-0.0186329	0.0171876	-0.110469	-0.227481	0.117187	-0.0785228	0.00340543	-0.0191214	-0.313355	0.110822	-0.32526	0.0203096	0.184524	0.183612	0.201139	-0.0294199	-0.0219677	-0.0543113	-0.0162739	-0.293533	-0.293836	0.0121921	-0.44578	0.0366399	-0.0970502	0.0163138	-0.00943869	-0.0820967	0.0470956	-0.0491289	-0.121299	-0.163649	-0.0782287	-0.131472	0.253704	0.00757616	-0.398431	0.268416	-0.164672
HPSI0215i-fawm_2--DA--d30--21	-0.318445	-0.0325204	0.0497714	0.0338209	0.0638301	-0.0249099	0.041846	-0.0192313	-0.0556035	-0.131703	0.0042694	0.0150067	-0.0396512	-0.196357	-0.0421602	-0.0701517	-0.00592865	-0.071229	-0.220881	0.131493	-0.250885	0.0506154	0.112451	0.140964	0.169845	-0.0937421	-0.00189122	0.0641801	-0.0745222	-0.273921	-0.293895	0.163033	-0.526705	0.120346	-0.0948984	0.0125745	-0.0706502	-0.131922	0.0660746	-0.0886931	-0.092874	0.0555214	-0.0764752	-0.28801	0.343839	0.0276686	-0.00118867	0.118673	-0.0756251
HPSI0215i-fawm_2--DA--d30--22	-0.323097	-0.057994	0.096022	-0.000500456	0.0117195	-0.0136926	0.0501238	-0.0707024	-0.0791735	-0.186531	0.0192932	0.0442292	-0.0461752	-0.166268	-0.0719016	-0.0534388	0.0317969	-0.0279815	-0.306541	0.152202	-0.391411	0.0832999	0.169978	0.153789	0.183109	-0.128102	-0.000329485	-0.0586528	-0.0346684	-0.341473	-0.34936	0.256764	-0.493753	0.01816	-0.113507	-0.0108847	-0.0629739	0.102346	0.0589079	-0.0978158	-0.102039	0.241469	-0.0720041	-0.0629056	0.29728	0.0041439	-0.195755	0.220155	-0.199904
HPSI0215i-fawm_2--DA--d30--23	-0.376406	0.0164537	0.0778214	0.0638348	-0.130916	-0.0196683	0.00614756	-0.1641	-0.0746853	-0.172325	-0.0112792	0.0390292	-0.108078	-0.24397	0.151828	-0.0956381	0.017952	-0.0722169	-0.37589	0.0950498	-0.291887	0.024016	0.205885	0.203733	0.190871	-0.00325269	0.00345842	-0.100592	-0.0261252	-0.251817	-0.229443	0.0279445	-0.392144	0.0146189	-0.0791009	0.0312658	-0.0206618	0.0669255	0.0564887	-0.0677137	-0.102107	-0.338644	-0.0781881	-0.245808	0.32026	0.00185767	-0.416769	0.229177	-0.177743
HPSI0215i-fawm_2--DA--d30--24	-0.298639	-0.0412239	0.0722875	0.033882	-0.0954024	-0.0184532	0.098656	-0.0439701	-0.0710877	-0.117601	-0.00654403	0.00150041	-0.0802664	-0.194064	0.0821864	-0.0682653	-0.0183471	-0.0529831	-0.279795	0.0967084	-0.227987	-0.00167051	0.158232	0.162756	0.159364	0.00741932	-0.0179373	-0.0227287	-0.0170634	-0.235833	-0.232701	0.00964657	-0.432156	0.0740866	-0.0786633	0.0197493	-0.0109407	-0.0979911	0.0450923	-0.0447118	-0.0937323	-0.207989	-0.0624418	-0.16836	0.251414	0.00964683	-0.204872	0.187662	-0.120727
HPSI0215i-fawm_2--DA--d30--25	-0.214537	-0.141598	0.0466869	-0.0156487	0.200276	0.0130454	0.314479	0.244214	-0.0318012	-0.121958	-0.0546454	0.00195644	0.0300819	-0.185691	-0.0809142	-0.0393465	0.0317154	-0.0308859	-0.0779078	0.154867	-0.320519	-0.0277816	0.138561	0.108629	0.157148	-0.168402	-0.0293327	0.135325	-0.00454501	-0.351868	-0.436915	0.102032	-0.562559	0.0603458	-0.121789	0.0186526	-0.0833558	0.0343197	0.054858	-0.0522388	-0.0614149	0.206553	-0.0438685	-0.0863895	0.174811	0.00503365	0.16067	0.185325	-0.0302737
HPSI0215i-fawm_2--DA--d30--26	-0.321553	0.0493762	0.0601617	0.0774194	-0.127472	-0.0344339	-0.0924941	-0.259693	-0.0777581	-0.182965	-0.0110359	0.0138361	-0.129563	-0.243712	0.137855	-0.129491	-0.0299986	-0.0868967	-0.366111	0.0921821	-0.236645	0.0812224	0.133897	0.176685	0.194292	-0.00407408	-0.00190719	-0.00951727	-0.0763562	-0.247118	-0.22812	0.0434575	-0.44696	0.11067	-0.074301	0.0241583	-0.028064	-0.194528	0.0792531	-0.0668802	-0.112961	-0.341718	-0.10113	-0.375904	0.379406	0.0274561	-0.45621	0.161035	-0.122584
HPSI0215i-fawm_2--DA--d30--27	-0.385421	-0.0980635	0.0751779	-0.000901401	0.00338331	0.0127171	0.258094	-0.0125362	-0.0528763	-0.207445	-0.0536787	-0.0147897	-0.0323438	-0.176558	0.0358804	-0.121287	0.0114864	-0.102263	-0.264242	0.12803	-0.405701	0.0340729	0.179819	0.163702	0.159508	-0.0758848	-0.0302203	-0.00568	0.0104367	-0.36739	-0.334433	0.14635	-0.446327	0.000290083	-0.103512	0.0342317	-0.063035	0.080076	0.0753997	-0.0214415	-0.0499032	-0.0769703	-0.0477329	-0.0985429	0.229911	-0.00783462	-0.372106	0.236079	-0.150791
HPSI0215i-fawm_2--DA--d30--28	-0.192005	-0.0498466	0.049246	0.0106704	0.169112	-0.00712916	0.267341	0.151559	0.00230479	-0.0949287	-0.0510825	0.0480245	-0.00659437	-0.217293	-0.00643527	-0.0479995	0.0149135	-0.0154315	-0.0193168	0.108959	-0.273941	-0.0134423	0.103622	0.0909773	0.124288	-0.150082	-0.0237453	0.112873	-0.00178843	-0.284051	-0.423358	0.00385668	-0.440311	0.0766026	-0.0582188	0.0113868	-0.0537667	-0.0264421	0.0828491	-0.0300397	-0.0737553	0.0687741	-0.061373	-0.18612	0.170675	0.0589467	-0.00803901	0.124276	0.0197621
HPSI0514i-fiaj_1--DA--d30--1	-0.332331	-0.0229469	0.134431	-0.0386247	-0.22407	0.0151931	-0.11738	-0.306484	0.0102413	-0.141091	-0.102041	0.129251	0.0375049	-0.0315465	-0.0863457	-0.12661	-0.0142654	-0.0771418	-0.406561	0.0697249	-0.29245	0.0968026	0.196093	-0.00571517	0.0437449	-0.117478	0.0167007	-0.133986	0.0610299	-0.301633	-0.440436	0.0809019	-0.341884	-0.0336773	0.0389844	0.0102836	-0.0132625	0.782797	0.16329	-0.0170245	-0.00646963	-0.185292	-0.0183981	0.181453	0.0937353	0.00347562	-0.222128	0.0864614	-0.183372
HPSI0514i-fiaj_1--DA--d30--3	-0.267013	-0.0404953	0.116237	-0.0593101	-0.126628	0.0246313	0.0124673	-0.205164	0.0528286	-0.105015	-0.139109	0.163096	0.0724326	0.000668393	-0.121698	-0.11595	0.000622215	-0.045264	-0.265331	0.0425716	-0.25831	0.0768234	0.15593	-0.0580842	0.0234967	-0.1779	0.0256139	-0.10979	0.0370639	-0.242886	-0.411981	0.027728	-0.248096	-0.0429916	0.085167	0.0323812	-0.0165884	0.793163	0.162926	-0.00569977	-0.00428549	-0.103937	-0.000361796	0.180641	0.0347694	0.0217547	-0.0141977	0.0358914	-0.112165
HPSI0514i-fiaj_1--DA--d30--5	-0.192589	-0.175305	0.112274	-0.0993994	-0.0763528	0.0428595	0.28453	-0.00100302	-0.00192658	-0.125205	-0.132507	0.0830659	0.0581439	0.0234599	-0.133331	-0.0844702	0.00862924	0.00300674	-0.222397	0.0737261	-0.313623	0.0307473	0.160213	-0.0153414	0.0835852	-0.164402	-0.00578766	-0.0876846	0.0214408	-0.273005	-0.340505	0.0476029	-0.302999	-0.0523668	0.0128605	0.0438003	-0.0136631	0.504683	0.0890558	7.19324e-05	-0.0348579	0.101986	0.0150848	0.304665	-0.00753021	-0.0197934	0.0754754	0.160566	-0.148719
HPSI0514i-fiaj_1--DA--d30--15	0.377124	-0.0623614	-0.101315	-0.0879343	0.287007	0.0871873	-0.658538	-0.04735	0.0640401	0.0161049	-0.170547	0.256994	0.304141	0.328038	-0.556632	0.0755163	0.233173	0.120865	-0.105166	0.010326	0.21688	0.105056	-0.0165461	-0.322258	0.0535306	-0.503782	0.210742	-0.035063	-0.279192	0.179434	0.0978211	0.275884	0.0613636	-0.187701	0.0567984	0.0909948	-0.158836	1.41663	-0.0362533	-0.269325	0.0442357	0.715326	0.0936773	0.249671	-0.0282369	-0.182693	1.73269	-0.199874	-0.0170175
HPSI0514i-fiaj_1--DA--d30--16	-0.21317	-0.0747781	0.0797238	-0.0904565	-0.00621362	0.0408415	0.206353	-0.0789169	0.0920296	-0.0722682	-0.156877	0.161575	0.109913	0.0814895	-0.159587	-0.101729	0.0237208	-0.0267084	-0.0794416	0.00047361	-0.223936	0.0618084	0.0875494	-0.102249	-0.0149231	-0.211428	0.0323308	-0.1116	0.00642526	-0.139902	-0.251202	0.0418827	-0.0319764	-0.0902238	0.125951	0.0607173	-0.0264894	0.72242	0.131079	0.0182869	0.0182664	0.0493326	0.0359219	0.200598	-0.0434256	0.024412	0.144339	-0.0174017	-0.0562325
HPSI0514i-fiaj_1--DA--d30--23	-0.522381	0.0647102	0.111161	0.00544751	-0.192361	-0.0225989	-0.191937	-0.34249	0.0665213	-0.0553078	-0.0711325	0.14509	0.0528811	-0.0542899	-0.110128	-0.152503	-0.0757897	-0.172774	-0.329578	0.0381106	-0.156997	0.102336	0.129252	-0.0152514	-0.0201173	-0.0689013	0.0314894	-0.068307	0.0224862	-0.210143	-0.377072	0.0826258	-0.341233	0.0961159	0.112657	0.0203113	-0.0249734	0.606639	0.214627	-0.0135506	0.0115715	-0.351427	-0.0289641	-0.132047	0.225187	0.0783664	-0.0275203	-0.114485	-0.0653836
HPSI0514i-fiaj_1--DA--d30--25	0.252267	-0.102602	0.0186287	-0.0824073	0.00305835	0.0633106	-0.401943	-0.105411	-0.0132367	-0.0581958	-0.146922	0.18731	0.151081	0.161814	-0.322111	0.030117	0.133434	0.130218	-0.288238	0.0542741	0.000261945	0.066671	0.107774	-0.177293	0.110103	-0.32947	0.112402	-0.0851962	-0.128786	-0.0478596	-0.168136	0.0887869	-0.196906	-0.124176	0.00340831	0.0447906	-0.0588837	1.06332	0.00411465	-0.172602	-0.0284196	0.371848	0.038803	0.377479	-0.0412419	-0.136074	0.919146	0.0416613	-0.131271
HPSI0514i-fiaj_1--DA--d30--26	-0.37093	-0.0211691	0.136593	-0.0244049	-0.266434	0.0177594	-0.138917	-0.352529	-0.00987973	-0.181735	-0.102333	0.0873215	0.0175147	-0.0647007	-0.0312649	-0.155766	-0.0265166	-0.115259	-0.472255	0.085626	-0.332716	0.102533	0.218735	0.0299493	0.0552736	-0.0779986	-0.000466959	-0.11553	0.0883933	-0.362992	-0.477411	0.0900798	-0.399802	-0.0316645	0.00389072	0.00592499	-0.0172635	0.749957	0.170647	-0.00230846	0.0062997	-0.303533	-0.0278582	0.162329	0.112376	-0.0100592	-0.438821	0.129585	-0.207393
HPSI0514i-fiaj_1--DA--d30--38	-0.074552	-0.147453	-0.00713074	-0.0448053	0.321032	0.0233754	0.319753	0.22336	0.0281668	-0.0926068	-0.139446	0.056143	0.08539	-0.0724212	-0.206921	-0.0765976	0.0219507	-0.00542581	0.0631793	0.100244	-0.180712	0.0310888	0.00821992	-0.0291444	0.149399	-0.297999	0.0128538	0.217403	-0.156105	-0.21406	-0.301495	0.0838804	-0.446559	0.122376	-0.0252291	0.0767507	-0.110425	-0.0626098	0.0727968	-0.0697797	-0.0700237	0.329338	-0.0239449	-0.213573	0.182468	0.0270065	0.626594	0.0138312	0.0972261
HPSI0115i-aion_2--DA--d30--0	-0.285766	-0.0131844	0.0139613	0.0410446	0.15955	-0.0381671	0.0315323	0.0241694	0.0127918	-0.0485285	-0.0539632	0.0354259	0.0144859	-0.189873	-0.123057	-0.104948	-0.0753031	-0.106137	-0.0776189	0.107504	-0.0821831	0.0492281	0.0128886	0.0416945	0.127302	-0.143481	0.00312526	0.255555	-0.136701	-0.220691	-0.356081	0.0554733	-0.630022	0.291733	-0.0185424	0.0372274	-0.0857787	-0.307624	0.130998	-0.0750516	-0.0835679	-0.035612	-0.0798872	-0.510097	0.375619	0.0923957	0.429799	-0.0831261	0.121864
HPSI0115i-aion_2--DA--d30--1	0.316421	-0.306405	0.00454537	-0.157403	0.0757888	0.0670235	0.139966	0.169859	-0.0461433	-0.0257818	-0.174748	0.0815076	0.12555	0.250904	-0.395461	0.0176509	0.0442356	0.178467	-0.111118	0.0461755	0.0463277	0.0330415	-0.00494742	-0.185377	0.172959	-0.305312	0.0661407	0.0275503	-0.25786	0.0145918	0.0449773	0.0400526	-0.263389	0.0322788	0.00959927	0.103815	-0.0349729	0.200598	-0.0575083	-0.130262	-0.106449	0.608659	0.0612399	0.355148	-0.0360115	-0.114926	1.31744	0.0502971	-0.056357
HPSI0115i-aion_2--DA--d30--2	0.0844078	-0.285404	0.101255	-0.149441	0.0292999	0.0315352	0.265539	0.156592	-0.074183	-0.0837096	-0.0810138	0.0621749	0.0583888	0.103283	-0.347643	0.0163692	0.00295936	0.149976	-0.170315	0.12452	-0.224242	0.0535779	0.0782002	-0.0625463	0.170167	-0.252409	0.0025413	-0.000998522	-0.113334	-0.229428	-0.279376	0.146827	-0.487468	0.060515	-0.0502147	0.0176597	-0.0193567	0.0870711	0.00534002	-0.090666	-0.130688	0.712842	0.0055007	0.407992	0.0253793	-0.0410224	0.704014	0.171124	-0.14385
HPSI0115i-aion_2--DA--d30--3	-0.126175	-0.125549	0.0869855	-0.00962781	-0.255178	0.00645214	-0.0495086	-0.120109	-0.118348	-0.121349	-0.057496	-0.00894377	-0.060706	-0.0836018	0.0108342	-0.0646315	-0.0346662	-0.00118053	-0.453403	0.100472	-0.143062	0.00590628	0.181841	0.0924363	0.191577	0.00439855	-0.0080049	-0.0406415	-0.0451891	-0.226703	-0.212293	-0.0444257	-0.522938	0.0792957	-0.089818	0.0313201	0.016879	0.0616937	0.0202295	-0.0667679	-0.104234	-0.222692	-0.0371755	0.0793571	0.170686	-0.0654589	0.0474002	0.227483	-0.187608
HPSI0115i-aion_2--DA--d30--4	-0.285814	-0.110995	0.0511039	-0.0296497	0.124911	0.00532878	0.310962	0.103751	0.00279516	-0.105494	-0.0698646	0.0322758	0.0274704	-0.101209	-0.10326	-0.0858351	-0.00860156	-0.0586412	-0.0735501	0.0964784	-0.265577	0.0268429	0.0821594	0.0591245	0.112432	-0.149789	-0.0114871	0.0721309	-0.0526046	-0.252738	-0.291788	0.111457	-0.399404	0.0789616	-0.0279879	0.0440372	-0.0654519	-0.0154964	0.0833248	-0.0285308	-0.0562476	0.131324	-0.0294409	-0.13271	0.192587	0.0369837	0.148826	0.0785076	-0.0216807
HPSI0115i-aion_2--DA--d30--5	-0.0941424	-0.237674	0.0483193	-0.105362	0.0540245	0.0493858	0.404216	0.166385	-0.0170414	-0.09536	-0.12401	-0.000156522	0.0714269	0.0651514	-0.16937	-0.0647921	0.00107091	0.00448209	-0.0843349	0.0711094	-0.213478	0.00415186	0.0741974	-0.020608	0.0994197	-0.152709	-0.0145432	0.0267598	-0.0512712	-0.19565	-0.164139	0.0752026	-0.282984	0.00216552	-0.0234712	0.0669958	-0.0381945	0.115503	0.0259095	-0.00454269	-0.0330914	0.241807	0.0309386	0.209137	0.00037158	-0.0410567	0.35288	0.125677	-0.0708583
HPSI0115i-aion_2--DA--d30--6	-0.212077	-0.174038	0.111279	-0.0763129	-0.0926076	0.00900295	0.118439	-0.0681488	-0.082913	-0.150167	-0.0432252	0.0379304	-0.00252386	-0.000514477	-0.195858	-0.0639039	-0.0180316	0.0113346	-0.340517	0.125565	-0.296303	0.0907379	0.134664	0.0478128	0.168672	-0.138956	0.00102988	-0.0636616	-0.0788583	-0.283572	-0.266239	0.207499	-0.493743	0.0563778	-0.0611845	0.0190268	-0.0303045	0.104281	0.0509501	-0.0790507	-0.105284	0.312128	-0.0267493	0.166576	0.190946	-0.0257495	0.171813	0.17944	-0.206957
HPSI0115i-aion_2--DA--d30--7	0.266994	-0.282141	0.00491063	-0.125249	0.0625926	0.0559254	0.148419	0.197696	-0.0656434	-0.029479	-0.132186	0.0311183	0.0909172	0.175278	-0.306132	0.0256995	0.034235	0.14854	-0.113909	0.063144	0.0209824	0.00200226	0.017554	-0.117843	0.16903	-0.227738	0.0389736	0.0508488	-0.199078	-0.0287003	0.00823903	0.0264794	-0.306545	0.0410765	-0.0368669	0.0792565	-0.0289615	0.0796532	-0.0653895	-0.110407	-0.0965838	0.500159	0.0443699	0.302451	-0.021263	-0.109717	1.07434	0.094835	-0.0589119
HPSI0115i-aion_2--DA--d30--8	0.412312	-0.226599	-0.0838507	-0.141895	0.211298	0.0905878	-0.24473	0.113462	0.00870693	0.0217886	-0.179711	0.12722	0.247564	0.374359	-0.527558	0.0544173	0.133656	0.142672	-0.056549	0.0108332	0.218655	0.0628094	-0.0615531	-0.291908	0.0921967	-0.392903	0.141999	0.0302962	-0.300641	0.16833	0.209654	0.186973	-0.0290369	-0.0744223	0.0331418	0.114081	-0.106447	0.732521	-0.0813455	-0.195744	-0.0041695	0.728269	0.106768	0.334616	-0.0737787	-0.179121	1.72538	-0.12112	-0.00958529
HPSI0115i-aion_2--DA--d30--9	-0.0578853	-0.235344	0.0122361	-0.0907571	0.248361	0.0383724	0.421545	0.288801	-0.00614069	-0.0786503	-0.119681	0.0270783	0.0916645	0.0195756	-0.247948	-0.0392297	0.0282198	0.029044	0.0247357	0.0974803	-0.187471	0.00519818	0.0313354	-0.0246848	0.148083	-0.254527	0.00700363	0.12494	-0.142203	-0.180877	-0.181432	0.120263	-0.381193	0.0656704	-0.0391353	0.0785789	-0.0845944	-0.0399128	0.0172687	-0.0644031	-0.0711675	0.458471	0.011106	0.0155382	0.104597	-0.0184025	0.716877	0.0779764	0.0102448
HPSI0115i-aion_2--DA--d30--10	-0.527856	0.0102263	0.0496	0.0603656	0.0308884	-0.0533367	-0.0241556	-0.0772814	-0.0397687	-0.0922342	0.0523361	-0.0183793	-0.0355214	-0.205356	-0.0658133	-0.100619	-0.0733292	-0.177066	-0.235884	0.130728	-0.196547	0.0676939	0.0828816	0.163275	0.117503	-0.0109639	-0.0094012	0.105741	-0.0690932	-0.265805	-0.269371	0.235821	-0.589281	0.221587	-0.0737619	0.00301414	-0.0799252	-0.290106	0.106012	-0.074297	-0.0646423	-0.0624641	-0.0845511	-0.462515	0.452467	0.0695428	-3.28521e-05	0.00220275	-0.0389424
HPSI0115i-aion_2--DA--d30--11	-0.137553	-0.196307	0.0530926	-0.0518428	-0.0361751	0.0321097	0.27707	0.0553518	-0.0709343	-0.143388	-0.116083	0.0157243	-0.00935651	-0.0367172	-0.0613559	-0.0825194	0.0137843	0.0116451	-0.260006	0.0866035	-0.217038	0.00793206	0.133112	0.0627539	0.208115	-0.123563	0.00587131	-0.0217202	-0.12081	-0.196932	-0.12439	0.018279	-0.39316	0.0281009	-0.0571465	0.0887595	-0.029833	0.0104259	0.00831237	-0.0634918	-0.105455	0.0238754	-0.00946128	0.0284434	0.160762	-0.0561229	0.274577	0.209403	-0.132939
HPSI0115i-aion_2--DA--d30--12	-0.421871	-0.0807062	0.0890906	0.0107564	-0.120408	-0.0049413	0.145174	-0.110083	-0.0686556	-0.176028	-0.0441219	0.000634578	-0.0585349	-0.162411	0.0362305	-0.128202	-0.027668	-0.105484	-0.365722	0.111687	-0.315471	0.0411689	0.181713	0.160699	0.172438	-0.0246132	-0.0156807	-0.041158	-0.0322401	-0.307171	-0.26408	0.0963975	-0.487177	0.0647772	-0.0722857	0.0438635	-0.0342987	0.00785845	0.0788819	-0.0405723	-0.0808107	-0.216162	-0.054105	-0.150228	0.293937	-0.00149134	-0.248028	0.197523	-0.167223
HPSI0115i-aion_2--DA--d30--13	-0.078131	-0.1789	0.113913	-0.0447442	-0.235805	0.0168908	0.208845	0.0028737	-0.0885054	-0.105597	-0.101136	-0.0177193	-0.0502216	-0.0964348	0.034721	-0.0722546	-0.0666749	0.0244069	-0.335066	0.0967708	-0.199275	-0.036212	0.179939	0.0647507	0.157123	-0.00282927	-0.0521514	0.0157022	0.0317131	-0.294063	-0.365311	-0.167948	-0.549135	0.0943061	-0.0671207	0.0238169	0.0453134	0.00582939	0.0518624	0.00794054	-0.0964185	-0.235076	-0.0293083	0.201935	0.0380373	-0.029138	-0.0537454	0.252451	-0.12946
HPSI0115i-aion_2--DA--d30--14	-0.395301	-0.0496567	0.0941115	0.0291569	-0.169296	-0.0232358	0.0568762	-0.137887	-0.0990972	-0.162304	0.0256672	-0.053773	-0.0965213	-0.183084	0.0727221	-0.100272	-0.0560993	-0.107815	-0.373541	0.122166	-0.295699	0.0437369	0.166236	0.193705	0.148315	0.0606524	-0.0410211	-0.025311	0.0169335	-0.317538	-0.26633	0.124123	-0.503442	0.0926218	-0.112321	-0.00484756	-0.0158203	-0.168632	0.0625661	-0.0262426	-0.0742434	-0.19927	-0.0699861	-0.129724	0.285799	0.00446409	-0.463478	0.209073	-0.180555
HPSI0115i-aion_2--DA--d30--15	-0.325338	-0.14368	0.0471219	0.00710141	-0.0772358	0.00618717	0.184352	0.0339597	-0.0967293	-0.138168	-0.0352978	-0.0710247	-0.0423816	-0.128733	0.02291	-0.0917975	-0.0262691	-0.0973801	-0.318355	0.116279	-0.214242	-0.0136308	0.155617	0.163492	0.184528	0.0156611	-0.0237256	0.0268817	-0.0549345	-0.252121	-0.143206	0.07781	-0.503573	0.0861534	-0.119203	0.0558418	-0.0396695	-0.166002	0.01476	-0.0482802	-0.0708889	-0.178775	-0.0332037	-0.136867	0.261466	-0.0467209	0.00662963	0.205156	-0.135968
HPSI0115i-aion_2--DA--d30--16	0.234519	-0.239038	0.0661014	-0.113555	-0.052013	0.043866	0.22857	0.115123	-0.0541225	-0.0559817	-0.159679	0.0821439	0.0287453	0.0750847	-0.174561	-0.00528644	0.00983542	0.175869	-0.159914	0.0551016	-0.0790599	-0.00713104	0.0781346	-0.0910663	0.177575	-0.208303	0.0143962	0.000741818	-0.126849	-0.110081	-0.181826	-0.142077	-0.347092	0.0414314	-0.000761518	0.0653372	0.0233678	0.124147	-0.00744814	-0.063873	-0.133273	0.262255	0.012931	0.327179	-0.0516291	-0.0562424	0.677105	0.166793	-0.074564
HPSI0115i-aion_2--DA--d30--17	0.0861105	-0.207021	0.0602988	-0.0603169	-0.105077	0.0256549	0.106021	0.0608798	-0.100423	-0.0820801	-0.107723	0.033102	-0.0138293	-0.00742903	-0.106783	-0.0179065	0.0013431	0.106393	-0.295136	0.0883585	-0.0844951	-0.013659	0.123561	0.00775369	0.221449	-0.124093	0.0127659	0.00227871	-0.133537	-0.146422	-0.152815	-0.0870771	-0.475845	0.0781887	-0.0638057	0.0617832	0.00852722	0.00937766	-0.0201068	-0.0957374	-0.141449	0.0912425	-0.0130279	0.158633	0.0961924	-0.0736954	0.557055	0.205707	-0.121808
HPSI0115i-aion_2--DA--d30--18	0.0568911	-0.181629	0.119126	-0.0925575	-0.159281	0.0232792	0.167699	-0.00536261	-0.0524706	-0.0786662	-0.121655	0.0850584	-0.000928543	0.00554424	-0.120063	-0.0333695	-0.0268769	0.117106	-0.256364	0.0747938	-0.178286	0.0133757	0.133314	-0.0405552	0.142582	-0.144495	-0.00950803	-0.0386415	-0.0310119	-0.218324	-0.34606	-0.114876	-0.429704	0.0532383	-0.00116262	0.0239884	0.0394292	0.21604	0.0535769	-0.0319704	-0.11765	0.114332	-0.0125111	0.329242	-0.0167085	-0.0174528	0.278301	0.184078	-0.122623
HPSI0115i-aion_2--DA--d30--19	0.0220051	-0.089531	0.0924618	-0.0470586	-0.121909	0.0321417	0.169006	-0.129933	-0.0239801	-0.163408	-0.174459	0.140326	-0.0428249	-0.0719927	0.0362191	-0.0958629	0.037055	0.10058	-0.258967	0.0373218	-0.255088	0.0427971	0.15166	-0.00543805	0.183551	-0.191574	0.0191585	-0.106884	-0.0700142	-0.193715	-0.285022	-0.166183	-0.243706	-0.0471149	0.027736	0.0699683	0.02012	0.336871	0.0682931	-0.0352897	-0.124938	-0.125619	-0.0301104	0.129723	0.0416245	-0.0124711	-0.0762683	0.221664	-0.127304
HPSI0115i-aion_2--DA--d30--20	0.0100051	-0.068256	-0.049073	0.0126135	0.370189	-0.0143971	0.0252744	0.237055	0.025032	0.00660733	-0.0794724	0.0428067	0.0895677	-0.121686	-0.250406	-0.0249344	-0.0157432	-0.0117453	0.105154	0.111716	0.0342073	0.0146985	-0.056893	-0.0492618	0.133734	-0.266028	0.0246606	0.366898	-0.194922	-0.14167	-0.316338	0.0504737	-0.598022	0.277252	-0.0426888	0.0417796	-0.119502	-0.273987	0.0701766	-0.119659	-0.0780908	0.312394	-0.0539824	-0.432598	0.27238	0.0536166	0.97989	-0.123801	0.217022
HPSI0115i-aion_2--DA--d30--21	-0.259411	-0.051636	0.113227	-0.00870907	-0.115852	-0.00198649	0.12902	-0.102695	-0.0372822	-0.144001	-0.0638565	0.0843686	-0.0496894	-0.154458	0.0297602	-0.0832059	0.00151996	-0.00750391	-0.293283	0.0891005	-0.315676	0.0316377	0.185533	0.0970714	0.144105	-0.0908143	-0.00743911	-0.0853257	0.00870907	-0.284548	-0.369049	-0.00906883	-0.395317	0.0110671	-0.0260652	0.019279	-0.00157699	0.235902	0.0912467	-0.0329914	-0.094384	-0.122473	-0.0528824	0.0104962	0.164652	0.0210731	-0.240941	0.200794	-0.149941
HPSI0115i-aion_2--DA--d30--22	-0.409898	-0.0843393	0.0706947	0.017395	-0.0890298	0.000961266	0.276711	-0.000922102	-0.0555208	-0.144908	-0.0365644	-0.0293426	-0.0610614	-0.174089	0.111217	-0.108056	-0.0169911	-0.108075	-0.262933	0.0883229	-0.294466	-0.0181101	0.176519	0.181419	0.140987	0.0282673	-0.0319558	-0.0417432	0.0123244	-0.263082	-0.196746	0.0283052	-0.36869	0.0261113	-0.0729121	0.0480656	-0.0209516	-0.0510399	0.0508566	-0.00247677	-0.056592	-0.295991	-0.0382171	-0.143586	0.220934	-0.00239633	-0.326548	0.210846	-0.134541
[truncated: 7,596 more rows]
[truncated: 164 more columns]

## Sheet: legend
Estimated single-cell effects due to GxC for all significant GxC eQTL as determined by CellRegMap (i.e., eQTL in Supplementary Table 2) and considering results from iPSC differentiation toward dopaminergic neurons (from Jerber et al), FDR < 5%.
[truncated: 1 more rows]
