# Supplementary material for: CellRegMap: a statistical framework for mapping context‐specific regulatory variants using scRNA‐seq
Source: Mol Syst Biol. 2022 Aug 16;18(8):e10663. doi: 10.15252/msb.202110663 (PMC9380406; doi:10.15252/msb.202110663)
Supplement: Supplementary file 7 — Table EV5 [file MSB-18-e10663-s004.xls]

## Sheet: Table_EV_5_opposite_effects_neu
	eqtl	beta_G	n
2	ADSL-22_40757228_A_C	0.0948557	0.317289
3	AIM1L-1_26673825_C_T	0.0417507	0.279574
4	AKAP7-6_131691964_C_A	0.176944	0.261614
5	ALDH7A1-5_126011412_G_A	0.132576	0.259339
7	BATF3-1_212852832_T_C	0.066359	0.402299
8	C11orf24-11_68006555_G_A	0.0807014	0.287237
9	C19orf10-19_4664038_T_C	0.135008	0.303999
14	CD36-7_80240689_T_C	0.230226	0.319684
15	CDC42SE2-5_130921388_G_A	0.142447	0.304478
16	CEACAM21-19_42092815_T_A	0.286216	0.322079
21	CRB2-9_126155803_G_T	0.0980123	0.362907
23	DHRS4L2-14_24405051_G_A	-0.137938	0.374162
28	FAM153B-5_175511318_C_T	0.196577	0.404693
30	FBP1-9_97408971_A_G	0.0896036	0.257064
32	GM2A-5_150653612_C_G	0.130591	0.312021
34	HLA-DRB5-6_32551716_C_G	-0.540821	0.313578
36	HSPA4-5_132428503_T_C	-0.0315263	0.47342
37	KIF6-6_39584856_T_C	0.158023	0.323755
41	MIAT-22_27062038_T_C	0.0688529	0.268678
45	NDST4-4_115734311_A_G	0.164012	0.296216
46	NEK8-17_27179518_A_G	-0.0596154	0.324114
48	NIPAL1-4_48019626_C_T	0.0244052	0.434866
49	NSUN2-5_6600793_T_C	0.0574715	0.267002
51	OCLN-5_68792418_T_G	-0.192384	0.262811
52	ORAI2-7_102053414_C_A	0.0481532	0.257064
53	PCMTD1-8_52830648_T_G	0.0776384	0.382663
54	PDE4DIP-1_144894611_T_C	0.0583891	0.284602
61	PTBP2-1_97153245_G_A	-0.0830146	0.328544
62	RASSF4-10_45478876_T_C	-0.183139	0.255987
64	RBMS1-2_161519839_G_T	-0.0842103	0.305795
65	REEP3-10_65347105_G_A	0.100619	0.259938
68	SAR1A-10_71910630_G_A	-0.156792	0.277538
70	SLC44A2-19_10813795_A_G	-0.2048	0.318487
71	SNX32-11_65595697_G_A	0.04916	0.432591
75	TBCA-5_77079452_T_C	-0.156629	0.327945
80	TRIT1-1_40342232_A_C	-0.187861	0.322917
81	TSPYL1-6_116650558_A_G	-0.0719004	0.416906
82	TTLL3-3_9645526_T_G	0.00830344	0.465158
83	TUBB4B-9_140276433_G_A	0.132573	0.302682
87	VWC2-7_49627185_G_T	0.0530693	0.316571
90	ZBBX-3_167080934_T_G	-0.156724	0.274545
91	ZG16B-16_2871121_T_C	0.0827451	0.324713
92	ZNF423-16_49599995_C_G	0.0711625	0.350455
93	ZNF738-19_21474173_G_A	0.0728474	0.443606
94	ZNF77-19_2936535_G_A	0.16858	0.329023

## Sheet: legend
Opposite effects summary. 21 GxC eQTL from iPSC differentiation toward dopaminergic neurons (from Jerber et al) displaying opposite effects.
